# Supplementary material for: Statistical Use of Argonaute Expression and RISC Assembly in microRNA Target Identification
Source: PLoS Comput Biol. 2009 Sep 25;5(9):e1000516. doi: 10.1371/journal.pcbi.1000516 (PMC2739424; doi:10.1371/journal.pcbi.1000516)
Supplement: Dataset S1 — Data and statistical codes. Expression data and supporting R codes for Stanhope et al (2009) “Statistical use of Argonaute expression and RISC assembly in microRNA target identification.” (6.80 MB CDX) [file pcbi.1000516.s004.cdx]

Archive with 32 entries (28 files):
- Source
- Source/Broad
- Source/Broad/._broad_test_subset5.txt
- Source/Broad/broad_test_subset5.txt
- Source/Broad/perturb1_dat.dat
- Source/Broad/perturb2_dat.dat
- Source/Broad/regression_analysis.R
- Source/Broad/results.Rdata
- Source/Broad/tarbase_targets_broad.Rdata
- Source/Combined
- Source/Combined/miRNA_broad.Rdata
- Source/Combined/miRNA_madison.Rdata
- Source/Combined/mRNA_broad.Rdata
- Source/Combined/mRNA_madison.Rdata
- Source/Combined/perturb2_dat.Rdata
- Source/Combined/perturb_dat.Rdata
- Source/Combined/regression_analysis.R
- Source/Combined/results.Rdata
- Source/Combined/tarbase_targets_broad.Rdata
- Source/Combined/tarbase_targets_madison.Rdata
- Source/Madison
- Source/Madison/gene_concentrations.dat
- Source/Madison/microRNAraw.dat
- Source/Madison/miRNA_matrix_gene_conc_tarbase.Rdata
- Source/Madison/mRNA_matrix_gene_conc_tarbase.Rdata
- Source/Madison/pcr.dat
- Source/Madison/perturb2_dat.dat
- Source/Madison/perturb_dat.dat
- Source/Madison/regression_analysis.R
- Source/Madison/results.Rdata
- Source/Madison/tarbase_targets.dat
- Source/Read.Me
