# Supplementary material for: Statistical Use of Argonaute Expression and RISC Assembly in microRNA Target Identification
Source: PLoS Comput Biol. 2009 Sep 25;5(9):e1000516. doi: 10.1371/journal.pcbi.1000516 (PMC2739424; doi:10.1371/journal.pcbi.1000516)
Supplement: Dataset S1 — Data and statistical codes. Expression data and supporting R codes for Stanhope et al (2009) “Statistical use of Argonaute expression and RISC assembly in microRNA target identification.” (6.80 MB CDX) [file pcbi.1000516.s004.cdx › Source/Broad/broad_test_subset5.txt]

GeneSymbol	T_COLON_2	T_COLON_3	T_COLON_4	T_COLON_5	T_COLON_7	T_COLON_9	T_COLON_10	T_PAN_1	T_PAN_2	T_PAN_4	T_PAN_5	T_PAN_6	T_PAN_7	T_PAN_8	T_PAN_9	T_BLDR_1	T_BLDR_3	T_BLDR_4	T_BLDR_5	T_BLDR_6	T_BLDR_7	N_PROST_1	N_PROST_2	N_PROST_4	N_PROST_6	N_PROST_7	N_PROST_8	T_PROST_1	T_PROST_2	T_PROST_3	T_PROST_4	T_PROST_5	T_PROST_6	T_OVARY_1	T_OVARY_3	T_OVARY_4	T_OVARY_5	T_OVARY_6	T_UT_1	T_UT_2	T_UT_3	T_UT_4	T_UT_5	T_UT_6	T_UT_7	T_UT_8	T_UT_9	T_UT_10	T_LUNG_1	T_LUNG_2	T_LUNG_3	T_LUNG_4	T_LUNG_6	T_MESO_1	T_MESO_2	T_MESO_3	T_MESO_4	T_MESO_5	T_MESO_6	T_MESO_7	T_MESO_8	T_BRST_1	T_BRST_2	T_BRST_3	T_BRST_4	T_BRST_5	T_BRST_6
avg.mrna	106303.9004	107775.8763	106454.79	105022.0517	104747.6972	104505.0167	108843.1228	105852.7504	105065.3369	105914.1665	105406.407	109829.3016	105614.6275	107904.5251	104168.5613	105804.5561	111323.6299	105293.2904	108769.8207	107717.5733	106067.9701	106603.571	107260.9231	106309.0321	105962.0348	106621.1727	106144.8727	106693.2824	106711.9852	105756.5605	105694.9846	103007.3195	103817.5777	108541.7097	106394.1469	108818.8488	108917.0921	104922.6706	105515.1006	105619.0834	105250.7552	106398.6291	108525.6473	107686.3241	104555.9243	105668.2712	103355.6149	105510.7305	106840.8447	106820.1439	107192.4918	110465.5807	107030.612	106618.7834	104904.399	105215.6507	104515.6512	105684.8478	105419.1275	106355.9744	107067.1405	107728.4849	110725.7407	109656.1867	107570.2119	107212.7628	109405.9785
tot.mirna	1572.60168	1697.42546	1506.0729	1681.67863	1647.77635	1632.79487	1605.10614	1721.18615	1630.45727	1801.57633	1771.14024	1516.91374	1596.75576	1639.75982	1649.71772	1794.44695	1672.06603	1538.68148	1520.30999	1236.08227	1518.11097	1812.68763	1825.83792	1756.08817	1791.12946	1669.92789	1789.50471	1523.47008	1474.94872	1448.44978	1473.8976	1610.67417	1570.28579	1397.27326	1527.85576	1650.49653	1707.50838	1535.25786	1631.09709	1847.9155	1721.69461	1382.25472	1571.43993	1668.10496	1555.68483	1577.10138	1723.8032	1759.11322	1543.15431	1590.65118	1612.81247	1543.01024	1508.48064	1536.31588	1343.91648	1435.9708	1622.22463	1407.23874	1267.38519	1412.34654	1218.97348	1609.02357	1559.27644	1537.46287	1504.41085	1433.68777	1567.50916
AGO1	13.818	12.5724	12.9085	12.7794	13.8152	13.2825	11.7757	12.0048	14.9088	12.8445	13.4772	14.5227	12.4912	11.4835	15.0065	13.6685	13.0724	11.8336	11.5458	13.0517	12.7928	13.6841	12.9517	11.7595	14.3007	15.2042	13.9132	12.452	13.1484	13.8012	12.1938	13.2366	14.3178	13.0754	12.7659	14.2017	13.5189	13.1474	15.6353	13.9726	12.6858	11.4404	13.4512	11.0481	11.5853	13.3238	13.0635	13.589	13.2364	11.3118	11.2215	11.6623	11.592	10.9153	12.554	12.9676	14.51	10.8629	13.4221	12.3263	12.801	12.7453	11.8139	10.9644	11.4318	11.3802	11.7052
AGO2	13.0443	12.4285	13.8526	12.085	11.4525	11.7721	13.1242	12.274	10	10	12.4059	11.7664	12.3279	12.9141	12.1227	10.6744	12.6599	10	12.4115	12.5355	10.8733	11.8729	13.0743	12.4733	12.0704	13.8718	12.4173	13.1288	12.0208	12.2107	12.3533	11.0963	10	11.8925	11.5025	11.8853	11.4136	12.0622	11.6575	12.3966	12.7225	13.6165	12.0536	11.1509	11.3657	11.7179	10	13.3058	13.651	11.8233	13.5318	12.3108	12.5304	12.0625	10.5834	11.5274	11.5594	12.4779	12.4695	13.0408	11.6103	10.0447	11.7962	15.0251	14.9145	13.1074	10.5772
AGO4	11.7209	12.7127	10	10	10.6526	10.8422	11.4366	11.5862	11.2658	12.9829	10.9526	11.8865	12.3591	11.8355	12.9909	13.3252	13.1747	11.9947	13.3862	12.8979	13.0587	13.3674	13.4238	13.0767	14.7259	12.3994	12.0721	13.4789	12.2876	13.8197	12.7054	10.8623	12.534	12.6518	12.1327	13.4499	11.5594	10.4177	10.4804	10.7144	10.829	11.4885	12.8016	12.4854	11.8926	11.656	10	13.1339	13.0741	13.4027	12.8894	13.6313	13.8523	10.7416	13.0513	10	10.1034	11.7664	10	10.4868	12.1738	12.4235	12.5245	10.4597	11.5293	10.7362	14.1429
MTPN	24.6744	26.48532	23.92441	25.02808	26.9181	25.42172	23.89242	25.48454	24.54568	26.38003	25.34002	22.818	25.5559	27.07937	24.97672	25.84928	24.18365	25.20105	26.8752	23.36529	24.79064	27.37288	27.81958	26.34123	27.52096	28.77031	26.26512	26.71171	25.68109	26.43362	26.56262	22.5447	25.23143	24.85571	24.58759	24.0459	23.60523	27.67229	25.55659	24.02455	23.99359	23.25152	24.24315	24.1509	24.39037	25.5632	24.20548	24.54141	25.21607	24.71069	26.27915	24.14196	25.31899	25.97252	24.70089	26.74931	27.37163	27.8089	26.68341	26.35372	24.60053	24.59654	23.9427	23.90713	27.09891	25.56334	24.39541
hsa-miR-124a	5.01773	7.22099	6.24569	6.23071	5.82326	5.86085	5.79601	6.44399	6.12505	6.9254	6.53381	5	5.20008	6.34336	5.84717	7.16514	5.34993	5.00202	5	5	5.2668	7.23376	7.45917	6.11943	5.87749	6.23413	8.34688	6.51444	6.43119	6.00032	5.61985	5.18563	5.43482	5.72235	5	6.20473	6.59288	5.7739	6.60293	7.73726	6.61876	5.70287	5	5	5.26702	5.7004	6.61414	6.89386	5.72901	5.34721	5	5.52645	5.58592	5	5	5	5	5	5	5	5	5.91441	7.53335	6.16489	5.48869	5.60531	6.05718
MTPN	24.6744	26.48532	23.92441	25.02808	26.9181	25.42172	23.89242	25.48454	24.54568	26.38003	25.34002	22.818	25.5559	27.07937	24.97672	25.84928	24.18365	25.20105	26.8752	23.36529	24.79064	27.37288	27.81958	26.34123	27.52096	28.77031	26.26512	26.71171	25.68109	26.43362	26.56262	22.5447	25.23143	24.85571	24.58759	24.0459	23.60523	27.67229	25.55659	24.02455	23.99359	23.25152	24.24315	24.1509	24.39037	25.5632	24.20548	24.54141	25.21607	24.71069	26.27915	24.14196	25.31899	25.97252	24.70089	26.74931	27.37163	27.8089	26.68341	26.35372	24.60053	24.59654	23.9427	23.90713	27.09891	25.56334	24.39541
hsa-let-7b	12.0754	11.9274	12.2697	11.8448	12.1111	11.5882	11.8247	12.3733	11.9609	12.155	11.9654	11.9575	11.9953	12.2108	12.3336	12.0567	11.8563	11.8749	12.1095	9.53323	11.6506	12.2066	12.2202	12.1424	12.0814	11.8158	12.191	12.0083	11.8127	12.5776	11.7874	11.9888	11.9362	10.8053	11.3253	11.8778	12.0668	12.1923	12.2673	12.6492	12.1847	11.8715	12.1506	12.2193	11.1256	12.2697	12.2198	12.0309	11.6851	11.8496	11.8364	11.6115	12.061	11.4145	11.2817	11.4243	11.907	11.3392	11.024	11.1172	10.0475	12.1243	11.9885	12.0324	11.9322	12.2383	12.1824
CLOCK	11.6871	11.7469	11.1834	12.2196	11.9195	11.1037	12.6297	11.9661	10.8235	12.0138	12.0321	13.1607	11.4787	11.9418	11.8494	12.556	12.8205	11.7963	12.3142	11.0839	12.4457	12.2185	12.9253	12.0392	12.8927	12.8057	12.3376	12.5853	12.0617	12.3433	12.4627	11.5446	11.3086	12.353	12.3269	11.9819	12.7923	11.7684	12.0215	11.7782	12.072	10.7253	12.7786	11.8711	11.9297	11.9746	12.7443	11.5017	11.9038	11.8988	11.9011	12.563	11.1545	11.1484	11.2369	11.8211	11.6659	11.9362	11.7821	12.2823	11.8608	10.6511	13.0536	13.3862	11.7336	11.5452	13.1709
hsa-miR-141	8.32797	9.2879	9.91967	9.74378	9.1621	9.50971	9.25057	9.23636	9.61345	9.88457	8.60132	8.30172	8.7249	8.40284	10.1411	11.7605	9.72995	8.61265	7.18524	6.77834	8.8978	10.9819	10.6092	10.1061	10.3522	9.80874	10.5306	7.74609	7.11841	6.101	7.43078	8.80591	8.77182	9.1242	9.42042	11.0356	10.2019	9.23945	7.98584	10.5588	11.2707	8.00249	5.55277	6.09756	7.60107	8.08521	10.8687	10.4687	7.29268	7.28735	6.79879	7.55273	7.37021	5	5.24708	5	5.09654	5	5	5	5	9.69035	10.1008	8.88846	9.76454	9.0857	9.83139
MAPK14	10.7328	10.2443	10	10.7768	11.5307	11.4654	10	10.2406	10.837	10.0566	10.7668	12.484	10.7427	11.1472	11.2794	11.752	10.9177	12.9481	10	14.2159	12.0826	10.7226	10.9218	11.6731	10.9683	11.1367	10	10.7201	10.3122	11.4955	10.126	12.3789	10.5351	11.682	12.0722	12.5718	10.2506	12.0526	12.1522	10.7986	10	13.1606	11.6502	13.5962	10.641	11.5507	10.8308	10.0543	11.715	11.9051	10.1835	11.22	10.5562	10.5077	10.0671	11.6257	11.2868	10	10.1861	10.5563	12.2516	11.1939	13.1436	11.2389	11.1169	10.2775	12.8547
hsa-miR-24	11.3682	11.7949	10.0743	12.136	11.9475	11.559	12.0949	11.8589	12.0199	12.0998	12.1665	11.501	11.6124	11.7957	12.1286	10.9222	11.7122	11.6968	10.8967	8.27517	10.9661	12.2686	12.2649	12.3408	12.2629	12.0727	12.2509	10.8574	10.6338	10.9458	11.1853	11.9731	11.1072	9.96684	11.381	12.3488	11.3873	10.8386	11.5199	12.0305	11.6698	9.36609	12.2354	12.236	11.9211	11.2651	12.1789	11.9742	10.4646	11.2663	10.6864	11.1633	11.4935	11.1791	9.50505	10.7922	11.8224	10.8295	8.43461	10.7267	7.10326	11.0009	11.3906	9.97894	10.6699	8.8723	10.5129
PARP8	5	7.6035	5.3934	6.0375	5.688	5.7982	7.8812	6.8944	6.0557	5	7.2156	5.359	7.0525	6.2357	6.2635	6.545	7.7745	6.1837	7.3529	5	5	7.2116	7.006	7.14	7.508	7.3847	7.3636	7.4306	7.2356	6.6062	6.9814	5	5.9564	5	5	5.14	6.7344	6.0419	5.7973	5.901	7.4081	6.0054	7.2604	6.7845	6.5889	7.0315	5.1058	8.1194	7.1783	6.1108	7.0892	7.5786	6.943	7.2628	5.539	5.3561	5	6.9671	6.1495	6.4787	5	7.363	9.1233	8.8378	8.7473	8.5802	7.4504
hsa-miR-145	12.3233	12.1082	10.5152	11.957	12.081	12.0278	12.2885	12.2011	12.0006	12.1576	12.0413	11.7425	11.9475	11.9809	11.8544	11.5344	12.1931	11.8772	12.3126	7.92311	12.3909	12.2915	12.4076	12.2536	12.1473	12.3465	12.1804	12.3458	12.308	12.9925	12.4344	12.5996	11.2249	7.77081	10.4345	10.6374	11.9428	9.05213	12.4649	12.6882	11.1945	9.27272	12.2621	12.2927	11.5357	11.3227	12.1086	12.021	11.2067	11.9219	11.6	11.3566	11.8973	10.0669	7.44183	10.9207	11.2378	7.75364	7.98089	9.82628	6.93333	11.5386	11.0333	11.0448	9.93849	9.33059	11.293
PARP8	5	7.6035	5.3934	6.0375	5.688	5.7982	7.8812	6.8944	6.0557	5	7.2156	5.359	7.0525	6.2357	6.2635	6.545	7.7745	6.1837	7.3529	5	5	7.2116	7.006	7.14	7.508	7.3847	7.3636	7.4306	7.2356	6.6062	6.9814	5	5.9564	5	5	5.14	6.7344	6.0419	5.7973	5.901	7.4081	6.0054	7.2604	6.7845	6.5889	7.0315	5.1058	8.1194	7.1783	6.1108	7.0892	7.5786	6.943	7.2628	5.539	5.3561	5	6.9671	6.1495	6.4787	5	7.363	9.1233	8.8378	8.7473	8.5802	7.4504
hsa-miR-23a(-23)	10.6579	11.1527	9.34825	11.0993	11.589	10.5174	10.8903	10.2976	10.9087	11.5939	11.453	10.7255	10.4217	11.1322	11.1055	9.99094	11.1086	11.0368	10.0274	6.56726	9.3132	11.4351	11.523	11.7033	11.6454	11.1145	11.4705	9.92225	9.7186	9.53824	9.76345	10.6539	10.2783	9.38723	10.7656	11.2617	9.70375	9.93363	10.5873	11.3607	11.2209	8.58793	11.2884	11.2537	11.648	10.1474	11.3833	11.1448	9.59883	10.6331	9.74674	10.1236	10.9042	10.7981	8.59137	10.0429	10.6209	9.37184	8.53592	9.18337	7.40759	10.2433	10.107	9.44209	8.48232	8.26998	9.94471
SMC1A(SMC1L1)	12.6835	12.7214	11.5565	12.8194	13.1781	11.809	12.4551	11.5318	10.2569	10	12.3758	11.9089	11.3196	11.2482	12.0981	12.6237	13.9492	10.7025	12.3772	10.6509	13.1436	12.2651	12.6699	12.7133	12.289	12.6118	10.8653	12.1891	12.9616	12.335	11.6809	10.5835	11.1739	13.0243	11.5316	11.3233	11.4876	12.8165	10.9377	10.5948	12.6063	13.4928	13.831	13.4221	12.5264	10.6467	10.8239	11.2339	11.8275	12.207	12.9209	13.0767	10.0006	12.3603	11.4467	11.0745	10.973	12.1142	12.2037	12.8649	12.2763	11.5147	13.2693	12.079	13.4754	11.8412	14.8193
hsa-let-7e	6.4979	9.32795	5	7.04257	8.13475	6.31357	6.64998	6.84044	7.16198	8.84792	9.67188	6.22052	7.63079	8.20372	7.80751	8.57449	6.82291	6.40975	8.35586	5	6.75106	9.717	10.0244	9.77879	10.3558	7.22448	9.67282	7.25483	6.37348	6.37801	6.24459	7.13279	7.93323	5.20024	6.39126	7.85979	8.94519	5.43429	8.52075	9.99794	9.29833	5.24121	9.17407	10.0537	6.05909	7.4209	8.60466	9.29773	7.21995	7.75804	6.51746	6.21218	6.95674	7.5885	5.65647	7.65116	8.75235	5.94629	5.08182	5.79802	5	7.24131	6.79587	6.30722	5	6.55037	7.91539
DMTF1	10	10	12.9243	11.7564	13.4365	11.8244	10	12.6187	12.6781	12.186	13.1249	13.406	13.2331	11.9616	10	11.5718	12.6001	11.7324	10	10.564	12.2826	15.3133	15.4768	12.4364	15.261	15.9664	12.3744	13.7455	14.2745	12.9755	13.3587	10	11.9644	10.1471	11.2857	10	10	12.0271	11.9684	11.2346	11.7256	10	10.5786	10	10	10	10.6704	10.544	12.5625	12.4806	11.9699	10.6738	11.1118	13.1222	10.1742	11.4715	11.6145	12.3626	13.2583	10.2183	10	10.0715	13.5653	10.0461	13.5705	14.5639	10.3552
hsa-miR-15a(-15)	9.43727	9.51786	9.12509	10.7546	10.0932	10.1816	9.95661	9.94615	9.94236	10.4712	10.9308	8.16648	9.11871	9.14299	9.47268	10.0376	10.0766	9.9147	8.92408	8.27801	8.90871	11.0899	11.1189	11.3455	11.5026	10.9324	11.0714	8.63356	8.31827	7.49482	8.33032	9.4355	10.1619	7.91121	9.00479	10.0864	8.68445	9.0621	8.07843	10.5414	10.7066	7.47182	10.7368	10.4864	7.47412	8.54069	11.2595	10.9158	9.03115	9.77451	8.58159	9.64352	8.33913	9.35292	7.56449	9.51568	10.291	9.18286	5.67972	8.79802	5.83145	9.90342	11.0042	9.42167	9.17787	8.31836	10.4084
LAMC2	10	10.9671	10.6933	11.447	10.4837	10	12.5967	10.8847	10.5866	13.227	11.5701	12.3143	12.4825	12.2384	12.1387	10.4465	10.1799	11.263	12.8179	10.5503	10.8846	10	10	10	10	10	10	10	10	10	10	10	10.6804	10.8611	10	11.0617	10	10.5078	10.3291	12.5685	11.6786	11.6253	12.5004	10	10.2925	12.596	10.8065	12.9664	10.0722	10	12.5355	12.3536	11.691	10.7253	10	10	10.4016	12.4841	10	10	10	10	10	11.632	10	10	11.847
hsa-miR-199b	7.55509	7.59556	5.87372	8.09641	7.21823	8.34367	7.12505	8.4821	8.22899	9.73514	10.2258	8.3291	8.3723	8.45841	7.55097	6.78855	8.15242	6.44658	6.62461	5	6.58698	9.06448	9.45679	9.97513	10.2737	8.49382	8.99618	5.90255	5.92493	6.05203	5.76467	8.60194	7.3268	5	6.57261	7.09226	6.76542	5	8.15057	8.96334	7.20074	5	6.17666	9.54474	6.96982	8.26403	8.15526	8.00534	6.21153	8.05777	7.06634	6.54286	8.62617	5.65399	5	6.9571	6.82117	5	5	6.40052	5	6.96945	6.04916	6.58505	6.01125	5	7.53801
FBXW11(FBXW1B)	5.1194	5	5.6328	6.9305	8.8524	7.5961	7.3455	7.3019	5.6881	7.7288	7.7771	5.0481	7.5169	7.8519	7.7476	7.0061	5	5.9324	5	5	5.5626	8.8591	8.7963	8.0437	6.2541	8.8191	8.793	8.422	7.9453	8.0535	8.2732	5.5441	8.0152	5	5.5473	5	6.4468	8.288	7.9422	7.6517	7.9465	5.3188	5	5.463	5	6.4117	7.1878	7.8332	7.6982	7.6333	7.4573	5	7.8237	7.6729	5.1951	8.0372	8.0275	7.075	7.7657	7.8467	5	7.371	5	6.264	5.1882	6.0521	5
hsa-miR-103(-103-1)	9.06744	9.60971	8.02556	9.74573	9.05563	9.10356	9.45786	9.04829	9.60469	10.9944	10.3517	8.17197	8.96601	9.86348	9.31862	10.8846	9.0229	8.24892	8.18524	6.04137	8.29889	10.4922	10.2141	10.2187	10.3009	9.60689	9.89651	8.44573	8.32492	7.72407	8.16127	8.90983	8.53003	7.23628	8.13972	10.3006	8.58262	8.60932	7.95856	9.09246	10.624	8.04306	8.20015	9.3319	8.5292	8.83467	9.6622	10.0033	8.80332	9.18702	8.35023	8.81833	8.91277	8.72314	7.96304	8.36074	9.39011	8.52612	6.48707	8.93926	6.36264	9.64552	8.47908	8.70546	9.63715	8.88582	9.2322
HES1	14.78236	15.41692	17.00737	15.1282	12.92514	12.63597	16.94635	14.74245	16.20311	15.5475	13.88591	17.32451	15.26114	15.46776	14.18561	17.06027	18.9117	17.92787	17.56042	17.93383	17.29779	15.9145	14.32207	14.43161	15.22239	14.65824	14.20207	15.52999	16.67768	14.91281	15.15453	13.41867	13.35548	17.41932	16.61675	17.05804	17.06289	14.61375	14.58599	14.33038	15.71484	16.27479	14.886	16.06323	15.48665	13.26266	15.04394	14.49853	14.67047	15.30704	15.61438	17.06146	16.81057	15.47999	15.27158	14.40103	15.18423	15.3368	15.54091	14.38217	16.24742	16.43886	15.99207	15.63563	16.66114	16.34498	17.81362
hsa-miR-23a(-23)	10.6579	11.1527	9.34825	11.0993	11.589	10.5174	10.8903	10.2976	10.9087	11.5939	11.453	10.7255	10.4217	11.1322	11.1055	9.99094	11.1086	11.0368	10.0274	6.56726	9.3132	11.4351	11.523	11.7033	11.6454	11.1145	11.4705	9.92225	9.7186	9.53824	9.76345	10.6539	10.2783	9.38723	10.7656	11.2617	9.70375	9.93363	10.5873	11.3607	11.2209	8.58793	11.2884	11.2537	11.648	10.1474	11.3833	11.1448	9.59883	10.6331	9.74674	10.1236	10.9042	10.7981	8.59137	10.0429	10.6209	9.37184	8.53592	9.18337	7.40759	10.2433	10.107	9.44209	8.48232	8.26998	9.94471
E2F1	19.2026	21.1843	20.8212	18.7497	18.8801	19.952	20.4954	18.6584	17.5179	17.818	17.2293	22.9359	17.8711	19.8377	18.7921	18.9542	23.6439	19.5929	21.3094	23.6439	19.8908	18.6687	18.1627	17.4537	17.8066	16.8978	19.431	17.6383	17.4731	16.8823	18.2135	18.9013	17.3444	23.9611	17.9477	23.8282	21.7809	19.9047	18.3773	18.1131	18.7354	21.767	22.2677	20.5182	19.382	17.6848	18.2415	16.5213	20.1783	19.9986	20.7886	21.074	18.4135	17.7844	19.3651	18.3187	18.8102	18.8221	20.5197	15.8098	22.1842	19.5081	20.8473	21.5507	18.268	17.6909	22.7859
hsa-miR-20	9.09469	9.53902	10.1938	10.546	9.85894	10.3365	8.97191	9.0113	9.08294	9.51794	9.94538	7.22052	8.18939	8.67338	8.44464	11.1806	9.77833	8.95526	7.24038	6.19338	8.49319	10.298	9.93866	9.73866	9.71403	9.46549	9.74619	8.23271	7.47264	6.28837	7.83608	8.1955	7.8118	8.17424	9.32483	10.6996	10.7071	9.47029	7.85311	10.6207	10.5832	7.48812	7.55522	8.55759	7.85211	8.20994	9.66316	10.2106	7.93097	8.59079	7.93422	8.98248	7.91844	8.0549	6.17781	7.6887	8.50673	6.92308	5.42695	7.50547	5	8.69926	7.74554	7.96737	7.47956	7.62672	8.01632
E2F1	19.2026	21.1843	20.8212	18.7497	18.8801	19.952	20.4954	18.6584	17.5179	17.818	17.2293	22.9359	17.8711	19.8377	18.7921	18.9542	23.6439	19.5929	21.3094	23.6439	19.8908	18.6687	18.1627	17.4537	17.8066	16.8978	19.431	17.6383	17.4731	16.8823	18.2135	18.9013	17.3444	23.9611	17.9477	23.8282	21.7809	19.9047	18.3773	18.1131	18.7354	21.767	22.2677	20.5182	19.382	17.6848	18.2415	16.5213	20.1783	19.9986	20.7886	21.074	18.4135	17.7844	19.3651	18.3187	18.8102	18.8221	20.5197	15.8098	22.1842	19.5081	20.8473	21.5507	18.268	17.6909	22.7859
hsa-miR-17-5p	8.46955	8.46514	9.08179	9.8107	9.04194	9.52369	8.18748	8.70498	8.49648	8.92028	8.9832	6.29018	6.82235	7.48984	7.33156	10.9604	9.22572	8.31742	6.44037	5.97108	7.93802	9.57468	9.51746	8.93617	9.1467	8.7528	8.91397	8.23859	7.49475	6.65717	7.77678	7.89697	7.50316	7.68878	8.61952	10.3752	10.3652	8.72237	7.20012	9.86204	9.79363	6.55312	7.03105	7.54827	7.48062	7.16559	8.57222	9.66414	7.68779	8.32223	7.73783	8.7453	6.97026	7.3506	5.98404	7.16047	8.02515	6.60052	5.35179	6.66076	5	8.21372	7.23929	7.6689	7.60416	7.13113	7.82909
VEZT	10	10	10.2156	10.7892	11.8609	12.5763	10	11.2169	11.4793	13.0616	11.0566	10.2958	12.228	12.2363	12.7227	11.4055	10	12.0303	14.3849	10.524	13.3135	12.2114	13.3714	12.794	10	13.0232	12.1044	12.4922	11.8959	13.1257	11.866	12.1377	13.0534	13.0285	13.0056	12.3788	10.9372	11.0159	11.1068	11.1046	11.1546	11.8943	12.2941	13.3172	10.5076	12.3689	11.418	11.9497	12.7861	13.6648	11.9888	12.403	13.6964	12.75	13.6151	11.675	13.3499	12.1832	13.0787	12.5282	11.6917	13.1751	12.5335	11.762	11.2637	13.2028	13.7213
hsa-miR-30a(-3p)	5.98671	7.62463	5.50771	6.21418	6.60721	7.28305	6.17827	7.99117	6.55924	8.09363	7.9318	5.55932	7.17354	7.48545	7.19182	7.66341	6.45525	5.40975	5.75976	5	5.75106	8.10773	8.04923	7.56599	8.10428	7.18154	7.76678	6.53097	5.96413	5.66118	6.09477	6.80677	5.91168	5.64712	5.58871	6.29513	6.98658	5.72519	6.63186	7.86132	7.16104	5	6.31888	6.65369	6.39006	6.22461	6.89399	7.09005	6.47662	6.6963	5.90286	6.01507	5.41216	6.70116	5	5.68375	6.22167	5.94629	5.51622	5.35222	5	6.5897	7.7604	7.00902	6.13114	5.33666	6.68406
MAPK7	5	5.1146	5	6.0211	5	5	6.9785	5	5	5	5	5.4426	5	6.3247	5	5	7.9318	6.2441	5.029	5.5387	5	5.0626	5.7941	5	5.8202	5.8054	5	5	5	5	5	5	5.5774	7.7737	5	5	6.1222	5	5	5	5	5.7066	6.0675	6.3601	5	5	5	5	5	5.9113	5	6.0924	5	6.4618	6.5106	5	5	5	5	5	6.1174	5	5.2271	5.7787	5	5.7683	5.0215
hsa-miR-143	11.9027	11.8359	10.9617	11.698	11.8169	11.5541	12.0602	11.7944	11.6174	11.7572	11.9313	10.8252	11.3069	11.5422	11.3164	11.3338	11.8945	11.5575	12.1959	7.71694	12.015	12.1385	12.0543	12.1026	12.0596	12.0889	12.1213	11.8188	11.7739	12.4598	11.9465	12.2521	10.3996	8.14554	10.1224	10.0016	11.818	9.56358	12.1069	12.4297	10.9175	8.63261	12.1835	12.2165	10.8544	11.1204	11.9687	11.8065	10.4666	11.0955	10.6315	10.3338	10.6111	9.56756	6.98178	9.97359	10.2868	7.92308	6.41152	8.78656	5	10.7364	11.0462	10.2663	9.66415	9.35623	10.7455
HAND2	6.20343	9.20225	5	5	5.93076	6.22092	7.21546	8.68377	7.3432	9.1398	9.00902	6.76589	9.65785	7.00647	8.0945	5.5007	6.71349	7.33935	7.27594	6.89158	5.85309	5.24408	6.56714	5.49158	5	5	6.48377	5.01287	5	5.09342	5	5	5	5.43084	6.2669	6.20316	7.54323	5.22358	10.2858	8.48885	5.31606	5	9.4273	8.57809	6.05809	9.00263	6.99218	5	5	6.99068	5.98858	6.11548	5.14296	5.56191	5.31906	5.2874	5.63786	5.33486	5	5	5.21404	5	6.83606	6.88814	5.36001	5.94242	6.97549
hsa-miR-1(-1b)	7.74822	11.3218	6.77267	7.45506	7.84697	7.58593	9.10002	5.56835	5.70716	5.70487	10.4874	5.33457	5.6177	6.67626	5	5.71716	7.77223	7.59419	11.9952	5	10.0116	12.1868	12.0417	11.933	12.0793	11.8401	12.1708	8.85983	8.75471	7.81518	8.12814	10.6407	5.80614	5	5	5	7.48053	5	8.58869	10.2743	6.08924	5	11.7016	11.6158	5.60725	5.03137	8.19463	8.91505	6.30173	6.89964	5.74784	5.5774	5	7.31328	5	5.15499	5	5	5	5	5	5	5	5	5	5	5
TMSB4X	12.6216	12.653	12.4025	13.3591	13.0143	12.7963	13.1086	12.1379	12.0808	12.3209	12.5709	7.9735	12.4219	12.6537	12.3497	12.7296	8.01342	11.4404	10.0534	8.30459	10.4828	11.4535	11.4167	11.9783	11.7617	11.312	11.6317	10.9233	11.0349	11.4809	11.6098	9.83554	12.4686	10.93	11.7518	8.28183	10.2876	12.1151	12.2606	11.3835	11.711	11.659	10.8042	10.6325	11.4629	11.5272	12.8041	11.5115	12.6751	12.7498	12.4672	10.2211	12.1308	13.0841	11.8696	12.7958	12.7827	13.0079	12.9093	12.6392	11.7582	12.9459	9.30022	11.0011	12.3635	11.0773	6.46264
hsa-miR-1(-1b)	7.74822	11.3218	6.77267	7.45506	7.84697	7.58593	9.10002	5.56835	5.70716	5.70487	10.4874	5.33457	5.6177	6.67626	5	5.71716	7.77223	7.59419	11.9952	5	10.0116	12.1868	12.0417	11.933	12.0793	11.8401	12.1708	8.85983	8.75471	7.81518	8.12814	10.6407	5.80614	5	5	5	7.48053	5	8.58869	10.2743	6.08924	5	11.7016	11.6158	5.60725	5.03137	8.19463	8.91505	6.30173	6.89964	5.74784	5.5774	5	7.31328	5	5.15499	5	5	5	5	5	5	5	5	5	5	5
POU4F2	5	5	5	5	5	5	5.0599	5	5	5	5	6.7493	5	5	5	5	5.3897	5	6.5756	5.8418	5	5	5	5	5	5	5	5	5	5	5	5	5	5	5	6.8622	5	5	5	5.1462	5	5	5	5	5	5	5	5	5	5	5	6.0192	5	5	5.0798	5	5	5	5	5	5	5	5	5.9326	5	5	5
hsa-miR-23a(-23)	10.6579	11.1527	9.34825	11.0993	11.589	10.5174	10.8903	10.2976	10.9087	11.5939	11.453	10.7255	10.4217	11.1322	11.1055	9.99094	11.1086	11.0368	10.0274	6.56726	9.3132	11.4351	11.523	11.7033	11.6454	11.1145	11.4705	9.92225	9.7186	9.53824	9.76345	10.6539	10.2783	9.38723	10.7656	11.2617	9.70375	9.93363	10.5873	11.3607	11.2209	8.58793	11.2884	11.2537	11.648	10.1474	11.3833	11.1448	9.59883	10.6331	9.74674	10.1236	10.9042	10.7981	8.59137	10.0429	10.6209	9.37184	8.53592	9.18337	7.40759	10.2433	10.107	9.44209	8.48232	8.26998	9.94471
EZH2(EXH-1)	5.1903	5.7173	5	6.7635	5	5.9371	5	5	5.4769	5.1601	5	5	5	5	5	7.0092	5	5	6	5	6.1694	5	5	5	5	5	5	5	5	5	5	5	5.0927	6.6978	5.0006	5	5	6.2072	5	5.1738	5.6178	5	5	5	5.5317	5	5	5	6.3761	5.2087	5.4839	5	5	5	5	5.31	5.3369	5.9538	5.1924	5	5	6.3308	5	5	5	5	5
hsa-miR-101	7.61063	8.94853	8.46331	7.70793	8.41938	8.01892	8.22646	9.23957	8.51028	9.72029	10.0151	7.49937	8.70849	9.45822	9.43924	10.0803	9.30898	6.71996	8.85901	5	8.13999	10.8504	10.5518	10.7572	10.6955	10.1014	10.4357	6.94419	6.84787	5.92183	6.5247	8.88495	8.15529	6.97031	7.65028	9.27993	9.83725	7.87688	9.65558	10.9658	8.62855	5.51223	10.1962	10.4056	6.44664	7.4209	8.79282	9.08026	7.43621	7.86237	6.10931	7.97422	6.49692	6.82825	5.50446	6.39066	6.92994	6.6771	5	7.0867	5	8.70282	8.55655	8.23883	8.1045	7.7994	8.1944
MYCN	6.2777	5	6.2317	5	5	5	5.5658	5.8355	5.3672	5	5.3179	6.807	5.2004	5	5	5.4033	5	5	7.2361	7.1961	5	5	5	5.8559	5.6913	5	5.7114	5	5	5.1498	5	6.3532	5	5.6579	5.2929	5.6511	5.0941	5	5	5	7.0406	5	5.8646	5	5	5.8107	5	6.333	5.5018	5	5.8348	5.2282	5.7449	6.1917	5	5	5.5249	5	5.1152	7.0765	5	5.1078	5	5.5262	5.0739	5	5.3829
hsa-miR-101	7.61063	8.94853	8.46331	7.70793	8.41938	8.01892	8.22646	9.23957	8.51028	9.72029	10.0151	7.49937	8.70849	9.45822	9.43924	10.0803	9.30898	6.71996	8.85901	5	8.13999	10.8504	10.5518	10.7572	10.6955	10.1014	10.4357	6.94419	6.84787	5.92183	6.5247	8.88495	8.15529	6.97031	7.65028	9.27993	9.83725	7.87688	9.65558	10.9658	8.62855	5.51223	10.1962	10.4056	6.44664	7.4209	8.79282	9.08026	7.43621	7.86237	6.10931	7.97422	6.49692	6.82825	5.50446	6.39066	6.92994	6.6771	5	7.0867	5	8.70282	8.55655	8.23883	8.1045	7.7994	8.1944
PTEN	13.8358	11.6706	11.8364	13.1303	13.7727	11.885	12.9239	13.5969	13.5208	14.1366	14.1538	12.9916	13.9969	14.7757	13.2106	13.4474	12.4717	11.4933	13.1902	13.4514	10.7775	13.6113	14.6447	14.0873	14.5462	14.1115	14.1455	13.3254	13.5193	12.963	13.0182	10.8572	12.8947	10.214	13.2916	12.826	14.0458	13.5433	13.8471	13.9454	14.1952	13.1438	12.1386	12.7815	13.5425	13.1086	13.373	13.7386	12.5426	13.3706	12.9047	14.4919	12.2018	14.7082	10.1093	14.0027	13.3296	13.115	13.6183	14.0846	11.7386	13.6649	15.0186	14.2103	14.2296	13.7961	12.5067
hsa-miR-19a	7.56291	8.62756	9.79412	10.7393	9.26152	9.86142	8.226	8.93966	8.09158	8.60916	9.21586	6.91223	7.05379	7.24362	8.02839	10.8891	9.51715	8.70412	6.91411	5.5434	7.69164	10.1946	10.3671	9.88432	10.1224	9.23112	9.70275	7.4173	6.72959	6.28599	6.51294	8.94803	7.65105	7.88714	9.52735	9.55472	10.084	8.9396	9.14181	10.5528	10.0492	6.89594	8.25663	8.64702	7.04782	7.62592	10.2809	9.60062	6.87204	7.63729	6.90695	7.66674	6.55134	6.202	5.58881	6.43078	7.52577	6.19224	5	6.70218	5	8.61608	7.98775	7.56962	8.11689	7.52489	8.27584
NOTCH1	6.9175	9.1115	8.6921	8.898	9.6898	8.9513	7.4495	9.1229	8.0488	9.1664	9.158	9.0116	7.696	8.5198	8.2591	7.2309	5.8763	8.5537	8.0994	6.1501	7.0576	7.9321	8.9199	7.9092	7.5672	8.6321	8.6291	8.767	8.7676	8.3773	8.2684	8.1576	8.5018	5.436	8.0861	5.9944	7.4358	7.574	8.7072	9.1017	8.8905	7.7393	6.293	8.1494	6.9632	9.0104	8.4623	8.6646	8.655	8.9431	8.6202	8.2389	8.5668	7.8518	8.1812	8.3875	8.7706	8.2458	7.5144	5.6985	6.0763	8.5239	9.1539	7.9727	6.2985	8.5343	8.2187
hsa-miR-34c	6.71241	6.63227	7.34253	6.99137	7.40595	6.88588	7.20912	7.42654	6.91976	7.81138	8.00803	6.14729	7.10161	7.29708	6.82527	7.66406	7.63822	6.51013	6.82421	5	6.71844	7.60932	7.41163	7.3414	7.6455	6.62867	6.75744	5.04344	5	5.49563	5	6.45992	6.94144	6.09947	6.63712	5.95096	6.55872	7.31678	8.11236	9.49238	11.4871	6.77345	5.83805	7.86396	7.13267	9.49491	8.36662	10.2649	6.78307	6.77885	8.13383	6.87551	6.2584	6.84506	5.48361	5.83224	7.28567	7.03924	5.54604	5.56013	5.22687	7.51869	5.92968	6.63745	6.74959	6.19771	6.53637
G6PD	8.4341	8.8067	8.4104	7.9335	8.6001	7.9011	8.9533	7.9909	8.9957	8.2327	8.515	9.6237	7.6607	8.2991	7.9902	8.5106	9.9606	8.5333	8.1034	9.9308	8.0411	7.8689	7.1635	7.7879	7.9613	7.5465	8.2679	7.5618	7.046	7.5952	7.0667	8.0288	8.3762	9.9729	8.4224	9.6481	9.6474	8.7425	8.1597	7.9773	8.0643	8.6002	9.3306	8.714	8.8036	8.271	7.8433	8.1024	8.3205	8.4785	8.7726	9.1198	8.0624	8.7461	8.5576	8.3894	7.8866	8.6214	8.4799	6.852	9.3947	8.452	9.5982	9.2859	7.6973	8.7767	9.8091
hsa-miR-1(-1b)	7.74822	11.3218	6.77267	7.45506	7.84697	7.58593	9.10002	5.56835	5.70716	5.70487	10.4874	5.33457	5.6177	6.67626	5	5.71716	7.77223	7.59419	11.9952	5	10.0116	12.1868	12.0417	11.933	12.0793	11.8401	12.1708	8.85983	8.75471	7.81518	8.12814	10.6407	5.80614	5	5	5	7.48053	5	8.58869	10.2743	6.08924	5	11.7016	11.6158	5.60725	5.03137	8.19463	8.91505	6.30173	6.89964	5.74784	5.5774	5	7.31328	5	5.15499	5	5	5	5	5	5	5	5	5	5	5
BDNF	5	5.5509	5.1516	5	5	5	5.3237	5	5	5	5	5	5	5	5	5	6.3596	5	6.7629	5	5	5	5	5	5	5	5	5	5	5	5	5	5	6.2407	5	5	5	5	5	5	5	5	5	6.2454	5	5.3282	5	5.8215	5.2035	5	5	5	5	5.2252	5	5.4979	5.2714	5.9323	5	5	5	5	5	6.2036	5	5	5
hsa-miR-1(-1b)	7.74822	11.3218	6.77267	7.45506	7.84697	7.58593	9.10002	5.56835	5.70716	5.70487	10.4874	5.33457	5.6177	6.67626	5	5.71716	7.77223	7.59419	11.9952	5	10.0116	12.1868	12.0417	11.933	12.0793	11.8401	12.1708	8.85983	8.75471	7.81518	8.12814	10.6407	5.80614	5	5	5	7.48053	5	8.58869	10.2743	6.08924	5	11.7016	11.6158	5.60725	5.03137	8.19463	8.91505	6.30173	6.89964	5.74784	5.5774	5	7.31328	5	5.15499	5	5	5	5	5	5	5	5	5	5	5
CSF1	6.7487	7.4499	6.9312	5.9272	6.2623	6.0929	6.4979	6.9244	6.5424	6.6826	7.8695	8.6839	7.634	7.4231	6.6587	6.3325	7.9875	6.7537	7.6073	6.3006	7.097	6.9651	6.7204	6.564	7.6005	6.8082	7.8513	7.1399	6.5985	6.7393	7.2262	6.708	6.5691	8.757	7.4298	7.8516	8.6401	7.0567	6.8544	7.4447	7.5728	8.4336	7.5448	5.805	6.385	7.0134	6.6203	7.6746	7.5889	7.8692	7.6866	6.6764	5.1326	7.8129	7.5113	7.3394	7.9453	8.1888	7.4389	7.9335	8.3183	7.6908	7.1961	8.7301	7.5907	7.0681	8.7284
hsa-miR-130	12.18089	13.5879	11.34084	13.38182	13.79423	12.78797	12.18068	14.1944	13.23823	15.23678	15.05818	12.29861	13.23445	13.74143	13.72759	13.89011	13.12287	11.71492	12.43797	10	12.15314	15.2494	16.6028	15.235	15.7003	14.68075	14.89318	12.7365	12.93525	12.07221	12.24313	13.54566	12.77529	14.19172	14.1048	15.3204	15.8042	12.98267	14.20387	17.81	14.74122	11.58287	13.72065	15.2627	12.53898	13.3271	13.46482	15.68438	12.70235	13.12153	11.68072	13.19313	12.5764	13.00935	13.15765	12.62437	13.77616	12.42519	12.43632	13.76759	10	12.54668	10.7443	11.94335	11.50576	10.63966	11.90026
SMAD1	6.7018	6.1017	6.8622	6.4546	6.4774	6.8685	5	6.0196	5	6.0976	5.7328	6.9809	6.0162	6.3536	6.6111	5.6729	5.9907	6.0733	7.671	5.1992	6.6825	6.7127	5.6208	6.0742	6.1955	5.5562	7.1942	6.8322	6.4476	6.5152	6.452	6.7631	7.5294	7.1033	6.4345	6.8456	6.6083	6.9383	7.5605	6.5553	7.252	6.7888	7.1288	7.6043	6.5089	6.5756	7.1707	6.0582	7.1945	7.5793	6.6073	6.6072	6.922	5	6.3829	5.5251	5.5563	5.2102	5.1486	6.5658	6.218	7.2412	7.6569	5.8011	6.4367	6.1914	5
hsa-miR-26	19.34924	21.855	20.28506	21.6973	22.1718	20.72272	21.0422	22.8385	22.003	22.7956	23.2238	19.7218	21.5256	22.1335	22.2126	22.4607	20.28484	18.888	21.27494	12.90276	20.04456	23.8095	23.7032	23.9459	23.7535	23.4052	23.606	20.784	21.0118	18.629	20.8627	22.5558	21.1991	17.54093	19.04091	22.1953	22.668	20.00581	21.4605	24.0962	21.6864	16.11105	23.3851	23.3335	17.09978	19.83417	22.8837	22.6987	20.51631	21.3204	18.21535	20.7643	18.0995	19.71527	15.3718	18.8072	19.99688	16.0721	13.61162	18.33439	10	21.4484	21.0844	20.8252	18.99737	16.78682	21.4505
KRAS	5.7348	6.3496	5.6908	5	5	5	5.2831	5	5.531	5.1111	5	6.2152	5	5	5	5	5	5.1313	6.4496	5.7033	5.8536	5	5	5	5.0262	5	5	5.4966	5.133	5	5	5.5117	5	6.947	5.3613	6.7156	6.4534	5	5	5	5	7.3491	6.5612	5.8787	5	5.3537	5.0334	5	6.2003	5.625	5.7004	6.4632	5.5188	5.6676	5	5	5	5	5	5.2217	5.7923	6.5609	6.4741	6.3254	6.0468	5	6.9982
hsa-let-7	58.57476	65.496	56.99152	60.29165	63.34174	57.29487	59.30282	59.63406	61.03717	66.29746	66.93946	56.70846	62.43856	65.08793	63.612	64.32684	57.21833	58.6182	63.51023	43.20368	58.57476	68.2565	68.6661	67.58713	68.9468	63.36338	68.02992	59.36063	58.96335	59.05952	56.95933	59.93872	62.42715	51.78959	56.91973	60.38709	64.60535	60.73908	63.11975	69.51244	67.49323	53.39926	64.66719	67.74314	53.21711	61.08928	66.35226	65.27136	59.82489	61.02323	57.00778	58.06417	58.49548	59.39735	52.608	58.5633	63.13507	53.64793	48.24138	54.9095	44.32039	61.05272	60.41024	59.03542	50.92877	59.10381	64.01776
NRAS	5	5	5	5	5	5	5.8176	5.2613	5	5	5	5	5	5	5	5	5	5	5	5	5	5	5	5.9491	5	5	5.1783	5	5	5	5	5	5	5	5	5	5	5	5	5	5	5	5	5	5	5	5	5	5	5	5	5	5.7098	5	5	5	5	5	5	5	5	5	5	5	5.6875	5	5
hsa-let-7	58.57476	65.496	56.99152	60.29165	63.34174	57.29487	59.30282	59.63406	61.03717	66.29746	66.93946	56.70846	62.43856	65.08793	63.612	64.32684	57.21833	58.6182	63.51023	43.20368	58.57476	68.2565	68.6661	67.58713	68.9468	63.36338	68.02992	59.36063	58.96335	59.05952	56.95933	59.93872	62.42715	51.78959	56.91973	60.38709	64.60535	60.73908	63.11975	69.51244	67.49323	53.39926	64.66719	67.74314	53.21711	61.08928	66.35226	65.27136	59.82489	61.02323	57.00778	58.06417	58.49548	59.39735	52.608	58.5633	63.13507	53.64793	48.24138	54.9095	44.32039	61.05272	60.41024	59.03542	50.92877	59.10381	64.01776
MAPK14	10.7328	10.2443	10	10.7768	11.5307	11.4654	10	10.2406	10.837	10.0566	10.7668	12.484	10.7427	11.1472	11.2794	11.752	10.9177	12.9481	10	14.2159	12.0826	10.7226	10.9218	11.6731	10.9683	11.1367	10	10.7201	10.3122	11.4955	10.126	12.3789	10.5351	11.682	12.0722	12.5718	10.2506	12.0526	12.1522	10.7986	10	13.1606	11.6502	13.5962	10.641	11.5507	10.8308	10.0543	11.715	11.9051	10.1835	11.22	10.5562	10.5077	10.0671	11.6257	11.2868	10	10.1861	10.5563	12.2516	11.1939	13.1436	11.2389	11.1169	10.2775	12.8547
hsa-miR-124a	5.01773	7.22099	6.24569	6.23071	5.82326	5.86085	5.79601	6.44399	6.12505	6.9254	6.53381	5	5.20008	6.34336	5.84717	7.16514	5.34993	5.00202	5	5	5.2668	7.23376	7.45917	6.11943	5.87749	6.23413	8.34688	6.51444	6.43119	6.00032	5.61985	5.18563	5.43482	5.72235	5	6.20473	6.59288	5.7739	6.60293	7.73726	6.61876	5.70287	5	5	5.26702	5.7004	6.61414	6.89386	5.72901	5.34721	5	5.52645	5.58592	5	5	5	5	5	5	5	5	5.91441	7.53335	6.16489	5.48869	5.60531	6.05718
BCL2	11.0153	10.5925	12.103	10.4684	10	10	10.9209	10.8363	11.945	11.1247	11.7979	13.4638	10.7369	12.3365	10.6166	10.8571	13.3404	11.0179	12.808	14.6574	11.3397	12.4809	11.6435	12.5697	11.7884	11.8764	12.0782	10.7215	12.3965	12.4379	10.5527	11.3968	10.8862	15.3977	11.3713	13.5385	13.844	11.3521	12.4238	11.4992	10.0566	12.8282	14.1304	14.4992	10.9146	11.3537	10.2675	12.178	12.1826	13.2031	12.1881	13.5248	11.1859	10.2575	10.8633	12.099	10	10	10.3551	10	13.9185	13.6302	13.1885	13.0735	10.3894	13.1947	13.794
hsa-miR-15a(-15)	9.43727	9.51786	9.12509	10.7546	10.0932	10.1816	9.95661	9.94615	9.94236	10.4712	10.9308	8.16648	9.11871	9.14299	9.47268	10.0376	10.0766	9.9147	8.92408	8.27801	8.90871	11.0899	11.1189	11.3455	11.5026	10.9324	11.0714	8.63356	8.31827	7.49482	8.33032	9.4355	10.1619	7.91121	9.00479	10.0864	8.68445	9.0621	8.07843	10.5414	10.7066	7.47182	10.7368	10.4864	7.47412	8.54069	11.2595	10.9158	9.03115	9.77451	8.58159	9.64352	8.33913	9.35292	7.56449	9.51568	10.291	9.18286	5.67972	8.79802	5.83145	9.90342	11.0042	9.42167	9.17787	8.31836	10.4084
BCL2	11.0153	10.5925	12.103	10.4684	10	10	10.9209	10.8363	11.945	11.1247	11.7979	13.4638	10.7369	12.3365	10.6166	10.8571	13.3404	11.0179	12.808	14.6574	11.3397	12.4809	11.6435	12.5697	11.7884	11.8764	12.0782	10.7215	12.3965	12.4379	10.5527	11.3968	10.8862	15.3977	11.3713	13.5385	13.844	11.3521	12.4238	11.4992	10.0566	12.8282	14.1304	14.4992	10.9146	11.3537	10.2675	12.178	12.1826	13.2031	12.1881	13.5248	11.1859	10.2575	10.8633	12.099	10	10	10.3551	10	13.9185	13.6302	13.1885	13.0735	10.3894	13.1947	13.794
hsa-miR-16	10.6092	10.6214	9.98101	11.6116	11.3053	11.1278	11.0926	10.9057	11.4432	11.754	11.877	9.61211	10.5389	10.9901	10.7983	11.6398	10.7828	10.9276	10.0101	8.72233	10.6781	11.7545	11.6338	11.8918	11.8766	11.6036	11.8592	10.6037	10.2181	9.52067	10.4374	10.7987	11.2024	9.23887	10.2382	11.2806	9.89208	10.8595	9.40176	11.1169	11.3841	9.51409	11.4007	11.289	9.14706	10.4543	11.8488	11.6808	10.5014	11.3054	10.6636	11.0079	9.64314	10.4964	9.39053	10.842	11.4648	10.047	7.72263	10.5561	7.7739	11.2688	11.5161	10.7912	10.1745	9.47404	11.5166
TMEM2	5.1034	5	7.5081	5.9053	7.6808	5	5	5	5.3308	6.1605	6.3157	5	7.3705	7.8689	5.0269	7.4181	6.2216	5	5.4945	5.3381	5	5	5	5	8.106	5.9415	5	5	5.7235	5	6.4876	5	5.8821	5	6.0306	5	5	5	5	5	5	5	5	6.5092	5	5	5	5	5	5	5	5	5	7.3077	5	5	6.9024	5	5.6642	6.1589	5	5	5.1003	5.2916	5.2494	5	5.0357
hsa-miR-30a(-3p)	5.98671	7.62463	5.50771	6.21418	6.60721	7.28305	6.17827	7.99117	6.55924	8.09363	7.9318	5.55932	7.17354	7.48545	7.19182	7.66341	6.45525	5.40975	5.75976	5	5.75106	8.10773	8.04923	7.56599	8.10428	7.18154	7.76678	6.53097	5.96413	5.66118	6.09477	6.80677	5.91168	5.64712	5.58871	6.29513	6.98658	5.72519	6.63186	7.86132	7.16104	5	6.31888	6.65369	6.39006	6.22461	6.89399	7.09005	6.47662	6.6963	5.90286	6.01507	5.41216	6.70116	5	5.68375	6.22167	5.94629	5.51622	5.35222	5	6.5897	7.7604	7.00902	6.13114	5.33666	6.68406
THBS1	15.0111	17.2036	18.9863	16.957	19.5356	17.5495	17.7518	18.0418	20.4139	19.5474	20.3529	19.2732	18.63	21.9861	16.3906	15.6497	19.2332	18.0415	18.245	18.5334	16.8453	16.3046	18.1461	17.3782	18.9374	19.1239	17.2453	19.2325	18.2908	18.4178	20.0378	16.2626	17.6052	16.4302	18.4907	18.1276	17.4083	16.6693	18.2564	18.255	15.126	18.4359	17.243	16.7785	16.9658	16.9751	16.8885	18.6436	18.3908	19.4218	19.9295	18.0959	20.4257	18.8182	18.3005	19.6245	18.2223	18.5321	16.6722	16.8714	15.7192	18.1072	15.3	17.4713	16.9768	19.8749	18.9244
hsa-miR-30a(-3p)	5.98671	7.62463	5.50771	6.21418	6.60721	7.28305	6.17827	7.99117	6.55924	8.09363	7.9318	5.55932	7.17354	7.48545	7.19182	7.66341	6.45525	5.40975	5.75976	5	5.75106	8.10773	8.04923	7.56599	8.10428	7.18154	7.76678	6.53097	5.96413	5.66118	6.09477	6.80677	5.91168	5.64712	5.58871	6.29513	6.98658	5.72519	6.63186	7.86132	7.16104	5	6.31888	6.65369	6.39006	6.22461	6.89399	7.09005	6.47662	6.6963	5.90286	6.01507	5.41216	6.70116	5	5.68375	6.22167	5.94629	5.51622	5.35222	5	6.5897	7.7604	7.00902	6.13114	5.33666	6.68406
SLC7A6	6.2028	6.6459	6.4079	6.0814	6.4776	5.6514	6.0682	5	5	5.6451	5	5	5.2594	5	5.691	5.0329	5.3263	5	5	5	5.3651	5.9023	5	5	5	5	5.377	5	5	5	5	5	6.0278	5.2364	5	5.3499	5	5.4223	5.3972	5	5	5	6.4699	6.8913	5	5	5	5	5	5.9502	5	5	5	6.6389	5.2738	6.1764	5.7473	5	6.429	5	5.9974	5	5.6322	5.4956	5	6.078	5.3497
hsa-miR-30a(-3p)	5.98671	7.62463	5.50771	6.21418	6.60721	7.28305	6.17827	7.99117	6.55924	8.09363	7.9318	5.55932	7.17354	7.48545	7.19182	7.66341	6.45525	5.40975	5.75976	5	5.75106	8.10773	8.04923	7.56599	8.10428	7.18154	7.76678	6.53097	5.96413	5.66118	6.09477	6.80677	5.91168	5.64712	5.58871	6.29513	6.98658	5.72519	6.63186	7.86132	7.16104	5	6.31888	6.65369	6.39006	6.22461	6.89399	7.09005	6.47662	6.6963	5.90286	6.01507	5.41216	6.70116	5	5.68375	6.22167	5.94629	5.51622	5.35222	5	6.5897	7.7604	7.00902	6.13114	5.33666	6.68406
TMEM113	22.5391	24.3681	22.0693	23.7396	23.7273	23.1564	21.2692	23.4869	21.6079	22.265	24.3323	21.8623	25.3993	23.5573	21.8498	23.3413	18.2728	19.1347	21.7344	19.4075	20.4731	22.9849	23.6116	20.0465	24.5985	22.5768	22.2555	23.9135	24.1127	25.024	22.1964	19.4467	23.5796	20.0463	21.268	16.8202	22.7323	24.0407	24.4222	24.6762	24.1138	19.5509	19.0617	22.4334	23.7796	22.8518	23.1652	24.2717	22.8494	23.7368	23.1349	23.2743	23.9098	23.7517	21.7797	23.1354	20.486	22.3031	21.9548	19.287	22.2007	23.957	20.457	20.0877	21.8473	23.3987	22.0135
hsa-miR-30a(-3p)	5.98671	7.62463	5.50771	6.21418	6.60721	7.28305	6.17827	7.99117	6.55924	8.09363	7.9318	5.55932	7.17354	7.48545	7.19182	7.66341	6.45525	5.40975	5.75976	5	5.75106	8.10773	8.04923	7.56599	8.10428	7.18154	7.76678	6.53097	5.96413	5.66118	6.09477	6.80677	5.91168	5.64712	5.58871	6.29513	6.98658	5.72519	6.63186	7.86132	7.16104	5	6.31888	6.65369	6.39006	6.22461	6.89399	7.09005	6.47662	6.6963	5.90286	6.01507	5.41216	6.70116	5	5.68375	6.22167	5.94629	5.51622	5.35222	5	6.5897	7.7604	7.00902	6.13114	5.33666	6.68406
TUBA3	7.60216	8.36532	6.40489	7.76718	8.58186	8.3459	7.80331	8.10639	7.45579	7.9816	9.7363	5.34559	8.72487	7.87003	8.21363	6.47455	7.70476	6.53986	9.50887	7.2655	8.14865	9.67331	9.56725	9.5725	9.16547	9.76983	10.18	9.60913	8.70484	9.68219	9.07501	12.0544	9.21124	7.17276	10.8879	5	8.2115	7.31595	10.9195	10.6344	10.368	12.3088	9.46218	12.4491	10.4929	10.5828	10.4387	10.01	10.014	9.85701	10.4298	7.34793	11.0742	8.47493	10.8376	8.47713	10.0628	7.96029	10.0253	7.13003	10.6378	9.80105	9.48648	7.22364	7.73822	7.68442	7.40528
hsa-miR-30a(-3p)	5.98671	7.62463	5.50771	6.21418	6.60721	7.28305	6.17827	7.99117	6.55924	8.09363	7.9318	5.55932	7.17354	7.48545	7.19182	7.66341	6.45525	5.40975	5.75976	5	5.75106	8.10773	8.04923	7.56599	8.10428	7.18154	7.76678	6.53097	5.96413	5.66118	6.09477	6.80677	5.91168	5.64712	5.58871	6.29513	6.98658	5.72519	6.63186	7.86132	7.16104	5	6.31888	6.65369	6.39006	6.22461	6.89399	7.09005	6.47662	6.6963	5.90286	6.01507	5.41216	6.70116	5	5.68375	6.22167	5.94629	5.51622	5.35222	5	6.5897	7.7604	7.00902	6.13114	5.33666	6.68406
CYR61	6.5621	6.4385	7.0254	5.6646	8.0164	5.3754	5	7.6915	6.4592	5.7229	6.5149	5	7.1428	6.8282	6.2154	5.2097	6.8678	5	5.47	5.1091	5	5.5775	7.6256	7.0077	5.5695	7.0199	5.397	7.3802	7.2518	7.647	7.5232	5.1985	7.045	5	7.5302	5	5.0314	5.0775	9.9331	6.1873	6.3027	5	5	5.1139	5	6.4801	6.532	7.4168	7.7151	8.0313	6.6089	5.8209	6.2913	7.0758	6.2228	6.844	7.4591	7.5495	5.5662	6.0598	6.9451	7.0723	6.8498	5	6.2562	6.1579	5
hsa-miR-30a(-3p)	5.98671	7.62463	5.50771	6.21418	6.60721	7.28305	6.17827	7.99117	6.55924	8.09363	7.9318	5.55932	7.17354	7.48545	7.19182	7.66341	6.45525	5.40975	5.75976	5	5.75106	8.10773	8.04923	7.56599	8.10428	7.18154	7.76678	6.53097	5.96413	5.66118	6.09477	6.80677	5.91168	5.64712	5.58871	6.29513	6.98658	5.72519	6.63186	7.86132	7.16104	5	6.31888	6.65369	6.39006	6.22461	6.89399	7.09005	6.47662	6.6963	5.90286	6.01507	5.41216	6.70116	5	5.68375	6.22167	5.94629	5.51622	5.35222	5	6.5897	7.7604	7.00902	6.13114	5.33666	6.68406
CDK6	13.1671	12.1476	12.0922	11.9469	12.1765	12.7141	14.9944	13.6641	12.375	12.8741	11.8179	13.874	12.1818	15.0573	11.8748	10.7052	12.5028	10.6547	14.1826	11.1667	10.0841	11.5112	11.7385	11.7967	12.5611	11.2488	11.709	11.5882	11.1267	11.2432	11.9791	12.4831	10.6396	11.3439	11.8628	10.2039	12.9756	12.0857	11.7222	13.1454	12.7599	11.2135	13.6142	12.8686	12.1586	12.8946	11.7528	10	12.0705	11.0224	13.2872	14.7207	11.2857	12.4925	12.7406	14.3389	13.8947	15.9716	12.3114	12.4971	12.6086	11.013	13.6271	12.034	11.1997	15.1328	13.0508
hsa-miR-30a(-3p)	5.98671	7.62463	5.50771	6.21418	6.60721	7.28305	6.17827	7.99117	6.55924	8.09363	7.9318	5.55932	7.17354	7.48545	7.19182	7.66341	6.45525	5.40975	5.75976	5	5.75106	8.10773	8.04923	7.56599	8.10428	7.18154	7.76678	6.53097	5.96413	5.66118	6.09477	6.80677	5.91168	5.64712	5.58871	6.29513	6.98658	5.72519	6.63186	7.86132	7.16104	5	6.31888	6.65369	6.39006	6.22461	6.89399	7.09005	6.47662	6.6963	5.90286	6.01507	5.41216	6.70116	5	5.68375	6.22167	5.94629	5.51622	5.35222	5	6.5897	7.7604	7.00902	6.13114	5.33666	6.68406
NFIA	16.77387	17.78407	17.21095	18.5256	16.50667	15.5262	15.58793	17.72152	14.43333	18.25276	17.79684	15.58876	16.47912	17.71182	18.27628	15.58349	17.6747	17.38538	18.433	15.22722	17.09648	19.6691	18.3955	20.7102	18.8831	19.341	20.3423	19.4626	18.8668	20.2585	18.5981	21.6146	18.8979	17.0662	18.4172	17.96025	17.05161	17.58712	19.7572	19.6513	18.3836	18.9783	19.0324	20.3944	19.3752	17.7219	21.7602	18.69649	17.1036	17.8457	17.3202	15.26583	15.58648	17.81967	20.0491	19.3583	20.3352	14.19769	19.1022	21.093	17.65452	15.82687	14.74246	13.69399	14.53144	14.58183	16.89663
hsa-miR-223	8.31978	7.8256	5.82188	8.94133	6.40023	8.23023	8.28271	8.71155	9.86308	10.8141	9.64057	5.72481	7.05949	7.61371	5.66076	7.65166	8.23298	8.45651	7.11364	5	6.04003	7.63089	8.26816	8.01505	7.9233	7.61264	7.42187	6.86666	6.5483	6.09211	5.91829	7.17544	7.34219	6.51145	6.80563	5.5673	6.62541	5	5.99943	9.09573	7.2244	6.35186	5.16507	5.28617	5	8.43464	6.12424	8.19056	6.51708	9.02083	7.4087	7.49065	5.9468	6.34136	5.52627	5.59903	6.44019	5.05069	5	6.19665	6.98176	5.42256	5.3938	5.79865	5.5558	5	7.04102
KIT	5	6.1381	5	5	5.4531	5	5.5942	5	5	5	5	5	5	5.8685	5	5	5.4658	5	6.2737	5	6.2764	5.5471	5	5.9896	5	5	5.9881	5	5	5	5	5	5.0834	5	5	7.2433	5	5	5.384	5	5	5	6.3348	5	5	5	5	5	5.275	5.2122	5	6.1211	5	5.0028	5	5	5	5	5	6.1047	6.6569	5	5	5	5	5	6.5172
hsa-miR-221	10.2345	9.96163	9.46644	10.2024	10.0342	9.46315	9.60908	10.2029	10.1298	11.622	10.3928	9.82594	9.61818	10.9276	10.2076	10.1045	10.9256	10.697	10.1467	5.82828	9.48262	11.7844	11.8873	12.0347	11.9868	11.3175	11.5092	9.9764	9.63835	9.95486	9.77073	11.5055	9.8343	8.61143	9.07292	11.8038	10.7407	10.0371	9.92543	10.134	10.0373	7.62637	11.5189	11.9679	10.1739	10.2922	9.17356	9.99685	9.18807	10.3608	9.47479	9.22107	9.68717	8.85778	10.505	8.59093	10.1986	10.4982	7.53456	9.82027	10.4796	9.45046	11.266	7.80525	8.50717	9.12129	8.7012
KIT	5	6.1381	5	5	5.4531	5	5.5942	5	5	5	5	5	5	5.8685	5	5	5.4658	5	6.2737	5	6.2764	5.5471	5	5.9896	5	5	5.9881	5	5	5	5	5	5.0834	5	5	7.2433	5	5	5.384	5	5	5	6.3348	5	5	5	5	5	5.275	5.2122	5	6.1211	5	5.0028	5	5	5	5	5	6.1047	6.6569	5	5	5	5	5	6.5172
hsa-miR-222	7.63275	7.62215	7.38617	7.75805	7.28919	7.43515	7.89911	8.00655	8.96138	9.61205	9.09737	7.6825	7.75204	8.43147	8.27581	8.08437	9.03723	7.35824	7.98319	5	7.61472	9.47556	10.1564	9.62537	10.5179	9.27706	9.24995	8.4419	8.08182	7.6268	7.67048	8.50959	7.31515	5.93648	6.65323	10.0874	8.56919	6.95224	7.59725	8.45217	6.79758	5.06619	9.15339	9.57619	6.76771	7.2455	6.39769	6.97395	7.27135	8.64144	7.48252	7.57284	6.6234	7.68597	7.78854	5.86385	6.74276	8.53824	6.29255	7.18696	7.3659	7.19734	9.06481	6.22029	6.00326	6.21895	5.97449
SRF	7.9718	7.7772	7.8261	7.5596	7.7613	8.0554	7.6399	7.6376	7.7225	8.3795	8.3322	8.9443	8.123	7.3239	8.4272	7.7918	6.7956	7.4714	8.7262	9.2705	9.2497	8.5531	8.5199	8.6874	9.0714	8.1593	8.7562	8.8711	8.8065	8.8926	8.7745	8.9967	7.6474	8.4355	8.6958	8.4393	8.0694	8.109	8.4852	8.4583	7.4703	8.1964	8.8536	9.5681	8.0135	7.9161	8.1423	8.5036	8.7834	8.1673	8.432	6.883	8.6893	7.2891	7.7111	7.8791	8.0079	7.061	7.8454	7.6984	8.2853	7.6149	7.8117	9.0957	8.3959	7.7158	9.1688
hsa-miR-133a(-133)	5.28733	7.89621	5	5.33069	5.44929	5.70352	5.72072	5.10441	5	5.82568	7.3662	5	5	5.41606	5.48977	5.72748	5.94844	5.29705	6.81731	5	5.98358	10.5846	9.2258	8.36125	9.04839	7.57904	10.7633	7.26067	5.83343	6.41236	6.43724	7.3336	5	5	5	5	5.98286	5	6.38626	6.69986	5.18147	5	7.87666	7.29431	5.52756	5	6.04534	6.38289	5	5	5	5	5	6.34026	5	5	5.08682	5	5	5	5	5.15059	5.12602	5.03346	5	5	5.23685
PLAG1	5	5.0737	5	5	5	5	5	5	5	5	5	5	5	5	5	5	5.0937	5.5481	5	5	5	5	5	5	5	5	5	5	5	5	5	5	5	5	5	5	5	5	5	5	5	5	5	5	5	5	5	5	5	5	5	5	5	5	5	5	5	5	5	5	5	5.4795	5	6.1447	5	5	5
hsa-miR-26a	10.0171	10.7483	9.74756	10.9922	11.3379	10.7252	10.8021	11.5975	11.411	11.6054	11.7178	10.329	10.8977	11.3604	11.2199	11.1724	10.6802	9.38345	9.98364	6.91584	10.2049	11.7793	11.7796	11.9086	11.796	11.6607	11.8222	10.6548	10.6965	10.1666	10.6725	11.2763	10.479	8.80227	9.50452	10.8108	11.3024	9.75161	11.0417	12.049	10.6438	8.19478	11.7684	11.7187	8.69894	10.0832	11.4302	11.287	10.6239	11.1982	9.79238	10.7008	10.2254	10.2161	7.76278	9.69178	10.253	7.46851	7.83237	9.49142	5	10.1579	10.4291	10.1947	9.19312	8.10896	10.7832
TGFBR2	6.8812	6.7936	7.8987	6.7278	8.8088	8.407	7.8521	7.6382	6.8844	8.0229	8.6502	5	8.7972	8.4172	8.2061	6.1617	5.8683	6.1733	5.2235	5	5	7.5699	7.8517	7.4588	7.6909	7.3297	8.4912	6.7956	6.0763	6.7218	6.5422	5	7.9964	6.9391	5.8477	5	5	6.3686	7.0662	7.2264	5	7.8945	5	5	5.4063	5.9704	5.3353	5	6.4686	7.817	7.0497	7.2399	7.6428	7.3554	5.695	6.9277	6.3744	5.5525	6.561	7.6257	6.2834	6.9432	5.1587	7.4347	6.9277	6.301	5
hsa-miR-20	9.09469	9.53902	10.1938	10.546	9.85894	10.3365	8.97191	9.0113	9.08294	9.51794	9.94538	7.22052	8.18939	8.67338	8.44464	11.1806	9.77833	8.95526	7.24038	6.19338	8.49319	10.298	9.93866	9.73866	9.71403	9.46549	9.74619	8.23271	7.47264	6.28837	7.83608	8.1955	7.8118	8.17424	9.32483	10.6996	10.7071	9.47029	7.85311	10.6207	10.5832	7.48812	7.55522	8.55759	7.85211	8.20994	9.66316	10.2106	7.93097	8.59079	7.93422	8.98248	7.91844	8.0549	6.17781	7.6887	8.50673	6.92308	5.42695	7.50547	5	8.69926	7.74554	7.96737	7.47956	7.62672	8.01632
RB1	31.1847	30.6925	30.4265	30	30.9739	30	31.4936	30	30	30.5353	30	32.1659	30.1124	31.6695	31.3267	30	34.2015	31.7869	34.6625	31.5068	31.7226	31.372	30.6237	31.1185	30	31.4754	31.1624	30.8471	31.5211	31.2462	31.126	31.4588	30.9754	30.458	30.9456	33.96	33.7409	30	30.2059	30.6347	31.476	33.009	33.3083	31.0238	30.8286	30	31.2486	30.406	31.5891	31.2014	31.1122	31.9325	31.6357	31.394	30.7282	30.7288	31.4083	31.2472	30.6996	30	31.2188	31.6168	31.6398	30	30	31.1136	32.6782
hsa-miR-106a	8.29415	8.24735	8.96815	9.44818	8.80924	9.26847	8.04862	8.64517	8.401	8.71297	8.90136	6.86383	7.12608	7.59534	7.60152	10.8281	9.06413	8.1513	7.10157	6.41602	7.85467	9.541	9.30304	8.97817	9.14247	8.81374	8.80326	8.23155	7.6023	6.90229	7.8125	8.03306	7.56185	7.89484	8.53162	10.0943	10.1438	8.8021	7.49405	9.77361	9.62321	6.8508	7.09352	7.70403	7.48722	7.42644	8.42085	9.41437	7.72901	8.20098	7.70295	8.53643	7.29684	7.4881	7.00712	7.3419	7.80383	7.11255	6.1183	6.83224	5.03772	8.10204	7.19082	7.72046	7.66115	7.43972	7.74427
MAFB	16.54436	13.04225	12.7494	12.67063	13.29048	13.98467	10.37076	14.01226	14.99773	13.46472	16.18414	10.4441	16.80999	14.10558	12.16123	12.42072	11.7009	10	11.70919	10.1037	10	13.59159	13.72768	13.0615	13.72711	13.0141	12.53511	13.63795	12.02045	12.42277	12.04853	10.2132	14.59497	10.0608	12.78206	10.36723	10.6911	16.28495	11.61032	14.51145	12.77997	10	10	11.7158	12.27478	10.30956	13.72544	10.17939	14.88576	14.94954	14.30546	10.93045	14.13545	15.82022	14.75574	15.8353	14.55978	17.38661	14.19795	14.21425	12.04981	13.57999	10.70489	10.27805	14.71076	12.98732	10.4345
hsa-miR-130	12.18089	13.5879	11.34084	13.38182	13.79423	12.78797	12.18068	14.1944	13.23823	15.23678	15.05818	12.29861	13.23445	13.74143	13.72759	13.89011	13.12287	11.71492	12.43797	10	12.15314	15.2494	16.6028	15.235	15.7003	14.68075	14.89318	12.7365	12.93525	12.07221	12.24313	13.54566	12.77529	14.19172	14.1048	15.3204	15.8042	12.98267	14.20387	17.81	14.74122	11.58287	13.72065	15.2627	12.53898	13.3271	13.46482	15.68438	12.70235	13.12153	11.68072	13.19313	12.5764	13.00935	13.15765	12.62437	13.77616	12.42519	12.43632	13.76759	10	12.54668	10.7443	11.94335	11.50576	10.63966	11.90026
HOXA1	5	6.7999	5	5	5	5	5	5	5	5	5	7.5427	5	6.2725	5	5	5	5	5	6.3999	5	5	5	5	5	5	5	5	5	5	5	6.1571	5	5.1342	5	5.866	5.241	5	5	5	5	5	5	5	5.442	5	5	5	5.9378	5	5	5.3593	5.468	5	5.0923	5	5	5	5	5.4046	5	5.761	5	6.727	5	5	6.5713
hsa-miR-10a	9.79383	9.68284	8.38617	11.4733	10.4234	9.56583	8.30165	9.00477	8.84958	10.951	10.9338	8.57674	9.5251	9.87789	9.61335	11.0674	7.18682	6.33905	6.67436	6.57356	6.9061	8.65767	8.44579	7.67977	7.75302	8.07767	9.91996	6.78441	6.77418	6.24214	5.7152	6.78408	7.69066	7.49803	7.67849	9.82448	9.16526	8.54093	9.77159	10.3956	11.8479	8.31689	8.62239	10.3888	8.65788	9.95832	11.5151	11.4796	7.18363	8.03509	7.8967	7.32163	8.81373	8.16145	7.52169	7.78797	8.64043	6.43377	6.96413	9.64786	5.70398	8.02618	8.14334	6.63779	6.066	7.81147	7.1392
AGTR1	10.579	11.3277	10.9411	10	10	10	12.2192	10.6603	10	10.0909	10.8473	13.8427	10	12.1482	10	10.2495	12.1351	11.9602	12.61	13.684	11.4256	11.8603	10.8493	11.2778	10	10.9745	12.5215	11.3512	12.0642	12.1065	13.0015	11.0182	11.0544	12.725	10.715	13.5755	11.1606	10	10	10.4025	10	11.9202	11.8705	10.8297	11.2836	10	10.0912	10.3623	10.2042	11.1152	10.7659	11.8564	12.6413	16.669	13.0137	12.6367	10.8976	11.2723	10.986	10.7006	11.3326	11.4563	14.3379	12.6683	12.3911	13.2974	13.8413
hsa-miR-155	6.7728	7.0217	6.8642	6.6691	5	6.5611	6.0468	6.0616	5.6539	7.3915	7.7156	5	5.7505	6.3733	5	7.4065	6.506	5.3327	5	5	5.2169	6.5666	6.4105	6.556	6.5897	5.4402	5.9179	5	5	5	5	5.8605	5.6065	5	5	5	5	5.0892	5	6.6311	5	5	5	5	5.1891	5	5.6878	6.9916	6.6468	6.8524	5.1851	6.9641	5.3843	6.4358	5	6.2868	7.2349	6.1796	5	5	5	7.119	5	5.7618	5.8092	5	5.8069
PTEN	13.8358	11.6706	11.8364	13.1303	13.7727	11.885	12.9239	13.5969	13.5208	14.1366	14.1538	12.9916	13.9969	14.7757	13.2106	13.4474	12.4717	11.4933	13.1902	13.4514	10.7775	13.6113	14.6447	14.0873	14.5462	14.1115	14.1455	13.3254	13.5193	12.963	13.0182	10.8572	12.8947	10.214	13.2916	12.826	14.0458	13.5433	13.8471	13.9454	14.1952	13.1438	12.1386	12.7815	13.5425	13.1086	13.373	13.7386	12.5426	13.3706	12.9047	14.4919	12.2018	14.7082	10.1093	14.0027	13.3296	13.115	13.6183	14.0846	11.7386	13.6649	15.0186	14.2103	14.2296	13.7961	12.5067
hsa-miR-21	11.9688	11.8184	12.003	12.0874	12.1285	12.0046	12.2861	12.6046	12.1994	12.0371	12.1734	11.9398	11.826	12.124	12.2076	12.2814	12.1659	12.1693	10.5399	8.05467	11.444	11.8489	11.6126	11.9538	11.8219	11.2187	11.6893	9.47335	8.62949	8.25327	9.40302	10.9989	11.7728	11.6611	12.315	12.1903	11.9332	12.3276	9.92562	12.6198	12.042	10.5687	11.0171	11.8745	10.9136	11.4568	12.253	11.985	11.5502	11.767	10.9057	11.5695	12.0975	11.494	10.8707	11.9307	12.0845	11.926	8.29022	10.8485	7.63881	12.0081	11.2204	11.1725	12.3394	10.514	12.0862
BCL6	10	10.7338	10	10.5304	10.6897	10.4835	10.9867	11.443	10	11.4161	10.9009	11.9941	11.229	11.4465	12.3297	11.0085	10.134	11.8008	13.3681	11.8161	13.0038	12.0778	12.2432	12.2125	11.7471	11.6684	12.4487	12.9877	11.4234	12.496	12.5871	10.9469	11.2018	12.1755	12.1429	11.7635	12.0242	11.9709	11.7159	11.7216	10.9324	11.7429	12.0941	10.8007	10.9466	11.0884	11.5903	11.6404	12.8314	12.2789	12.8403	12.1299	11.3104	10.9891	11.0919	10.7406	10.9327	11.2243	12.099	10	10.5277	11.3048	11.4097	11.3061	10.2334	10.4967	14.1527
hsa-miR-127	5	7.3533	5	5	5	5.0912	5	6.9975	5	5.8052	5.4665	5	5	5	5	6.2026	6.1743	5	5.1408	5	5	5.1533	5.5074	5	5.0454	5	5.9481	5	5	5	5	5	5	5	5	5	6.3487	5	5	6.3881	5	5	5	5	6.0681	5.3848	5.7893	5.2229	6.0992	5	5.211	5	5	6.7266	5	5	6.1062	5	5	5	5	5	5.2273	5.6953	5	5	5.4443
NCOA3	24.66167	28.62011	24.66955	23.22565	25.1372	23.73642	29.94008	23.50829	28.22991	22.17552	25.00171	24.74578	24.24772	28.2297	23.11102	20	27.93861	24.24394	26.00269	21.36357	24.71139	26.24758	27.16028	24.09174	27.6237	24.99824	25.40701	24.17602	25.37912	24.90359	25.27061	25.38579	22.01996	21.69669	26.0392	26.12625	22.52881	25.04348	22.09781	24.07391	24.88603	25.16918	25.78075	22.4573	22.52584	23.85207	23.33917	27.76682	26.18578	26.89561	24.71461	27.27618	24.39839	25.69252	23.75902	23.94832	23.98996	26.34095	26.74231	25.14139	21.20543	30.01661	29.19082	24.53061	31.77109	29.55305	23.61861
hsa-miR-17-5p	8.46955	8.46514	9.08179	9.8107	9.04194	9.52369	8.18748	8.70498	8.49648	8.92028	8.9832	6.29018	6.82235	7.48984	7.33156	10.9604	9.22572	8.31742	6.44037	5.97108	7.93802	9.57468	9.51746	8.93617	9.1467	8.7528	8.91397	8.23859	7.49475	6.65717	7.77678	7.89697	7.50316	7.68878	8.61952	10.3752	10.3652	8.72237	7.20012	9.86204	9.79363	6.55312	7.03105	7.54827	7.48062	7.16559	8.57222	9.66414	7.68779	8.32223	7.73783	8.7453	6.97026	7.3506	5.98404	7.16047	8.02515	6.60052	5.35179	6.66076	5	8.21372	7.23929	7.6689	7.60416	7.13113	7.82909
CYP1B1	5	5.3228	5	5	5	5	5	5.8614	5	6.4459	6.2314	5	6.4476	6.3316	5	5	5	5	5	5	5	7.9971	7.846	5.4752	5.5409	7.7051	7.0719	6.915	8.3849	8.5291	6.242	5.6541	6.7927	5	5.411	5.5427	5.0681	5	5.6356	5.4461	5	5	5.4948	6.1567	5	5.3333	5	5.3041	5.4373	5.5214	5	7.3877	7.7187	6.2284	6.2006	6.5279	6.7522	5.965	5	5	5	6.1988	5.289	5	5.8268	5	5
hsa-miR-27b	10.9958	11.0476	10.0637	11.4856	11.4654	11.173	11.4367	11.7285	11.4358	11.4751	11.5361	10.8072	11.0308	11.0485	11.3314	11.5467	11.5515	11.2297	10.406	8.80317	11.0904	11.833	11.7432	11.7939	11.7056	11.5486	11.7885	10.542	10.122	9.70774	10.3654	11.581	10.7059	10.3694	11.3399	11.3494	10.7498	10.4534	11.4657	11.9863	10.873	8.97167	11.6916	11.6436	11.1353	10.8612	11.6126	11.4624	9.98006	10.961	10.4232	10.7805	10.5759	10.9605	8.43566	10.376	11.1213	9.34007	6.98611	9.69453	5.7593	10.3897	10.7423	9.61302	9.56018	8.19673	10.4736
FSTL1	24.93415	26.39358	22.85319	22.71919	24.5217	23.1118	21.3277	25.5179	26.09996	24.88677	26.4695	22.2512	25.6652	23.21656	23.18228	21.73143	22.8725	20.29824	23.49072	22.174	20.6688	26.5156	26.3568	26.5649	26.7729	25.9149	24.1294	24.8845	26.133	23.8361	25.1483	19.74703	23.05322	22.2968	22.65426	22.4399	24.1983	21.35814	23.49357	23.00647	21.31314	20.60984	21.56613	19.64253	19.71144	23.41873	19.8774	22.62523	19.97445	22.18209	25.10468	22.18881	25.49156	26.7544	23.80978	26.7587	25.946	28.0285	23.84529	22.47966	25.15944	22.85019	23.01137	22.57572	24.39407	19.53899	21.1988
hsa-miR-206	5	5	5	5	5	5	5	5	5	5	5	5	5	5	5	5	5	5	5	5	5	10.0185	8.91271	5	5.48554	5	10.3308	5	5	5	5	5	5	5	5	5	5	5	5	5.90076	5	5	5	5	5	5	5	5	5	5	5	5	5	6.0325	5	5	5	5	5	5	5	5	5	5	5	5	5
UTRN	14.6728	15.7265	15.1139	12.6762	14.3258	13.445	16.0922	13.3734	14.2031	13.0606	14.346	14.1674	15.7508	15.4109	12.7953	14.0115	15.6462	15.4497	15.2046	13.7897	12.5548	17.8462	17.7444	16.0356	16.3013	18.1424	15.0315	16.7505	16.5766	16.1034	18.1954	12.0191	13.2038	13.6553	14.6999	14.5984	13.2516	13.8345	14.8797	15	14.4186	13.9156	14.3092	15.0383	12.3988	14.5349	11.6342	13.8312	13.7521	14.8075	14.5556	15.0558	13.8136	15.442	12.4739	12.4647	14.0359	16.1346	11.9499	14.0781	13.6777	16.0644	17.1599	11.9022	15.0071	14.3739	13.3839
hsa-miR-206	5	5	5	5	5	5	5	5	5	5	5	5	5	5	5	5	5	5	5	5	5	10.0185	8.91271	5	5.48554	5	10.3308	5	5	5	5	5	5	5	5	5	5	5	5	5.90076	5	5	5	5	5	5	5	5	5	5	5	5	5	6.0325	5	5	5	5	5	5	5	5	5	5	5	5	5
GJA1	10.8827	12.2492	11.5567	11.545	10	10	10	10.4842	10.5876	10.0193	11.3817	11.2788	10.9071	10.0478	10.8904	10.4312	12.1608	11.7521	10.0374	13.6492	12.5816	11.9008	12.4179	11.9775	11.4128	11.7424	11.437	12.0173	12.1233	12.4974	11.2858	11.3315	10.7634	11.4448	11.764	10	11.215	11.4967	12.8683	11.3884	13.8893	11.3686	11.3605	10.5015	11.6386	12.9307	10.4237	11.1599	11.5304	11.8384	12.2981	12.3725	11.861	11.6792	12.9097	11.2108	11.0592	10.3902	10.9222	11.9223	10.941	11.5501	12.3487	12.504	10.519	10	10.2975
hsa-miR-206	5	5	5	5	5	5	5	5	5	5	5	5	5	5	5	5	5	5	5	5	5	10.0185	8.91271	5	5.48554	5	10.3308	5	5	5	5	5	5	5	5	5	5	5	5	5.90076	5	5	5	5	5	5	5	5	5	5	5	5	5	6.0325	5	5	5	5	5	5	5	5	5	5	5	5	5
GJA1	10.8827	12.2492	11.5567	11.545	10	10	10	10.4842	10.5876	10.0193	11.3817	11.2788	10.9071	10.0478	10.8904	10.4312	12.1608	11.7521	10.0374	13.6492	12.5816	11.9008	12.4179	11.9775	11.4128	11.7424	11.437	12.0173	12.1233	12.4974	11.2858	11.3315	10.7634	11.4448	11.764	10	11.215	11.4967	12.8683	11.3884	13.8893	11.3686	11.3605	10.5015	11.6386	12.9307	10.4237	11.1599	11.5304	11.8384	12.2981	12.3725	11.861	11.6792	12.9097	11.2108	11.0592	10.3902	10.9222	11.9223	10.941	11.5501	12.3487	12.504	10.519	10	10.2975
hsa-miR-1(-1b)	7.74822	11.3218	6.77267	7.45506	7.84697	7.58593	9.10002	5.56835	5.70716	5.70487	10.4874	5.33457	5.6177	6.67626	5	5.71716	7.77223	7.59419	11.9952	5	10.0116	12.1868	12.0417	11.933	12.0793	11.8401	12.1708	8.85983	8.75471	7.81518	8.12814	10.6407	5.80614	5	5	5	7.48053	5	8.58869	10.2743	6.08924	5	11.7016	11.6158	5.60725	5.03137	8.19463	8.91505	6.30173	6.89964	5.74784	5.5774	5	7.31328	5	5.15499	5	5	5	5	5	5	5	5	5	5	5
TCL1A	5	5.0024	5	5	5	5	5	5	6.99	5	5.7893	5.8631	5.5532	6.6472	5	5.6848	5.4215	5	5	7.4694	5	5	5	5	5.2808	5	5	5	5	5	5	5	5.9856	5.6392	5	5.0967	5.326	5	5	5	5	6.5304	5	5	5	5.7544	5	5	5	5	5.7764	6.219	5	5	5.6674	5	5	5.4206	5	7.3405	5.0529	5.3262	5.5038	6.2424	6.7038	5	8.3042
hsa-miR-29a	11.6294	11.7453	11.0548	11.5214	11.8008	11.9362	11.8689	12.1892	11.8286	11.994	11.8402	11.2085	11.7458	11.8255	12.1866	11.5721	11.699	11.3144	11.6588	8.5834	11.4027	12.0974	12.0895	12.0515	11.9575	11.9414	12.0402	11.3529	11.3665	10.9455	11.51	11.9136	11.8515	10.6031	11.0813	11.8059	11.7209	11.953	12.0311	12.1216	10.705	9.93125	11.9909	12.0558	9.42568	10.6915	11.6059	11.6131	11.3747	11.8075	10.9592	11.4973	11.6188	11.5587	10.2541	11.4316	11.7019	11.494	9.7319	11.4364	9.34735	11.7616	11.617	11.4941	11.4662	11.0676	11.5382
TCL1A	5	5.0024	5	5	5	5	5	5	6.99	5	5.7893	5.8631	5.5532	6.6472	5	5.6848	5.4215	5	5	7.4694	5	5	5	5	5.2808	5	5	5	5	5	5	5	5.9856	5.6392	5	5.0967	5.326	5	5	5	5	6.5304	5	5	5	5.7544	5	5	5	5	5.7764	6.219	5	5	5.6674	5	5	5.4206	5	7.3405	5.0529	5.3262	5.5038	6.2424	6.7038	5	8.3042
hsa-miR-181	18.60658	18.69018	14.34492	18.21947	19.11695	17.79224	17.91836	20.41997	19.04771	21.22691	20.32376	17.7979	18.98951	18.94106	19.27684	19.1718	18.60961	16.16192	14.36401	12.62967	16.41868	18.73305	19.91832	20.0404	20.87085	16.02649	18.11309	14.82266	13.98148	14.14436	14.07444	17.84149	19.77429	15.59984	17.06151	19.93572	19.66107	14.2464	18.44695	19.05627	21.1679	17.14146	15.40529	18.4986	18.90592	17.86345	19.19987	21.9461	18.90763	19.72278	16.78619	20.31136	19.98601	17.70995	15.60831	16.38272	18.50813	15.2203	12.88823	14.50961	13.89172	18.42318	15.7857	16.12271	22.8052	15.10935	17.63912
SLC7A1	10.7855	14.18212	14.0765	14.86429	14.35453	15.1865	15.53553	13.47898	12.93015	14.89926	13.34094	15.20595	12.71301	13.58284	12.67423	12.44416	13.11659	14.07842	17.55828	12.3057	13.73398	13.74963	12.53772	13.48227	11.01307	13.83114	14.35128	14.07467	13.1238	13.60456	13.97705	14.15731	12.8712	12.9676	13.43383	11.9993	12.6415	14.89564	13.08194	14.03124	13.81463	15.51181	11.82887	13.99449	13.60993	13.41992	16.4388	13.01015	13.3875	12.48241	13.87754	14.51036	13.27581	11.5847	12.25458	14.2438	14.30724	12.41071	11.17698	14.18087	13.73934	13.37672	15.10733	14.80948	14.61923	12.43594	13.46189
hsa-miR-122a	5	5	5	5	5	5	5	5	5	5	5.1284	5	5	5	5	5.1478	5	5	5	5	5	5	6.3526	5	5.3327	6.7196	5	5	5	5	5	5	5	5	5	5	5	5	5	6.8936	5	5	5	5	5	5	5	5	5	5	5	5	5	5	5	5	5	5	5	5	5	5	5	5	5	5	5
NOTCH1	6.9175	9.1115	8.6921	8.898	9.6898	8.9513	7.4495	9.1229	8.0488	9.1664	9.158	9.0116	7.696	8.5198	8.2591	7.2309	5.8763	8.5537	8.0994	6.1501	7.0576	7.9321	8.9199	7.9092	7.5672	8.6321	8.6291	8.767	8.7676	8.3773	8.2684	8.1576	8.5018	5.436	8.0861	5.9944	7.4358	7.574	8.7072	9.1017	8.8905	7.7393	6.293	8.1494	6.9632	9.0104	8.4623	8.6646	8.655	8.9431	8.6202	8.2389	8.5668	7.8518	8.1812	8.3875	8.7706	8.2458	7.5144	5.6985	6.0763	8.5239	9.1539	7.9727	6.2985	8.5343	8.2187
hsa-miR-23b	10.5097	11.1788	9.11616	11.1547	11.4322	10.3823	10.7616	10.2528	11.0074	11.6005	11.4741	10.5711	10.4109	11.1246	11.256	10.2797	11.1455	10.9519	10.3676	6.89381	9.4385	11.8577	11.851	12.0282	11.9307	11.5965	11.8514	10.6254	10.4393	10.3677	10.4969	11.2433	10.1371	9.22893	10.8487	10.9927	9.88528	9.99994	10.9822	11.5588	10.9594	8.33093	11.7738	11.6732	11.1331	10.6041	11.5381	11.2867	9.63677	10.673	9.94773	9.86177	10.7295	10.724	8.89093	10.0012	10.7548	8.86642	8.32357	9.96592	6.8182	9.79445	9.6132	8.90915	7.66111	7.92364	9.59004
NOTCH1	6.9175	9.1115	8.6921	8.898	9.6898	8.9513	7.4495	9.1229	8.0488	9.1664	9.158	9.0116	7.696	8.5198	8.2591	7.2309	5.8763	8.5537	8.0994	6.1501	7.0576	7.9321	8.9199	7.9092	7.5672	8.6321	8.6291	8.767	8.7676	8.3773	8.2684	8.1576	8.5018	5.436	8.0861	5.9944	7.4358	7.574	8.7072	9.1017	8.8905	7.7393	6.293	8.1494	6.9632	9.0104	8.4623	8.6646	8.655	8.9431	8.6202	8.2389	8.5668	7.8518	8.1812	8.3875	8.7706	8.2458	7.5144	5.6985	6.0763	8.5239	9.1539	7.9727	6.2985	8.5343	8.2187
hsa-miR-24	11.3682	11.7949	10.0743	12.136	11.9475	11.559	12.0949	11.8589	12.0199	12.0998	12.1665	11.501	11.6124	11.7957	12.1286	10.9222	11.7122	11.6968	10.8967	8.27517	10.9661	12.2686	12.2649	12.3408	12.2629	12.0727	12.2509	10.8574	10.6338	10.9458	11.1853	11.9731	11.1072	9.96684	11.381	12.3488	11.3873	10.8386	11.5199	12.0305	11.6698	9.36609	12.2354	12.236	11.9211	11.2651	12.1789	11.9742	10.4646	11.2663	10.6864	11.1633	11.4935	11.1791	9.50505	10.7922	11.8224	10.8295	8.43461	10.7267	7.10326	11.0009	11.3906	9.97894	10.6699	8.8723	10.5129
NOTCH1	6.9175	9.1115	8.6921	8.898	9.6898	8.9513	7.4495	9.1229	8.0488	9.1664	9.158	9.0116	7.696	8.5198	8.2591	7.2309	5.8763	8.5537	8.0994	6.1501	7.0576	7.9321	8.9199	7.9092	7.5672	8.6321	8.6291	8.767	8.7676	8.3773	8.2684	8.1576	8.5018	5.436	8.0861	5.9944	7.4358	7.574	8.7072	9.1017	8.8905	7.7393	6.293	8.1494	6.9632	9.0104	8.4623	8.6646	8.655	8.9431	8.6202	8.2389	8.5668	7.8518	8.1812	8.3875	8.7706	8.2458	7.5144	5.6985	6.0763	8.5239	9.1539	7.9727	6.2985	8.5343	8.2187
hsa-miR-27b	10.9958	11.0476	10.0637	11.4856	11.4654	11.173	11.4367	11.7285	11.4358	11.4751	11.5361	10.8072	11.0308	11.0485	11.3314	11.5467	11.5515	11.2297	10.406	8.80317	11.0904	11.833	11.7432	11.7939	11.7056	11.5486	11.7885	10.542	10.122	9.70774	10.3654	11.581	10.7059	10.3694	11.3399	11.3494	10.7498	10.4534	11.4657	11.9863	10.873	8.97167	11.6916	11.6436	11.1353	10.8612	11.6126	11.4624	9.98006	10.961	10.4232	10.7805	10.5759	10.9605	8.43566	10.376	11.1213	9.34007	6.98611	9.69453	5.7593	10.3897	10.7423	9.61302	9.56018	8.19673	10.4736
ERBB2	18.16621	20.05991	19.49578	17.88715	19.32546	17.40732	20.58036	19.95452	20.23917	18.4174	17.50848	20.94611	17.61171	20.13369	19.54114	21.44378	23.30017	19.41854	19.61547	22.42863	22.20314	18.71559	19.4165	18.45596	18.50738	19.15045	17.84344	18.46874	18.57699	18.19168	17.91954	18.30032	17.78525	22.69763	20.33226	23.5435	22.25194	17.45107	17.83191	18.89424	17.93289	20.02148	21.87061	20.1816	23.5111	18.76872	17.97096	19.13366	21.09901	17.36328	19.96999	21.38744	19.92509	17.13566	20.67608	19.29115	17.51646	17.61518	17.4247	20.84464	21.21379	18.91166	22.01287	22.99109	19.24835	19.31246	23.1857
hsa-miR-125a	10.8609	11.4441	7.83835	10.8088	11.1162	10.2167	10.4217	10.7717	10.9531	11.9631	11.9539	11.219	11.1497	11.781	11.4748	11.7627	11.2738	9.75894	11.0112	6.60841	10.2856	12.2324	12.2145	12.2667	12.1676	12.1291	12.1932	11.2164	11.1752	10.843	11.0379	12.0379	10.5961	8.9659	9.93352	11.9999	11.8688	9.22843	12.0051	11.8698	11.5487	9.52414	12.2294	12.3219	10.7679	11.1638	11.7182	11.8314	10.2591	11.3444	10.0737	10.7598	11.6886	10.8695	10.3481	10.3725	11.5176	9.85675	10.4944	11.1658	8.32409	11.0621	11.238	10.7012	10.1931	10.9077	11.2179
ERBB3	12.3896	14.1969	13.6017	14.4667	14.1862	14.4492	13.181	12.134	14.0271	13.451	12.1533	17.0512	13.5501	13.9628	15.8369	16.052	14.0125	12.655	13.7365	15.8444	14.255	14.4526	14.7671	11.7169	12.5954	14.2903	13.7074	15.295	15.1811	14.7578	15.3087	10.6627	11.9886	15.1904	12.3211	14.1802	14.3161	14.4539	11.0567	12.4186	13.3176	10.6008	13.2054	13.7824	14.3723	12.6324	13.048	13.5227	15.5947	13.5934	13.4804	13.364	13.7501	10.5001	11.9141	12.4548	10.6623	10.7922	12.7076	13.0169	12.8348	14.503	13.786	15.0658	14.577	15.9839	15.9874
hsa-miR-125a	10.8609	11.4441	7.83835	10.8088	11.1162	10.2167	10.4217	10.7717	10.9531	11.9631	11.9539	11.219	11.1497	11.781	11.4748	11.7627	11.2738	9.75894	11.0112	6.60841	10.2856	12.2324	12.2145	12.2667	12.1676	12.1291	12.1932	11.2164	11.1752	10.843	11.0379	12.0379	10.5961	8.9659	9.93352	11.9999	11.8688	9.22843	12.0051	11.8698	11.5487	9.52414	12.2294	12.3219	10.7679	11.1638	11.7182	11.8314	10.2591	11.3444	10.0737	10.7598	11.6886	10.8695	10.3481	10.3725	11.5176	9.85675	10.4944	11.1658	8.32409	11.0621	11.238	10.7012	10.1931	10.9077	11.2179
PTBP2	5.0231	7.4563	6.0787	5	6.6997	5.396	5	6.4967	5.9844	6.1618	6.5894	5	5	5.4856	5	6.5138	5	6.3247	5	5	5	7.4862	7.9552	6.198	5	7.8493	7.1485	6.4948	5	6.7154	7.0396	5	5.9214	5	6.6348	5	5	6.7752	5	6.1151	6.7737	5	5	5	6.1775	5	5	5.0916	5	5	5.1283	5	5	5	5	6.6952	5.785	5	5	5	5	5	5	5.0959	5.6034	5	5
hsa-miR-133a(-133)	5.28733	7.89621	5	5.33069	5.44929	5.70352	5.72072	5.10441	5	5.82568	7.3662	5	5	5.41606	5.48977	5.72748	5.94844	5.29705	6.81731	5	5.98358	10.5846	9.2258	8.36125	9.04839	7.57904	10.7633	7.26067	5.83343	6.41236	6.43724	7.3336	5	5	5	5	5.98286	5	6.38626	6.69986	5.18147	5	7.87666	7.29431	5.52756	5	6.04534	6.38289	5	5	5	5	5	6.34026	5	5	5.08682	5	5	5	5	5.15059	5.12602	5.03346	5	5	5.23685
VAMP3	5	5	5	5	5	5	5	5	5.3644	5	5.0159	5	5	5	5	5	5	5	5	6.3068	5.2309	5.0606	5	5.2457	5	5	5	5	5	5	5	5	5	6.1788	5	5.3554	5	5	5	5	5	7.3621	5	5	5	5	5	5	5.3013	5	5	5.273	5.9188	5	5	5	5	5	5	5	5.0793	5	6.2271	6.1405	5.7514	5.3713	5
hsa-miR-124a	5.01773	7.22099	6.24569	6.23071	5.82326	5.86085	5.79601	6.44399	6.12505	6.9254	6.53381	5	5.20008	6.34336	5.84717	7.16514	5.34993	5.00202	5	5	5.2668	7.23376	7.45917	6.11943	5.87749	6.23413	8.34688	6.51444	6.43119	6.00032	5.61985	5.18563	5.43482	5.72235	5	6.20473	6.59288	5.7739	6.60293	7.73726	6.61876	5.70287	5	5	5.26702	5.7004	6.61414	6.89386	5.72901	5.34721	5	5.52645	5.58592	5	5	5	5	5	5	5	5	5.91441	7.53335	6.16489	5.48869	5.60531	6.05718
ACAA2	7.6561	7.2355	7.365	8.4768	5.5838	7.3123	7.2345	7.05	6.859	6.4735	6.7659	5.408	7.1103	6.416	8.1617	8.9465	5	5.9755	5.0616	5	5	6.9207	6.688	6.9681	5	6.363	6.4244	5.7899	6.2774	5.6469	5.3242	5.7083	6.2487	5.804	6.774	5.2348	5.31	6.1259	6.2898	5.8935	6.5997	5	5.7571	6.3996	5	5.0353	5	5	7.2993	6.0694	5	5.7796	7.1421	7.0072	5	6.681	6.8965	5.9047	7.8626	5	5	7.0779	5.6371	5	5	5	5
hsa-miR-124a	5.01773	7.22099	6.24569	6.23071	5.82326	5.86085	5.79601	6.44399	6.12505	6.9254	6.53381	5	5.20008	6.34336	5.84717	7.16514	5.34993	5.00202	5	5	5.2668	7.23376	7.45917	6.11943	5.87749	6.23413	8.34688	6.51444	6.43119	6.00032	5.61985	5.18563	5.43482	5.72235	5	6.20473	6.59288	5.7739	6.60293	7.73726	6.61876	5.70287	5	5	5.26702	5.7004	6.61414	6.89386	5.72901	5.34721	5	5.52645	5.58592	5	5	5	5	5	5	5	5	5.91441	7.53335	6.16489	5.48869	5.60531	6.05718
SLC16A1	6.7637	5	6.1902	5	6.1565	5	5	6.4261	5	5.6522	6.3203	7.565	5.6576	6.2995	6.2768	5	5.9816	5.7262	7.3265	7.0383	6.6495	6.6579	6.5303	5.9438	6.0134	6.8559	6.2867	6.3617	6.1047	5.8193	5.9137	5	5	7.4729	6.8419	7.3442	5.2728	5	5	5.1959	5	7.4602	7.701	6.3252	6.2615	6.2156	5	5.6297	5	5	5	8.543	5.6982	7.3489	5.4963	5.9546	7.4637	5.7221	7.1691	7.2045	6.109	5.0908	7.2286	8.3569	7.4929	5.4873	8.365
hsa-miR-124a	5.01773	7.22099	6.24569	6.23071	5.82326	5.86085	5.79601	6.44399	6.12505	6.9254	6.53381	5	5.20008	6.34336	5.84717	7.16514	5.34993	5.00202	5	5	5.2668	7.23376	7.45917	6.11943	5.87749	6.23413	8.34688	6.51444	6.43119	6.00032	5.61985	5.18563	5.43482	5.72235	5	6.20473	6.59288	5.7739	6.60293	7.73726	6.61876	5.70287	5	5	5.26702	5.7004	6.61414	6.89386	5.72901	5.34721	5	5.52645	5.58592	5	5	5	5	5	5	5	5	5.91441	7.53335	6.16489	5.48869	5.60531	6.05718
LAMC1	7.0039	6.907	6.4836	6.3079	7.7135	5.2955	6.1803	6.0082	5	6.671	6.9538	5	7.1539	6.4925	7.0091	5	6.2594	5	5	5.9861	5	7.6691	8.1422	6.4794	6.8524	7.7024	7.5525	6.95	7.6484	7.5109	8.2854	5	6.2675	5	6.4804	5.5699	5	6.545	7.3309	6.7851	6.9885	5	6.5954	5	5	6.3335	5.4664	6.4416	6.6761	6.3192	5	6.0867	6.1555	6.2499	5.1964	7.029	8.1868	7.8644	7.6037	6.3338	5	5	5.3415	5.9727	5	5	5
hsa-miR-124a	5.01773	7.22099	6.24569	6.23071	5.82326	5.86085	5.79601	6.44399	6.12505	6.9254	6.53381	5	5.20008	6.34336	5.84717	7.16514	5.34993	5.00202	5	5	5.2668	7.23376	7.45917	6.11943	5.87749	6.23413	8.34688	6.51444	6.43119	6.00032	5.61985	5.18563	5.43482	5.72235	5	6.20473	6.59288	5.7739	6.60293	7.73726	6.61876	5.70287	5	5	5.26702	5.7004	6.61414	6.89386	5.72901	5.34721	5	5.52645	5.58592	5	5	5	5	5	5	5	5	5.91441	7.53335	6.16489	5.48869	5.60531	6.05718
CD164	7.1835	6.4387	7.9283	7.2971	8.3646	7.8698	7.122	7.6746	6.6486	7.2664	6.9589	5.2892	7.9163	7.2434	9.1002	7.5684	5	7.063	7.2848	5	8.0288	8.8019	8.3738	7.6206	7.7535	8.5569	7.972	8.3826	8.6146	7.9141	8.7592	6.6871	6.3365	5	6.8572	5	5	7.0028	6.8711	6.5312	7.2748	6.688	6.8255	6.1978	5.9814	6.9878	7.5264	6.9363	6.3812	6.6438	7.8145	5	7.6317	6.7921	6.4442	5.8792	7.5521	6.7732	7.1661	6.6534	5	7.5682	5.0578	5	7.6963	8.3108	5
hsa-miR-124a	5.01773	7.22099	6.24569	6.23071	5.82326	5.86085	5.79601	6.44399	6.12505	6.9254	6.53381	5	5.20008	6.34336	5.84717	7.16514	5.34993	5.00202	5	5	5.2668	7.23376	7.45917	6.11943	5.87749	6.23413	8.34688	6.51444	6.43119	6.00032	5.61985	5.18563	5.43482	5.72235	5	6.20473	6.59288	5.7739	6.60293	7.73726	6.61876	5.70287	5	5	5.26702	5.7004	6.61414	6.89386	5.72901	5.34721	5	5.52645	5.58592	5	5	5	5	5	5	5	5	5.91441	7.53335	6.16489	5.48869	5.60531	6.05718
SURF4	16.1616	16.0206	17.3942	15.8022	17.5264	16.3278	17.81014	15.5441	17.42466	16.0172	16.5304	15.38678	16.9473	16.8026	16.1759	15.6731	14.68446	13.8866	14.74633	14.40394	14.27348	15.5699	17.7795	15.9105	14.31701	18.5302	15.7989	18.0585	17.7045	15.879	17.2487	14.83189	16.1321	14.78855	15.586	14.73476	13.9732	18.0825	15.395	17.6609	17.7332	14.02481	15.1214	14.01995	14.78933	15.2722	15.9343	14.95001	16.2456	15.5298	15.2487	12.36584	17.3659	18.0303	15.6247	19.0431	18.3848	15.28	15.081	15.2091	15.5213	14.905	12.07598	14.39344	13.75963	16.52419	14.67864
hsa-miR-124a	5.01773	7.22099	6.24569	6.23071	5.82326	5.86085	5.79601	6.44399	6.12505	6.9254	6.53381	5	5.20008	6.34336	5.84717	7.16514	5.34993	5.00202	5	5	5.2668	7.23376	7.45917	6.11943	5.87749	6.23413	8.34688	6.51444	6.43119	6.00032	5.61985	5.18563	5.43482	5.72235	5	6.20473	6.59288	5.7739	6.60293	7.73726	6.61876	5.70287	5	5	5.26702	5.7004	6.61414	6.89386	5.72901	5.34721	5	5.52645	5.58592	5	5	5	5	5	5	5	5	5.91441	7.53335	6.16489	5.48869	5.60531	6.05718
GAS2L1	22.0001	24.8676	24.8028	26.6275	24.1541	23.1462	26.0162	25.0052	24.0755	25.6419	25.3538	23.7392	22.8524	25.6891	24.105	23.9077	24.2981	23.919	25.5871	26.3828	27.4711	20.9504	23.2583	24.3369	20.3764	24.5292	27.9403	23.3961	22.8292	25.1916	23.0418	27.4449	25.5145	27.6424	26.2864	26.4145	26.481	26.825	24.9264	26.7618	25.9529	26.4596	24.2378	24.899	25.3924	22.8241	26.5863	26.3026	26.7079	24.6782	25.4387	24.0185	22.7202	26.1345	25.769	26.5676	26.0917	26.3133	26.598	24.8259	25.6648	25.4244	29.0122	26.7035	24.4669	24.1514	22.6032
hsa-miR-124a	5.01773	7.22099	6.24569	6.23071	5.82326	5.86085	5.79601	6.44399	6.12505	6.9254	6.53381	5	5.20008	6.34336	5.84717	7.16514	5.34993	5.00202	5	5	5.2668	7.23376	7.45917	6.11943	5.87749	6.23413	8.34688	6.51444	6.43119	6.00032	5.61985	5.18563	5.43482	5.72235	5	6.20473	6.59288	5.7739	6.60293	7.73726	6.61876	5.70287	5	5	5.26702	5.7004	6.61414	6.89386	5.72901	5.34721	5	5.52645	5.58592	5	5	5	5	5	5	5	5	5.91441	7.53335	6.16489	5.48869	5.60531	6.05718
ELOVL5	5.856	5.6504	5.1878	5	5	5	5.8618	5	7.4854	5	5	5.714	5	8.2833	5	5	6.4811	5.1217	7.5614	5	5	7.8448	8.671	5	5	8.8131	5	7.9519	7.655	6.3301	7.8471	5	5	5.4251	5	5	5.5513	5.0285	5	5	5	5	5.2258	5	5	5	5	5	5	5	5	5.0954	5	5.4891	5	5.9495	6.0049	6.2941	5	5	5	5	6.0615	6.26	5.2313	8.4843	5
hsa-miR-124a	5.01773	7.22099	6.24569	6.23071	5.82326	5.86085	5.79601	6.44399	6.12505	6.9254	6.53381	5	5.20008	6.34336	5.84717	7.16514	5.34993	5.00202	5	5	5.2668	7.23376	7.45917	6.11943	5.87749	6.23413	8.34688	6.51444	6.43119	6.00032	5.61985	5.18563	5.43482	5.72235	5	6.20473	6.59288	5.7739	6.60293	7.73726	6.61876	5.70287	5	5	5.26702	5.7004	6.61414	6.89386	5.72901	5.34721	5	5.52645	5.58592	5	5	5	5	5	5	5	5	5.91441	7.53335	6.16489	5.48869	5.60531	6.05718
SUCLG2	14.85843	15.45482	12.59196	12.52406	13.82922	13.89954	13.91522	12.21583	13.21885	12.19903	12.99334	13.43191	14.5475	13.15787	11.54103	12.37734	12.8739	10.9786	12.16958	10.85803	11.31175	14.24364	16.64149	13.21973	13.52651	16.6915	13.06148	14.50018	14.35595	14.55039	15.75091	11.24696	12.32112	11.85575	11.40459	10	10.2024	13.23589	12.40817	13.63522	13.26526	14.64396	11.18924	12.84002	11.4276	11.8568	12.44082	12.3265	11.39091	12.49679	10.51312	12.18342	12.20775	13.97839	13.40495	12.3615	13.30309	13.48575	14.25853	13.58986	11.96878	12.01611	14.26405	12.17914	13.41856	11.6761	12.2988
hsa-miR-124a	5.01773	7.22099	6.24569	6.23071	5.82326	5.86085	5.79601	6.44399	6.12505	6.9254	6.53381	5	5.20008	6.34336	5.84717	7.16514	5.34993	5.00202	5	5	5.2668	7.23376	7.45917	6.11943	5.87749	6.23413	8.34688	6.51444	6.43119	6.00032	5.61985	5.18563	5.43482	5.72235	5	6.20473	6.59288	5.7739	6.60293	7.73726	6.61876	5.70287	5	5	5.26702	5.7004	6.61414	6.89386	5.72901	5.34721	5	5.52645	5.58592	5	5	5	5	5	5	5	5	5.91441	7.53335	6.16489	5.48869	5.60531	6.05718
SERP1	32.68036	34.08281	34.18235	34.46361	38.84567	34.17086	27.96918	34.40453	33.56594	34.72628	34.22931	25.32607	35.25636	35.75508	31.89953	35.84365	26.25126	30.44542	32.9274	24.07567	30.14615	37.52893	38.24999	36.13793	34.47611	39.17148	38.16676	37.5625	38.77581	37.27162	39.73175	28.53617	36.48481	27.35699	29.1939	25.44879	26.15068	39.08335	32.52203	32.97479	38.49733	30.53408	29.30906	26.84342	27.77614	34.03459	34.21569	34.67583	35.11026	30.15434	32.06953	25.97352	34.07083	36.45317	33.24113	35.05081	36.33261	36.22685	36.21786	36.79369	30.9749	34.33399	31.13656	28.84862	35.14402	38.25773	24.70852
hsa-miR-124a	5.01773	7.22099	6.24569	6.23071	5.82326	5.86085	5.79601	6.44399	6.12505	6.9254	6.53381	5	5.20008	6.34336	5.84717	7.16514	5.34993	5.00202	5	5	5.2668	7.23376	7.45917	6.11943	5.87749	6.23413	8.34688	6.51444	6.43119	6.00032	5.61985	5.18563	5.43482	5.72235	5	6.20473	6.59288	5.7739	6.60293	7.73726	6.61876	5.70287	5	5	5.26702	5.7004	6.61414	6.89386	5.72901	5.34721	5	5.52645	5.58592	5	5	5	5	5	5	5	5	5.91441	7.53335	6.16489	5.48869	5.60531	6.05718
HMGA2	16.8478	16.8716	16.644	16.7033	16.2587	15	17.6659	17.0143	16.5131	16.8657	15.1564	21.2663	15	15.4577	16.4825	15	20.945	18.2118	19.7178	20.6612	16.733	16.2868	15	17.9166	15.3684	15	15.8536	15.0199	15	15.4975	15.4818	16.7236	16.1925	21.0392	18.8029	23.3011	20.7648	16.3715	17.2894	16.8405	16.2044	17.2168	20.9939	20.3022	17.7869	16.2271	16.038	17.0116	16.1614	15.4484	16.7058	22.5644	18.8314	16.7987	16.4644	18.146	16.0004	16.8189	15.6513	15	19.9107	16.0347	18.9871	19.8915	15.2847	16.2652	21.1536
hsa-miR-98	6.6658	8.3425	6.5926	7.0426	7.1179	7.0189	6.8462	7.2428	6.9568	8.689	8.2286	6.2045	7.1575	7.7485	7.2761	8.2479	6.9926	6.8608	7.0682	6.3089	6.9502	8.9677	9.3296	8.3074	8.9231	7.7592	8.5804	6.8678	6.7259	6.6103	6.307	6.5775	6.8221	6.0271	6.626	6.6914	8.0589	6.6212	7.223	8.7752	8.6693	6.2556	7.4084	8.1429	6.3901	6.7681	8.0247	7.7285	7.2404	7.1779	6.98	7.2793	6.4839	7.0531	5.7228	6.6887	7.1743	6.3401	5.3318	6.0488	5.0589	6.679	6.4532	6.8191	6.2971	6.8169	7.6299
