# Supplementary material for: Statistical Use of Argonaute Expression and RISC Assembly in microRNA Target Identification
Source: PLoS Comput Biol. 2009 Sep 25;5(9):e1000516. doi: 10.1371/journal.pcbi.1000516 (PMC2739424; doi:10.1371/journal.pcbi.1000516)
Supplement: Dataset S1 — Data and statistical codes. Expression data and supporting R codes for Stanhope et al (2009) “Statistical use of Argonaute expression and RISC assembly in microRNA target identification.” (6.80 MB CDX) [file pcbi.1000516.s004.cdx › Source/Broad/perturb1_dat.dat]

reg.0.ids reg.6.ids reg.6.aic.ids
4 2 15
6 8 20
3 4 17
3 2 16
7 4 13
3 3 19
4 6 11
3 1 11
3 2 10
4 6 12
1 5 15
1 4 15
5 6 13
4 3 10
6 3 11
1 4 16
2 6 20
5 4 18
6 3 11
4 1 20
4 6 17
4 5 15
3 2 18
1 5 11
4 4 17
4 7 18
4 5 16
8 4 13
3 7 10
3 4 15
1 3 8
6 0 12
8 4 19
6 0 12
4 5 17
2 3 19
4 4 13
4 0 14
1 2 16
4 2 15
4 2 11
4 4 20
4 8 20
5 5 12
9 5 13
6 5 18
6 4 14
2 6 13
3 9 21
3 5 20
5 3 12
4 5 16
5 6 18
2 4 19
4 2 13
5 2 11
7 4 12
2 3 12
1 5 11
2 6 15
2 1 17
1 4 17
3 4 14
5 4 15
7 7 18
5 1 10
2 5 15
1 6 20
4 4 18
6 3 12
1 5 16
2 5 12
2 4 18
6 4 12
7 2 20
4 4 11
5 1 12
5 6 16
4 5 11
5 6 19
4 7 15
4 2 13
3 3 10
4 5 18
1 3 13
5 4 17
1 6 20
6 2 8
5 5 10
3 5 14
1 6 23
4 5 16
2 3 10
1 5 16
8 7 20
3 1 11
0 3 16
3 1 16
2 1 6
9 1 11
5 5 12
5 4 13
4 1 11
4 2 12
4 6 16
6 5 17
2 5 13
3 5 12
3 0 13
5 4 13
3 4 16
6 6 15
5 3 18
2 4 23
3 2 11
2 1 12
5 4 9
4 3 14
2 3 14
5 3 16
7 4 12
3 1 15
5 5 13
3 4 17
1 6 16
2 3 13
4 4 15
2 6 23
4 0 8
5 5 18
9 7 17
4 3 18
5 5 17
3 7 13
3 4 16
2 5 20
7 8 24
4 3 14
6 5 15
2 5 23
3 1 11
4 4 14
5 2 14
4 3 12
4 2 17
2 6 15
2 3 10
6 3 14
7 2 9
2 3 18
4 3 8
6 3 21
2 1 10
1 5 17
2 7 18
6 2 12
2 5 17
2 8 15
6 1 7
3 2 15
2 2 14
2 2 7
7 6 22
4 2 21
5 10 20
2 6 13
1 8 16
7 3 8
3 6 14
1 0 7
3 8 18
0 3 18
1 1 14
5 7 19
4 7 18
5 3 17
4 1 13
2 2 13
3 9 19
3 4 15
4 4 19
3 2 14
5 4 19
5 6 15
4 3 11
4 2 14
4 3 16
5 1 16
1 10 19
4 4 14
2 5 19
3 0 8
7 1 12
3 7 10
2 6 16
2 3 17
3 0 13
1 5 17
6 2 10
1 5 12
1 2 13
3 5 19
5 9 17
5 3 15
6 4 21
6 4 18
4 4 12
6 3 14
2 4 17
5 6 16
3 4 16
4 2 17
3 4 15
1 1 12
7 5 15
1 4 17
1 4 16
3 2 12
1 2 14
2 4 14
6 5 15
7 6 13
3 7 18
3 3 10
2 4 19
0 4 23
7 4 16
5 4 10
4 2 17
3 5 11
1 6 13
3 5 17
2 1 10
2 4 19
4 5 20
6 2 11
5 0 14
4 2 14
2 1 15
3 2 9
4 6 15
4 2 14
2 0 10
3 5 11
1 1 8
2 4 13
5 5 20
6 3 14
3 4 20
5 6 18
8 5 21
3 1 9
5 1 12
5 5 17
2 3 17
7 3 16
4 3 14
3 3 13
2 5 12
3 5 20
2 4 15
7 5 20
6 2 17
5 2 14
7 9 18
1 4 15
3 1 14
3 4 11
5 4 15
6 2 11
3 2 12
7 3 13
5 5 14
4 6 16
1 2 19
5 7 19
2 3 13
5 8 19
4 3 10
10 2 15
2 4 14
4 2 15
3 4 11
3 5 12
6 7 17
6 4 15
3 1 11
2 0 13
2 2 16
5 3 11
1 4 16
4 3 12
2 7 21
5 6 19
5 6 16
3 3 17
2 3 18
7 3 22
3 4 17
5 6 22
4 4 14
4 1 13
2 4 15
5 2 14
6 4 9
1 3 14
1 1 17
2 5 17
2 6 18
2 3 16
2 7 12
4 7 14
3 6 16
4 4 18
6 3 9
4 3 15
2 3 13
6 4 19
4 4 15
5 6 17
6 0 11
2 2 14
2 3 14
5 0 10
2 3 11
2 8 20
5 5 13
7 6 18
3 1 15
5 1 14
5 2 16
1 4 9
2 6 17
6 5 17
2 5 16
4 8 19
5 6 16
5 2 14
2 3 16
4 3 12
2 2 8
4 5 15
0 5 13
2 6 16
2 4 15
5 4 10
3 6 16
6 1 8
3 3 16
4 3 13
2 6 16
3 5 16
3 2 17
6 3 15
3 10 19
3 3 14
6 2 13
5 7 16
5 2 11
9 5 23
3 4 12
2 7 21
6 3 20
6 4 15
2 3 15
6 6 18
2 5 17
5 6 22
6 1 15
5 4 23
2 3 15
4 3 14
5 4 14
5 4 12
1 7 17
3 3 21
5 2 14
3 5 18
7 6 16
3 2 16
2 3 13
2 7 19
2 4 11
4 6 9
7 2 14
1 4 8
4 3 15
3 7 21
4 2 16
3 5 17
3 5 20
4 8 20
8 6 15
7 3 14
2 2 9
1 6 18
2 6 18
2 3 11
5 4 16
5 8 20
4 6 15
2 3 11
5 4 17
6 2 14
4 5 14
3 2 10
7 4 13
4 6 14
2 4 12
4 5 14
7 2 13
6 6 13
3 4 18
2 8 14
3 4 15
5 2 15
3 4 18
4 4 19
7 3 14
5 3 13
4 4 17
5 3 17
5 4 12
1 2 14
5 3 18
4 4 15
5 6 21
1 2 9
2 8 17
5 3 14
2 4 16
3 2 17
4 2 17
4 2 15
5 0 11
6 4 17
3 5 18
6 3 10
3 2 10
4 2 10
6 3 9
0 4 15
4 9 18
3 8 20
3 3 16
1 6 16
3 5 13
6 4 13
0 5 15
1 3 18
7 4 9
4 5 14
3 7 17
3 11 23
2 6 20
2 5 17
8 7 15
2 6 21
2 4 17
7 4 17
3 5 21
4 2 8
3 4 10
2 4 13
2 10 22
2 3 14
5 6 13
1 7 23
2 5 13
3 2 17
1 4 12
2 2 12
1 4 15
3 7 14
3 8 18
5 5 12
1 5 14
4 3 17
5 3 16
4 3 19
5 4 18
5 2 14
2 7 14
2 3 13
7 2 12
6 6 16
2 3 15
4 0 12
3 2 19
2 5 20
3 2 12
4 3 15
5 3 11
0 3 12
3 4 14
5 2 16
4 5 18
4 5 13
6 3 7
5 6 12
5 3 15
7 5 12
3 3 13
3 2 11
4 3 10
5 7 22
4 2 15
6 2 11
5 3 14
5 3 19
3 5 12
5 5 14
5 9 22
5 0 12
4 3 16
2 2 8
4 5 13
3 4 19
0 7 16
5 1 12
2 2 11
2 2 9
4 2 13
3 2 15
6 4 16
5 3 13
3 5 19
7 6 11
3 7 16
2 2 11
5 1 13
2 4 17
6 6 12
2 3 16
4 4 16
3 3 16
2 3 13
6 4 22
3 2 12
3 7 16
5 5 14
1 6 16
6 2 19
2 4 13
4 5 12
2 3 15
4 7 18
6 9 20
2 4 12
2 4 21
5 2 10
9 4 12
3 3 17
7 5 16
2 6 16
5 4 14
4 2 16
4 4 18
5 2 15
1 2 14
4 4 16
1 5 17
4 6 19
0 4 15
3 4 19
6 1 15
3 3 8
4 2 13
6 5 15
5 7 13
2 6 12
4 1 13
7 1 17
5 2 15
4 5 16
5 5 17
4 1 12
2 4 18
3 4 22
3 2 17
6 4 16
5 6 21
0 3 12
7 5 14
5 2 17
3 5 16
6 2 17
3 1 14
4 6 18
5 3 20
4 3 14
4 5 13
3 6 16
6 3 16
4 2 15
3 5 17
4 5 17
2 6 18
2 2 15
2 4 16
3 3 11
3 3 7
5 7 15
3 5 21
5 1 14
3 3 15
2 4 15
7 1 6
7 4 15
6 2 11
8 1 11
0 4 14
3 2 11
4 5 12
4 3 16
4 1 12
9 2 15
5 3 18
4 4 13
5 1 16
2 5 10
3 3 16
3 9 24
8 4 16
3 2 11
2 3 12
5 5 19
8 3 13
3 2 13
4 4 14
6 3 17
2 2 8
5 7 23
3 1 11
3 1 12
3 2 14
3 3 7
3 7 16
4 4 19
4 4 13
8 0 8
3 5 13
3 4 14
3 3 16
3 7 23
2 4 14
2 6 19
2 0 12
2 3 10
5 4 16
3 4 12
2 2 15
4 5 16
3 4 12
3 5 14
5 3 20
5 5 16
4 6 18
4 3 16
7 2 10
6 3 12
1 4 16
6 4 16
3 4 9
7 5 15
8 5 13
4 6 19
0 1 15
3 3 11
3 5 16
5 6 14
2 5 18
1 6 14
4 4 16
3 4 18
2 7 20
4 3 17
4 7 18
3 5 18
2 3 13
3 2 15
5 8 18
4 3 18
2 3 12
2 4 17
7 1 10
4 2 21
6 1 10
5 4 16
5 0 16
2 1 12
4 3 12
6 3 18
1 5 14
2 5 13
6 2 15
5 4 21
7 3 15
4 3 22
4 4 14
3 8 19
7 4 19
1 6 18
2 3 17
8 0 7
4 6 15
6 3 16
1 5 25
3 4 17
5 5 23
4 5 14
5 8 19
3 1 15
3 5 12
2 6 15
0 8 15
8 5 15
5 1 10
2 6 19
5 3 14
2 5 14
7 4 21
2 3 16
4 5 14
4 0 11
5 7 17
3 0 9
3 3 17
6 0 12
8 5 16
2 4 11
5 2 16
1 3 12
2 3 11
7 3 15
1 6 19
1 7 19
3 2 11
5 2 17
0 1 17
5 2 9
1 5 12
4 2 12
2 1 10
3 7 13
5 4 9
5 2 15
5 2 17
4 4 16
7 6 19
4 3 11
9 4 19
4 4 18
4 3 12
5 2 7
3 5 17
5 6 12
6 4 18
4 4 15
3 4 17
5 5 18
7 7 17
5 3 15
3 2 10
2 6 12
5 2 16
1 6 19
7 4 14
1 5 19
2 1 11
5 6 13
3 5 16
2 1 12
3 2 11
6 4 14
1 8 20
4 5 20
4 5 13
3 5 18
4 3 13
4 3 12
5 2 11
1 4 18
4 3 15
3 1 12
4 3 13
3 4 13
7 2 9
2 2 8
7 6 13
8 5 19
3 2 17
4 4 15
6 4 11
10 4 17
1 3 14
7 3 19
3 1 14
7 4 16
2 3 11
5 7 18
3 4 12
1 6 21
8 4 13
7 4 10
2 6 14
3 3 8
3 4 12
5 4 18
2 1 9
1 4 16
4 3 14
5 0 12
4 2 15
6 3 18
5 3 16
7 2 12
7 5 16
7 4 15
2 6 17
8 2 14
3 7 15
5 8 24
3 2 13
4 3 11
6 4 11
5 6 23
3 7 18
5 3 15
1 2 9
6 3 18
2 5 12
3 2 14
3 1 10
7 4 12
4 8 16
3 6 11
4 8 22
2 1 10
4 4 22
1 8 17
2 5 19
6 4 18
3 6 15
4 4 16
6 3 17
5 2 7
11 4 16
5 4 18
4 4 10
7 3 11
1 2 15
2 1 19
4 2 17
4 4 10
5 7 14
6 2 13
5 3 12
12 4 16
7 6 13
4 7 16
2 7 13
8 1 16
1 3 14
3 4 18
5 8 17
3 1 11
4 6 20
3 6 16
5 8 16
5 0 6
6 4 18
4 12 20
4 3 17
7 6 21
3 2 15
3 5 16
2 0 15
1 5 16
2 3 13
4 3 14
5 3 14
8 6 21
1 5 23
6 3 13
3 8 18
5 2 13
1 5 16
5 8 18
5 5 18
3 4 15
5 3 18
4 6 19
6 2 14
4 3 15
5 5 15
5 3 9
3 7 20
2 1 12
5 3 21
9 3 16
7 5 18
2 5 9
5 8 22
3 1 10
1 7 12
4 3 13
3 2 10
0 4 14
5 4 15
6 4 13
5 4 15
6 3 14
6 5 15
4 2 11
3 6 17
4 1 13
4 2 16
2 4 16
3 7 18
2 3 13
4 0 13
1 2 11
6 4 13
9 3 14
2 3 18
3 4 12
5 6 17
4 2 11
4 3 15
3 7 19
4 5 14
4 6 15
4 7 20
4 3 12
5 5 15
6 3 15
3 2 5
6 6 14
7 4 14
3 6 19
2 4 16
2 6 19
2 3 15
2 4 14
5 3 12
2 1 12
4 8 16
3 4 16
3 5 18
2 3 18
5 7 19
2 5 14
7 4 16
2 4 19
2 4 14
1 2 10
5 2 17
5 5 16
6 4 16
5 5 16
2 0 12
3 4 17
6 2 11
3 3 15
3 4 15
6 5 12
6 4 15
3 4 19
2 4 14
5 3 15
4 9 22
7 4 14
4 1 18
2 2 12
5 7 14
6 3 19
2 4 15
2 6 19
4 5 17
6 3 11
4 5 12
4 4 16
4 2 11
2 3 12
5 3 10
0 3 15
4 6 17
3 3 15
0 2 11
3 6 15
3 4 16
3 5 18
1 0 13
3 5 15
2 2 14
3 7 17
3 3 10
2 1 13
4 2 9
