# Supplementary material for: Statistical Use of Argonaute Expression and RISC Assembly in microRNA Target Identification
Source: PLoS Comput Biol. 2009 Sep 25;5(9):e1000516. doi: 10.1371/journal.pcbi.1000516 (PMC2739424; doi:10.1371/journal.pcbi.1000516)
Supplement: Dataset S1 — Data and statistical codes. Expression data and supporting R codes for Stanhope et al (2009) “Statistical use of Argonaute expression and RISC assembly in microRNA target identification.” (6.80 MB CDX) [file pcbi.1000516.s004.cdx › Source/Broad/perturb2_dat.dat]

reg.0.ids reg.6.ids reg.6.aic.ids
8 5 18
7 6 19
7 8 24
8 4 17
10 6 18
10 3 21
14 5 19
13 4 16
4 5 17
9 7 19
7 6 14
8 1 21
8 4 18
8 4 22
2 4 18
8 6 15
6 8 20
13 4 17
10 6 14
1 3 14
6 6 17
5 4 18
6 5 18
7 6 16
7 8 16
10 5 25
5 3 16
12 2 9
4 4 10
9 6 15
7 4 12
4 4 18
7 5 18
6 8 19
3 7 23
10 9 24
3 6 13
8 2 20
4 1 13
12 4 15
10 4 14
5 6 15
9 4 16
5 4 12
11 5 16
7 3 17
7 3 9
6 7 16
12 7 21
4 6 18
11 6 17
6 6 13
10 6 16
8 4 19
11 3 14
5 5 20
9 4 18
7 4 17
6 5 17
8 2 13
9 7 22
9 5 16
7 8 20
10 4 18
4 8 18
5 3 13
5 3 19
7 4 16
7 4 21
8 9 19
8 6 17
2 4 9
3 7 18
5 4 17
11 3 13
11 1 17
7 8 22
7 3 15
13 3 17
12 4 19
3 5 23
5 8 18
4 2 13
5 8 19
6 6 15
8 6 18
5 3 15
7 4 20
14 1 14
9 3 19
5 2 13
10 3 21
10 7 14
8 3 16
9 3 12
6 5 18
7 4 18
3 4 15
9 5 21
11 5 18
6 1 13
10 3 12
8 5 15
12 7 19
6 5 15
8 4 18
5 3 12
10 5 16
8 4 22
7 4 18
11 8 20
5 5 15
6 7 18
4 6 15
5 2 10
13 2 16
10 7 16
14 4 17
6 8 17
5 6 22
10 3 11
9 0 14
8 7 23
6 3 16
6 7 16
10 6 17
11 6 21
4 3 12
8 4 22
8 9 16
11 8 25
12 8 23
6 10 18
6 4 24
15 7 22
7 3 19
8 8 19
8 5 13
9 5 15
4 2 14
8 1 13
8 1 11
10 7 17
7 7 23
7 5 20
8 2 10
5 7 16
5 5 15
5 5 15
3 2 16
15 3 18
8 9 20
4 8 19
4 8 20
6 5 17
7 6 17
11 7 20
6 5 17
9 5 18
12 10 20
10 4 13
8 3 13
7 8 20
5 6 19
5 6 22
10 5 17
8 3 12
3 9 20
10 3 13
1 8 15
9 4 16
8 6 19
8 5 22
5 5 17
7 4 17
8 2 12
7 2 12
9 4 20
6 4 15
9 5 16
10 4 21
8 4 18
6 4 19
6 3 15
4 3 17
8 4 16
7 3 16
6 7 15
9 5 18
7 7 16
13 6 15
11 4 13
9 3 18
9 2 16
11 12 26
8 2 17
9 4 11
10 13 25
8 4 13
13 3 17
7 4 22
11 5 19
8 6 16
8 4 18
9 4 11
11 5 17
5 12 19
9 4 10
10 2 16
5 6 17
10 4 15
6 6 14
5 7 23
1 5 13
8 5 17
12 8 20
10 7 22
5 3 18
9 4 10
5 5 15
6 7 16
7 1 16
4 1 17
6 2 15
14 8 22
8 10 19
3 5 12
11 5 19
5 8 19
6 4 14
8 7 17
10 4 18
7 9 21
9 4 20
3 6 19
4 4 13
12 2 18
10 3 20
10 5 16
7 8 19
5 4 13
6 8 21
6 2 11
6 4 22
11 6 16
7 5 13
6 3 13
5 3 13
11 6 16
7 3 15
7 4 14
8 5 16
5 5 20
5 3 12
12 5 13
9 6 19
7 2 14
8 5 16
4 2 20
11 4 14
8 5 21
7 6 18
8 3 16
8 8 25
8 8 21
10 5 17
11 7 16
6 6 15
7 4 17
9 3 19
11 0 12
5 2 17
4 4 14
8 2 15
2 3 17
8 1 12
6 5 12
5 5 13
17 8 22
4 10 20
5 4 14
4 3 16
10 5 20
6 2 15
3 5 12
8 6 21
19 4 21
8 2 12
11 6 22
8 4 19
7 4 18
9 3 15
7 8 20
6 6 16
12 9 22
7 4 15
7 5 14
7 3 17
6 4 17
8 6 16
4 7 14
6 4 16
7 8 20
4 3 12
6 2 12
9 7 16
6 6 14
7 3 19
8 6 27
10 6 19
5 2 19
8 8 24
8 5 24
6 6 20
7 5 17
11 7 24
4 8 20
10 6 20
5 4 18
13 3 18
8 2 15
9 4 15
8 4 17
8 2 16
8 7 22
5 2 9
5 6 13
9 2 11
6 4 12
9 4 20
8 7 24
9 2 12
3 4 17
7 2 13
12 5 20
10 3 15
5 6 20
4 4 21
9 3 19
9 5 13
6 5 21
12 5 22
8 5 10
10 6 18
7 4 9
4 4 18
9 3 18
6 8 16
6 7 18
8 7 15
8 3 14
10 5 20
8 3 18
6 3 16
5 3 11
8 2 18
10 2 15
6 3 18
8 1 15
9 5 18
7 5 18
7 6 19
7 5 16
5 5 14
7 3 13
4 3 11
5 7 19
7 4 13
9 8 17
8 7 17
8 6 16
6 1 13
4 5 21
5 6 14
8 6 19
4 2 14
9 9 27
10 2 16
8 1 16
5 6 19
10 5 13
6 4 18
4 4 15
9 6 19
2 7 14
12 5 18
6 1 21
5 5 15
10 3 15
4 7 18
4 5 19
6 8 15
7 5 21
5 7 17
12 8 19
4 3 9
6 4 19
9 6 21
13 3 13
5 4 14
6 6 20
11 3 19
5 7 27
12 6 20
4 4 11
8 2 11
12 3 12
9 5 14
11 5 17
9 4 17
3 6 24
8 7 18
6 7 18
6 4 19
6 6 22
9 4 21
6 10 18
10 5 17
6 3 10
6 6 17
11 10 26
10 6 17
7 1 13
13 5 23
10 7 21
8 4 18
13 7 23
4 4 15
11 4 20
8 3 15
9 8 21
9 3 19
3 2 15
7 3 15
8 4 11
6 4 20
10 3 14
13 7 18
9 4 24
8 1 15
8 4 16
9 7 17
8 9 27
9 4 15
10 5 11
15 1 17
6 1 9
8 5 8
10 4 17
7 7 21
10 5 17
7 2 13
10 5 17
4 5 9
5 3 14
4 5 17
9 6 20
4 5 17
9 7 21
13 7 22
6 15 23
6 7 18
6 5 11
7 5 19
7 8 19
5 5 15
9 4 18
8 5 14
6 5 18
7 4 11
10 3 15
9 0 11
8 3 15
12 4 24
13 4 13
7 3 21
9 3 12
9 4 10
3 1 12
11 6 14
8 5 14
13 7 30
8 6 18
10 2 22
9 4 17
7 7 18
5 7 19
9 3 15
5 4 14
5 4 18
8 4 17
7 5 21
5 4 13
4 5 19
12 4 15
10 6 14
7 5 17
9 7 22
10 3 14
6 4 19
8 4 21
6 4 14
6 1 12
1 7 13
9 4 15
9 6 17
7 2 13
5 4 20
10 6 25
8 7 21
4 3 16
4 2 11
8 2 13
7 5 16
4 8 13
8 2 9
8 3 21
12 5 21
8 7 13
10 9 22
8 7 23
5 6 11
10 5 23
9 1 13
6 3 15
6 4 16
5 8 23
12 4 18
10 2 18
11 6 18
8 4 18
5 10 18
7 8 17
10 2 11
9 3 19
12 3 18
12 3 13
6 2 9
4 1 21
9 0 16
7 6 20
14 2 13
10 8 23
6 8 24
8 6 20
3 2 9
9 5 15
7 4 10
9 6 18
7 5 13
8 1 16
7 5 15
9 4 18
13 5 18
11 2 13
8 5 17
9 7 23
8 5 17
12 6 25
8 4 21
13 5 23
5 5 20
9 3 14
8 5 14
9 4 16
8 8 21
7 4 11
3 5 16
8 5 19
9 3 20
11 2 14
7 7 19
9 6 15
4 3 16
8 8 15
5 1 13
5 4 10
4 4 14
9 4 13
6 5 18
5 3 15
8 9 18
6 3 14
7 3 14
7 3 17
6 3 15
6 3 17
8 8 22
7 6 17
9 7 23
5 5 16
12 4 20
6 3 22
6 7 18
6 4 18
6 3 11
12 3 11
3 7 16
9 2 18
14 4 20
11 4 20
2 4 16
6 6 20
12 3 21
6 6 15
5 5 17
6 5 13
7 7 21
6 3 14
9 5 24
9 6 16
9 2 12
5 7 18
8 1 13
3 4 13
5 3 15
6 4 12
10 4 18
6 7 22
14 5 17
9 3 10
7 5 16
5 5 22
8 6 16
7 12 22
11 5 17
5 2 11
6 7 15
5 8 20
6 4 18
6 9 16
4 7 20
6 2 15
5 4 12
5 6 19
7 4 19
7 6 22
8 3 17
4 1 11
10 8 23
11 10 24
10 2 13
6 2 18
9 4 15
7 5 21
11 4 17
10 7 22
11 2 16
7 4 18
7 5 17
7 5 17
5 3 13
8 1 13
7 5 11
8 5 12
6 6 25
3 2 11
7 3 19
11 2 17
8 5 17
11 6 16
6 7 23
8 3 16
8 6 21
5 1 15
10 4 16
9 5 19
7 1 16
11 15 27
5 3 19
5 4 12
9 4 16
5 6 14
5 5 11
6 5 20
3 2 19
7 4 18
12 9 20
11 3 18
3 2 19
10 6 17
6 5 19
7 2 10
6 8 19
6 4 20
5 1 15
12 3 17
6 5 20
5 7 19
6 5 21
3 4 19
12 6 18
8 2 14
9 4 21
15 7 22
17 5 23
7 5 14
8 5 26
11 6 14
6 5 16
10 6 18
8 7 19
9 9 19
8 5 18
5 2 14
10 2 16
9 3 13
8 10 14
10 4 13
5 4 17
4 3 13
9 5 21
9 3 13
11 7 20
10 5 14
4 3 20
5 5 19
3 4 11
6 4 10
5 5 18
7 4 11
4 6 16
7 1 13
9 3 23
9 1 15
9 3 15
8 2 11
12 1 12
9 6 20
4 1 9
12 3 18
12 5 12
4 4 11
6 6 19
5 3 17
11 8 13
11 4 17
7 8 21
9 3 15
13 5 23
4 4 14
10 7 18
10 5 15
6 2 11
5 9 19
12 4 14
5 5 19
14 9 20
8 1 11
12 4 13
7 5 16
9 4 24
8 4 16
15 3 11
11 4 20
7 6 19
12 6 14
7 5 11
10 9 18
9 7 15
5 2 13
8 1 15
8 6 25
10 5 15
11 8 19
5 2 15
7 4 18
5 3 14
12 2 11
7 4 15
6 6 17
5 4 14
7 2 12
8 4 17
5 5 16
9 4 13
5 5 15
4 4 17
12 3 17
5 6 17
3 3 20
8 4 15
7 5 17
10 4 16
7 3 15
10 4 19
11 5 12
11 5 11
13 2 20
13 8 21
2 2 12
9 3 16
6 3 15
4 4 15
4 4 15
14 4 9
9 7 19
7 5 17
9 3 17
6 7 21
5 3 16
11 5 16
10 3 10
8 7 17
3 9 19
9 4 19
8 6 16
7 3 19
6 4 17
8 2 12
5 2 8
12 5 17
9 4 15
13 7 16
5 5 22
10 2 11
5 6 23
5 9 19
12 7 15
8 1 12
5 6 16
8 4 15
6 2 9
5 2 18
4 5 16
8 3 14
9 4 15
9 4 21
8 6 20
11 7 19
5 8 13
10 7 18
6 4 19
6 3 21
12 2 13
10 3 12
7 7 16
6 5 17
9 6 19
4 3 12
7 5 17
11 5 14
15 3 16
5 6 20
11 6 16
7 4 22
6 7 24
8 2 11
9 8 17
4 6 13
9 2 13
8 4 17
8 5 15
6 3 11
5 1 8
11 4 18
7 7 20
9 5 23
5 6 20
5 7 15
5 3 16
8 3 19
3 3 15
4 3 13
8 10 26
8 7 18
4 5 17
4 9 26
8 3 13
5 5 19
8 7 20
8 4 17
11 5 14
8 5 18
10 6 14
10 3 13
3 7 15
11 3 12
9 8 18
9 4 13
8 5 19
4 3 17
11 7 18
9 5 15
5 3 15
11 7 21
8 7 22
6 6 17
10 4 13
3 3 19
7 6 15
6 3 16
10 6 22
6 7 20
5 5 14
8 4 15
5 2 22
6 3 17
8 2 9
7 0 9
4 2 16
9 4 14
8 5 15
8 4 15
8 7 22
6 6 17
7 9 15
11 5 16
13 9 22
9 7 29
11 3 19
11 4 14
10 8 22
13 3 13
5 4 18
10 2 15
10 5 20
5 2 14
3 3 13
3 6 18
9 7 21
7 3 19
7 4 14
8 5 14
7 4 22
9 4 12
14 8 18
11 2 19
15 3 16
7 4 13
8 6 17
6 1 16
6 4 17
6 4 22
6 3 14
7 5 11
6 6 19
8 7 24
8 7 23
3 4 15
6 4 14
9 5 20
7 6 19
5 4 16
6 1 10
5 5 22
8 4 18
6 4 20
8 7 19
6 2 18
8 4 16
9 4 17
6 3 21
4 4 17
7 6 17
13 5 23
10 4 17
8 4 18
13 4 22
4 4 14
7 5 20
6 8 15
5 9 20
4 7 21
4 5 16
10 4 19
9 3 13
7 5 16
7 4 15
4 6 19
5 3 14
5 5 17
2 5 14
8 7 17
10 3 12
8 6 19
9 2 11
7 3 14
9 4 21
13 8 23
8 7 19
10 3 22
12 2 16
7 5 17
8 4 16
5 5 9
6 5 22
8 9 17
9 6 16
9 9 18
6 4 15
8 5 14
4 2 16
7 6 20
7 5 19
11 5 21
5 5 14
11 2 16
8 4 19
9 7 17
