# Supplementary material for: Statistical Use of Argonaute Expression and RISC Assembly in microRNA Target Identification
Source: PLoS Comput Biol. 2009 Sep 25;5(9):e1000516. doi: 10.1371/journal.pcbi.1000516 (PMC2739424; doi:10.1371/journal.pcbi.1000516)
Supplement: Dataset S1 — Data and statistical codes. Expression data and supporting R codes for Stanhope et al (2009) “Statistical use of Argonaute expression and RISC assembly in microRNA target identification.” (6.80 MB CDX) [file pcbi.1000516.s004.cdx › Source/Broad/regression_analysis.R]

# These switches determine whether the randomization tests are to be run.

perturb.test <- TRUE
perturb.test2 <- TRUE


# Loading data and R libraries.

library(MASS)

load('tarbase_targets_broad.Rdata')

dat <- read.table('broad_test_subset5.txt',header=TRUE)
obs <- c(2:68)   # 67 obs
genes <- c(1:NROW(dat$GeneSymbol))
for (i in 1:NROW(dat$GeneSymbol))  {
	genes[i] <- as.character(dat$GeneSymbol[i])
	}


# Setting up control covariates.

t.colon <- c(rep(1,7),rep(0,60))
t.pan <- c(rep(0,7),rep(1,8),rep(0,52))
t.bldr <- c(rep(0,15),rep(1,6),rep(0,46))
n.prost <- c(rep(0,21),rep(1,6),rep(0,40))
t.prost <- c(rep(0,27),rep(1,6),rep(0,34))
t.ovary <- c(rep(0,33),rep(1,5),rep(0,29))
t.ut <- c(rep(0,38),rep(1,10),rep(0,19))
t.lung <- c(rep(0,48),rep(1,5),rep(0,14))
t.meso <- c(rep(0,53),rep(1,8),rep(0,6))
t.brst <- c(rep(0,61),rep(1,6))

EIF2C1.a <- dat[3,obs]
EIF2C2.a <- dat[4,obs]
EIF2C4.a <- dat[5,obs]
Ago1 <- rep(0,67)
Ago2 <- rep(0,67)
Ago4 <- rep(0,67)
for (j in 1:67)  {
	Ago1[j] <- EIF2C1.a[[j]]
	Ago2[j] <- EIF2C2.a[[j]]
	Ago4[j] <- EIF2C4.a[[j]]
	}

avg.mrna.a <- dat[1,obs]
avg.mrna <- c(1:67)
for (j in 1:67)  {
        avg.mrna[j] <- avg.mrna.a[[j]]
        }

tot.mirna.a <- dat[2,obs]
tot.mirna <- c(1:67)
for (j in 1:67)  {
        tot.mirna[j] <- tot.mirna.a[[j]]
        }


# Setting up result variables and performing the data analysis.

miRNA.test <- rep(0,76)
gene.test <- rep(0,76)

reg.0.est <- rep(0,76)
reg.0.t <- rep(0,76)
reg.0.p <- rep(0,76)
reg.0.r2 <- rep(0,76)
reg.0.adjr2 <- rep(0,76)
reg.0.pcors <- rep(0,76)

reg.6.est <- rep(0,76)
reg.6.t <- rep(0,76)
reg.6.p <- rep(0,76)
reg.6.r2 <- rep(0,76)
reg.6.adjr2 <- rep(0,76)
reg.6.pcors <- rep(0,76)

reg.6.aic.est <- rep(0,76)
reg.6.aic.t <- rep(0,76)
reg.6.aic.p <- rep(0,76)
reg.6.aic.r2 <- rep(0,76)
reg.6.aic.adjr2 <- rep(0,76)

for (i in 1:76)  {

	# Getting the variables for the ith m/miRNA pair described in tarbase.targets.broad.

	mRNA.a <- dat[4+(2*i),obs]
	mRNA <- rep(0,67)
	for (j in 1:67)  {
		mRNA[j] <- mRNA.a[[j]]
		}

	miRNA.a <- dat[5+(2*i),obs]
	miRNA <- rep(0,67)
	for (j in 1:67)  {
	        miRNA[j] <- miRNA.a[[j]]
	        }
	alt.mirna <- tot.mirna - miRNA

	l.mrna <- log(mRNA)
	l.avg.mrna <- log(avg.mrna) 
	l.ago2 <- log(Ago2) 
	l.ago14 <- log(Ago1+Ago4) 
	l.alt.mirna <- log(alt.mirna) 
	l.mirna <- log(miRNA) 
	l.ago2.alt.mirna <- l.ago2*l.alt.mirna
	l.ago14.alt.mirna <- l.ago14*l.alt.mirna 
	l.ago2.mirna <- l.ago2*l.mirna 
	l.ago14.mirna <- l.ago14*l.mirna


	# Doing a marginal m/miRNA expression level comparison.

	reg.0 <- lm(l.mrna ~ 1 + l.mirna)
	reg.0.est[i] <- summary(reg.0)$coefficients[2,1]
	reg.0.t[i] <- summary(reg.0)$coefficients[2,3]
	if (reg.0.est[i] < 0)  {
	    reg.0.p[i] <- summary(reg.0)$coefficients[2,4] / 2.0
	    }
	else  {
	    reg.0.p[i] <- 1.0 - (summary(reg.0)$coefficients[2,4] / 2.0)
	    }
	reg.0.r2[i] <- summary(reg.0)$r.squared
	reg.0.adjr2[i] <- summary(reg.0)$adj.r.squared
	reg.0.pcors[i] <- cor(l.mrna,l.mirna)

	# Doing a m/miRNA expression level comparison that compensates for biological
        # and idiosyncratic covariates.

	reg.6 <- lm(l.mrna ~ 1 + t.pan + t.bldr + n.prost + t.prost + t.ovary + t.ut + t.lung + t.meso + t.brst + 
		    l.avg.mrna + l.ago2 + l.ago14 + l.alt.mirna + l.mirna + l.ago2.alt.mirna + l.ago14.alt.mirna + l.ago2.mirna + l.ago14.mirna)
	reg.6.est[i] <- summary(reg.6)$coefficients[18,1]
	reg.6.t[i] <- summary(reg.6)$coefficients[18,3]
	if (reg.6.est[i] < 0)  {
	    reg.6.p[i] <- summary(reg.6)$coefficients[18,4] / 2.0
	    }
	else  {
	    reg.6.p[i] <- 1.0 - (summary(reg.6)$coefficients[18,4] / 2.0)
	    }
	reg.6.r2[i] <- summary(reg.6)$r.squared
	reg.6.adjr2[i] <- summary(reg.6)$adj.r.squared
	mod.mrna <- lm(l.mrna ~ 1 + t.pan + t.bldr + n.prost + t.prost + t.ovary + t.ut + t.lung + t.meso + t.brst + 
		       l.avg.mrna + l.ago2 + l.ago14 + l.alt.mirna + l.mirna + l.ago2.alt.mirna + l.ago14.alt.mirna + l.ago14.mirna)
	mod.mirna <- lm(l.ago2.mirna ~ 1 + t.pan + t.bldr + n.prost + t.prost + t.ovary + t.ut + t.lung + t.meso + t.brst + 
		        l.avg.mrna + l.ago2 + l.ago14 + l.alt.mirna + l.mirna + l.ago2.alt.mirna + l.ago14.alt.mirna + l.ago14.mirna)
        reg.6.pcors[i] <- cor(mod.mrna$residuals,mod.mirna$residuals)

	# Performing the AIC model simplification.

	reg.6.aic <- stepAIC(reg.6,scope=reg.6,trace=FALSE)
	t.ind <- rownames(summary(reg.6.aic)$coefficients) == 'l.ago2.mirna'
	if (sum(t.ind) == 1)  {
		reg.6.aic.est[i] <- summary(reg.6.aic)$coefficients[t.ind,1]
		reg.6.aic.t[i] <- summary(reg.6.aic)$coefficients[t.ind,3]
		if (reg.6.aic.est[i] < 0)  {
		    reg.6.aic.p[i] <- summary(reg.6.aic)$coefficients[t.ind,4] / 2.0
		    }
		else  {
		    reg.6.aic.p[i] <- 1.0 - (summary(reg.6.aic)$coefficients[t.ind,4] / 2.0)
		    }
		}
	else	{
		reg.6.aic.est[i] <- -13.0
		reg.6.aic.t[i] <- -13.0
		reg.6.aic.p[i] <- -13.0
		}
	reg.6.aic.r2[i] <- summary(reg.6.aic)$r.squared
	reg.6.aic.adjr2[i] <- summary(reg.6.aic)$adj.r.squared

	# Tracking progress of the script.

	gene.test[i] <- as.character(dat[4+(2*i),1])
	miRNA.test[i] <- as.character(dat[5+(2*i),1])

	print(paste(i,reg.0.p[i],reg.6.p[i]))
	}

# write a R data file containing the results of the analysis.

out.dat <- data.frame(gene.test,miRNA.test,
		      reg.0.est,reg.0.t,reg.0.p,reg.0.r2,reg.0.adjr2,
		      reg.6.est,reg.6.t,reg.6.p,reg.6.r2,reg.6.adjr2,
		      reg.6.aic.est,reg.6.aic.t,reg.6.aic.p,reg.6.aic.r2,reg.6.aic.adjr2)
save(out.dat,file='results.Rdata')


# Performing the no targeting null randomization

if (perturb.test == TRUE)  {

	# no targeting null randomization results

        reg.0.ids <- c(1:1000)
        reg.6.ids <- c(1:1000)
        reg.6.aic.ids <- c(1:1000)

	# allocating space for iteration results

        reg.0.p.shuff <- c(1:76)
        reg.6.p.shuff <- c(1:76)
        reg.6.aic.shuff <- c(1:76)

	# performing the iterations.

	for (i in 1:1000)  {
		for (j in 1:76)  {

			# resampling the ith m/miRNA pair and assembling the covariates

			mRNA.a <- dat[4+(2*j),obs]
			mRNA <- rep(0,67)
			for (k in 1:67)  {
				mRNA[k] <- mRNA.a[[k]]
				}
	
			miRNA.a <- dat[5+(2*j),obs]
			miRNA <- rep(0,67)
			for (k in 1:67)  {
			        miRNA[k] <- miRNA.a[[k]]
			        }
			alt.mirna <- tot.mirna - miRNA

			l.mrna <- log(mRNA)
			l.avg.mrna <- log(avg.mrna) 
			l.ago2 <- log(Ago2) 
			l.ago14 <- log(Ago1+Ago4) 
			l.alt.mirna <- log(alt.mirna) 
			l.ago2.alt.mirna <- l.ago2*l.alt.mirna
			l.ago14.alt.mirna <- l.ago14*l.alt.mirna 

                        miRNAprime <- sample(miRNA,67,replace=FALSE)

			l.mirna <- log(miRNAprime) 
			l.ago2.mirna <- l.ago2*l.mirna 
			l.ago14.mirna <- l.ago14*l.mirna

			# evaluating the perturbed ith m/miRNA pair

			reg.0 <- lm(l.mrna ~ 1 + l.mirna)
			reg.0.est <- summary(reg.0)$coefficients[2,1]
			if (reg.0.est < 0)  {
			    reg.0.p.shuff[j] <- summary(reg.0)$coefficients[2,4] / 2.0
			    }
			else  {
			    reg.0.p.shuff[j] <- 1.0 - (summary(reg.0)$coefficients[2,4] / 2.0)
			    }

			reg.6 <- lm(l.mrna ~ 1 + t.pan + t.bldr + n.prost + t.prost + t.ovary + t.ut + t.lung + t.meso + t.brst + 
				    l.avg.mrna + l.ago2 + l.ago14 + l.alt.mirna + l.mirna + l.ago2.alt.mirna + l.ago14.alt.mirna + l.ago2.mirna + l.ago14.mirna)
			reg.6.est <- summary(reg.6)$coefficients[18,1]
			if (reg.6.est < 0)  {
			    reg.6.p.shuff[j] <- summary(reg.6)$coefficients[18,4] / 2.0
			    }
			else  {
			    reg.6.p.shuff[j] <- 1.0 - (summary(reg.6)$coefficients[18,4] / 2.0)
			    }

			reg.6.aic <- stepAIC(reg.6,scope=reg.6,trace=FALSE)
			t.ind <- rownames(summary(reg.6.aic)$coefficients) == 'l.ago2.mirna'
			if (sum(t.ind) == 1)  {
				reg.6.aic.shuff[j] <- summary(reg.6.aic)$coefficients[t.ind,1]
				}
			else	{
				reg.6.aic.shuff[j] <- -13.0
				}
			}

		# determinating the number of incorrectly identified pairs

                reg.0.ids[i] <- sum(reg.0.p.shuff < 0.05)
                reg.6.ids[i] <- sum(reg.6.p.shuff < 0.05)
                reg.6.aic.ids[i] <- sum((reg.6.aic.shuff < 0) & (reg.6.aic.shuff != -13.0))

		# keeping track of the perturbations

                print(paste('Perturb',i,reg.0.ids[i],reg.6.ids[i],reg.6.aic.ids[i]))
		}

	# setting up the results and saving them in an R data file

	perturb.dat <- data.frame(reg.0.ids,reg.6.ids,reg.6.aic.ids)
	write.table(perturb.dat,file='perturb1_dat.dat',quote=FALSE,row.names=FALSE,col.names=TRUE)
        }


# Performing the random pairs randomization

if (perturb.test2 == TRUE)  {

	# random pairs randomization results

        reg.0.ids <- c(1:1000)
        reg.6.ids <- c(1:1000)
        reg.6.aic.ids <- c(1:1000)

	# allocating space for iteration results

        reg.0.p.shuff <- c(1:76)
        reg.6.p.shuff <- c(1:76)
        reg.6.aic.shuff <- c(1:76)

	# performing the iterations.

	for (i in 1:1000)  {
		for (j in 1:76)  {

			# resampling the ith m/miRNA pair and assembling the covariates

			chk <- 1
			while (chk > 0)  {
				j0.mRNA <- sample(c(1:76),size=1)
				j0.miRNA <- sample(c(1:76),size=1)

                                mRNA.name <- tarbase.targets.broad$Gene[j0.mRNA]
                                miRNA.name <- tarbase.targets.broad$miRNA[j0.miRNA]

                                chk <- sum((tarbase.targets.broad$Gene == mRNA.name) & 
                                           (tarbase.targets.broad$miRNA == miRNA.name))				
				}

			mRNA.a <- dat[4+(2*j0.mRNA),obs]
			mRNA <- rep(0,67)
			for (k in 1:67)  {
				mRNA[k] <- mRNA.a[[k]]
				}
	
			miRNA.a <- dat[5+(2*j0.miRNA),obs]
			miRNA <- rep(0,67)
			for (k in 1:67)  {
			        miRNA[k] <- miRNA.a[[k]]
			        }
			alt.mirna <- tot.mirna - miRNA

			l.mrna <- log(mRNA)
			l.avg.mrna <- log(avg.mrna) 
			l.ago2 <- log(Ago2) 
			l.ago14 <- log(Ago1+Ago4) 
			l.alt.mirna <- log(alt.mirna) 
			l.ago2.alt.mirna <- l.ago2*l.alt.mirna
			l.ago14.alt.mirna <- l.ago14*l.alt.mirna 
			l.mirna <- log(miRNA) 
			l.ago2.mirna <- l.ago2*l.mirna 
			l.ago14.mirna <- l.ago14*l.mirna

			# evaluating the perturbed ith m/miRNA pair

			reg.0 <- lm(l.mrna ~ 1 + l.mirna)
			reg.0.est <- summary(reg.0)$coefficients[2,1]
			if (reg.0.est < 0)  {
			    reg.0.p.shuff[j] <- summary(reg.0)$coefficients[2,4] / 2.0
			    }
			else  {
			    reg.0.p.shuff[j] <- 1.0 - (summary(reg.0)$coefficients[2,4] / 2.0)
			    }

			reg.6 <- lm(l.mrna ~ 1 + t.pan + t.bldr + n.prost + t.prost + t.ovary + t.ut + t.lung + t.meso + t.brst + 
				    l.avg.mrna + l.ago2 + l.ago14 + l.alt.mirna + l.mirna + l.ago2.alt.mirna + l.ago14.alt.mirna + l.ago2.mirna + l.ago14.mirna)
			reg.6.est <- summary(reg.6)$coefficients[18,1]
			if (reg.6.est < 0)  {
			    reg.6.p.shuff[j] <- summary(reg.6)$coefficients[18,4] / 2.0
			    }
			else  {
			    reg.6.p.shuff[j] <- 1.0 - (summary(reg.6)$coefficients[18,4] / 2.0)
			    }

			reg.6.aic <- stepAIC(reg.6,scope=reg.6,trace=FALSE)
			t.ind <- rownames(summary(reg.6.aic)$coefficients) == 'l.ago2.mirna'
			if (sum(t.ind) == 1)  {
				reg.6.aic.shuff[j] <- summary(reg.6.aic)$coefficients[t.ind,1]
				}
			else	{
				reg.6.aic.shuff[j] <- -13.0
				}
			}

		# determinating the number of incorrectly identified pairs

                reg.0.ids[i] <- sum(reg.0.p.shuff < 0.05)
                reg.6.ids[i] <- sum(reg.6.p.shuff < 0.05)
                reg.6.aic.ids[i] <- sum((reg.6.aic.shuff < 0) & (reg.6.aic.shuff != -13.0))

		# keeping track of the perturbations

                print(paste('Perturb',i,reg.0.ids[i],reg.6.ids[i],reg.6.aic.ids[i]))
		}

	# setting up the results and saving them in an R data file

	perturb2.dat <- data.frame(reg.0.ids,reg.6.ids,reg.6.aic.ids)
	write.table(perturb2.dat,file='perturb2_dat.dat',quote=FALSE,row.names=FALSE,col.names=TRUE)
        }
