# Supplementary material for: Statistical Use of Argonaute Expression and RISC Assembly in microRNA Target Identification
Source: PLoS Comput Biol. 2009 Sep 25;5(9):e1000516. doi: 10.1371/journal.pcbi.1000516 (PMC2739424; doi:10.1371/journal.pcbi.1000516)
Supplement: Dataset S1 — Data and statistical codes. Expression data and supporting R codes for Stanhope et al (2009) “Statistical use of Argonaute expression and RISC assembly in microRNA target identification.” (6.80 MB CDX) [file pcbi.1000516.s004.cdx › Source/Combined/regression_analysis.R]

# These switches determine whether the randomization tests are to be run.

perturb.test <- TRUE			# the no targeting null
perturb2.test <- TRUE			# the random pairs null


# Loading data and R libraries.

library(MASS)

load('tarbase_targets_madison.Rdata')
load('tarbase_targets_broad.Rdata')
ind.madison <- rownames(tarbase.targets.broad)

load('miRNA_broad.Rdata')
load('mRNA_broad.Rdata')
load('miRNA_madison.Rdata')
load('mRNA_madison.Rdata')
miRNA.madison0 <- miRNA.madison[ind.madison,]
mRNA.madison0 <- mRNA.madison[ind.madison,]


# Setting up control covariates specific to the Broad data.

t.colon.b <- c(rep(1,7),rep(0,60))
t.pan.b <- c(rep(0,7),rep(1,8),rep(0,52))
t.bldr.b <- c(rep(0,15),rep(1,6),rep(0,46))
n.prost.b <- c(rep(0,21),rep(1,6),rep(0,40))
t.prost.b <- c(rep(0,27),rep(1,6),rep(0,34))
t.ovary.b <- c(rep(0,33),rep(1,5),rep(0,29))
t.ut.b <- c(rep(0,38),rep(1,10),rep(0,19))
t.lung.b <- c(rep(0,48),rep(1,5),rep(0,14))
t.meso.b <- c(rep(0,53),rep(1,8),rep(0,6))
t.brst.b <- c(rep(0,61),rep(1,6))

tot.mirna.b <- c(1572.602,1697.425,1506.073,1681.679,1647.776,1632.795,1605.106,
		 1721.186,1630.457,1801.576,1771.140,1516.914,1596.756,1639.760,1649.718,
		 1794.447,1672.066,1538.681,1520.31,1236.082,1518.111,1812.688,1825.838,
		 1756.088,1791.129,1669.928,1789.505,1523.47,1474.949,1448.450,
		 1473.898,1610.674,1570.286,1397.273,1527.856,1650.497,1707.508,
		 1535.258,1631.097,1847.916,1721.695,1382.255,1571.44,1668.105,1555.685,
		 1577.101,1723.803,1759.113,1543.154,1590.651,1612.812,1543.010,1508.481,
		 1536.316,1343.916,1435.971,1622.225,1407.239,1267.385,1412.347,1218.973,
		 1609.024,1559.276,1537.463,1504.411,1433.688,1567.509)
avg.mrna.b <- c(106303.9,107775.9,106454.8,105022.1,104747.7,104505.0,108843.1,
		105852.8,105065.3,105914.2,105406.4,109829.3,105614.6,107904.5,104168.6,
		105804.6,111323.6,105293.3,108769.8,107717.6,106068.0,106603.6,107260.9,
		106309.0,105962.0,106621.2,106144.9,106693.3,106712.0,105756.6,
		105695.0,103007.3,103817.6,108541.7,106394.1,108818.8,108917.1,
		104922.7,105515.1,105619.1,105250.8,106398.6,108525.6,107686.3,104555.9,
		105668.3,103355.6,105510.7,106840.8,106820.1,107192.5,110465.6,107030.6,
		106618.8,104904.4,105215.7,104515.7,105684.8,105419.1,106356.0,107067.1,
		107728.5,110725.7,109656.2,107570.2,107212.8,109406.0)
Ago1.b <- c(13.818,12.5724,12.9085,12.7794,13.8152,13.2825,11.7757,
	    12.0048,14.9088,12.8445,13.4772,14.5227,12.4912,11.4835,15.0065,13.6685,
	    13.0724,11.8336,11.5458,13.0517,12.7928,13.6841,12.9517,11.7595,
	    14.3007,15.2042,13.9132,12.452,13.1484,13.8012,12.1938,
	    13.2366,14.3178,13.0754,12.7659,14.2017,13.5189,13.1474,15.6353,
	    13.9726,12.6858,11.4404,13.4512,11.0481,11.5853,13.3238,13.0635,13.589,
	    13.2364,11.3118,11.2215,11.6623,11.592,10.9153,12.554,12.9676,
	    14.51,10.8629,13.4221,12.3263,12.801,12.7453,11.8139,10.9644,
	    11.4318,11.3802,11.7052)
Ago2.b <- c(13.0443,12.4285,13.8526,12.085,11.4525,11.7721,13.1242,
	    12.274,10,10,12.4059,11.7664,12.3279,12.9141,12.1227,10.6744,
	    12.6599,10,12.4115,12.5355,10.8733,11.8729,13.0743,12.4733,
	    12.0704,13.8718,12.4173,13.1288,12.0208,12.2107,12.3533,
	    11.0963,10,11.8925,11.5025,11.8853,11.4136,12.0622,11.6575,
	    12.3966,12.7225,13.6165,12.0536,11.1509,11.3657,11.7179,10,13.3058,
	    13.651,11.8233,13.5318,12.3108,12.5304,12.0625,10.5834,11.5274,
	    11.5594,12.4779,12.4695,13.0408,11.6103,10.0447,11.7962,15.0251,
	    14.9145,13.1074,10.5772)
Ago4.b <- c(11.7209,12.7127,10,10,10.6526,10.8422,11.4366,
	    11.5862,11.2658,12.9829,10.9526,11.8865,12.3591,11.8355,12.9909,13.3252,
	    13.1747,11.9947,13.3862,12.8979,13.0587,13.3674,13.4238,13.0767,
	    14.7259,12.3994,12.0721,13.4789,12.2876,13.8197,12.7054,
	    10.8623,12.534,12.6518,12.1327,13.4499,11.5594,10.4177,10.4804,
	    10.7144,10.829,11.4885,12.8016,12.4854,11.8926,11.656,10,13.1339,13.0741,
	    13.4027,12.8894,13.6313,13.8523,10.7416,13.0513,10,10.1034,
	    11.7664,10,10.4868,12.1738,12.4235,12.5245,10.4597,11.5293,
	    10.7362,14.1429)


# Setting up control covariates specific to the Madison data.

normal.m <- c(FALSE,TRUE,FALSE,FALSE,FALSE,FALSE,TRUE,FALSE,FALSE,FALSE,
            FALSE,FALSE,TRUE,TRUE,FALSE,FALSE,FALSE,FALSE,FALSE,FALSE,
            FALSE,TRUE,FALSE,FALSE,FALSE,TRUE,FALSE,FALSE,TRUE,FALSE,
            TRUE,FALSE,FALSE,FALSE,FALSE,TRUE,FALSE,TRUE,FALSE,FALSE,
            FALSE)
tumor.m <- c(TRUE,FALSE,TRUE,TRUE,TRUE,TRUE,FALSE,TRUE,TRUE,TRUE,
           TRUE,TRUE,FALSE,FALSE,TRUE,TRUE,TRUE,TRUE,TRUE,TRUE,
           TRUE,FALSE,TRUE,TRUE,TRUE,FALSE,TRUE,TRUE,FALSE,TRUE,
           FALSE,TRUE,TRUE,TRUE,TRUE,FALSE,TRUE,FALSE,TRUE,TRUE,
           TRUE)
tot.mirna.m <- c(582782.0,1217116.0,462986.0,541155.5,836571.5,2248328.5,671825.0,
	       1681102.5,437310.0,1282043.5,3890837.5,975117.5,888419.5,461562.5,
	       524467.0,392320.5,427703.5,1286194.5,314862.5,315447.5,596821.0,
	       350602.0,1610071.0,1009266.5,2690542.5,2839423.5,1991720.5,1305078.5,
	       1238785.0,1830258.0,1286618.0,1455758.5,1607064.5,1312504.0,193226.5,
	       2188280.5,2303042.0,1052387.5,2882960.5,908456.5,318836.0)
n.ebna1.m <- c(77777.77778,41.69742,517.69088,18655.46218,128.45528,
	     5919.91342,670.63492,9082.96943,85081.58508,386.61417,
	     12170.65868,9838.70968,30.45455,412.47002,8782.60870,
	     11226.41509,4813.55932,10630.63063,3297.43590,25485.43689,
	     10748.15595,149.28910,268.10811,21225.71001,83210.78431,
	     11818.18182,17173.14488,124867.72487,148.03922,41254.12541,
	     42.16931,3712.87129,21586.71587,32314.81481,289.97868,
	     27.16628,16675.97765,107.77778,23031.02625,595.83333,
	     8431.37255)
avg.mrna.m <- c(570753.2,390205.5,350278.5,505529.6,432554.2,628523.8,129560.0,310585.9,
	      696427.9,265630.8,691034.3,580272.4,626169.3,316434.9,457181.7,413948.5,
	      304316.0,231858.0,511504.5,591886.6,862125.3,285445.5,275694.0,638046.9,
	      584615.0,329453.9,408824.2,760389.6,342398.7,481024.7,411585.5,484455.2,
	      456405.8,583275.5,365055.3,413176.4,628903.4,369603.9,556488.3,242774.2,
	      648588.0)
Ago1.m <- c(13.0113,3.5615,7.7354,6.6341,6.4287,11.9557,2.8868,7.1232,9.9888,
	  17.3884,8.0122,12.4276,9.1240,8.0990,5.8996,22.2392,11.9465,5.4548,
	  9.6529,10.7153,6.2497,9.3821,15.5649,9.2867,5.8564,17.2124,9.2202,
	  8.1293,30.5208,13.2931,9.4660,9.1989,13.3093,6.9264,4.2509,8.1279,
	  8.3646,7.4454,10.3558,3.9161,7.3448)
Ago2.m <- c(28.9854,23.9928,15.1636,36.4731,24.3397,38.3410,4.4071,19.9159,62.8126,
	  16.4414,58.0781,45.4901,19.5009,16.7855,44.5022,11.5456,16.0992,14.5771,
	  28.0643,31.9441,54.9206,18.4400,20.1796,43.3781,48.3188,16.9298,25.5898,
	  99.0039,20.9032,24.9045,22.1851,41.8897,31.4445,58.8230,23.6642,22.9904,
	  58.1298,26.4519,32.5170,18.7152,49.8577)
Ago3.m <- c(2.2880,0.8628,0.5232,2.1616,1.7649,1.9110,0.0000,1.0605,2.4340,1.3317,
	  0.9928,1.5332,0.5845,0.8071,2.2962,0.6984,1.0026,0.5501,0.7576,0.9106,
	  0.8605,0.5069,0.4455,0.9511,1.7591,0.7121,1.3970,2.3891,0.7011,1.0787,
	  0.8104,2.6345,1.4436,2.4344,2.9081,1.0496,3.3565,0.6071,1.3597,1.1296,
	  1.5963)
Ago4.m <- c(13.4357,6.1462,7.7521,10.2644,7.2290,15.7783,57.9609,4.4334,
	  104.7412,41.3596,10.7935,13.4863,8.4329,34.3000,14.7060,21.1568,
	  7.7953,62.5401,10.2236,15.4469,10.5352,7.5815,4.2059,10.2285,
	  10.8690,2.5243,118.4959,12.7670,11.8381,12.8051,8.0525,19.7936,
	  10.5118,3.8382,5.9775,5.1705,17.4324,4.8774,9.7287,57.4615,
	  12.8496)


# Combining the control covariates from the Broad and Madison data.

madison <- c(rep(1,41),rep(0,67))
n.ebna1 <- c(n.ebna1.m,rep(0.0001,67))
n.hnc <- c(normal.m,rep(FALSE,67))
t.hnc <- c(tumor.m,rep(FALSE,67))
t.colon <- c(rep(0,41),t.colon.b)
t.pan <- c(rep(0,41),t.pan.b)
t.bldr <- c(rep(0,41),t.bldr.b)
n.prost <- c(rep(0,41),n.prost.b)
t.prost <- c(rep(0,41),t.prost.b)
t.ovary <- c(rep(0,41),t.ovary.b)
t.ut <- c(rep(0,41),t.ut.b)
t.lung <- c(rep(0,41),t.lung.b)
t.meso <- c(rep(0,41),t.meso.b)
t.brst <- c(rep(0,41),t.brst.b)
Ago1 <- c(Ago1.m,Ago1.b)
Ago2 <- c(Ago2.m,Ago2.b)
Ago3 <- c(Ago3.m,rep(0,67))
Ago4 <- c(Ago4.m,Ago4.b)
tot.mirna <- c(tot.mirna.m,tot.mirna.b)
avg.mrna <- c(avg.mrna.m,avg.mrna.b)


# Setting up result variables and performing the data analysis.

reg.0.est <- c(1:76)
reg.0.p <- c(1:76)
reg.0.r2 <- c(1:76)
reg.0.pcors <- c(1:76)

reg.6.est <- c(1:76)
reg.6.p <- c(1:76)
reg.6.r2 <- c(1:76)
reg.6.pcors <- c(1:76)
reg.6.aic.est <- c(1:76)

for (i in 1:76)  {

	# Getting the variables for the ith m/miRNA pair described in tarbase.targets.broad.

	miRNA <- as.numeric(c(miRNA.madison0[i,],miRNA.broad[i,]))
	mRNA <- as.numeric(c(mRNA.madison0[i,],mRNA.broad[i,]))
        alt.miRNA <- tot.mirna - miRNA
	for (j in 1:108)  {
		if (miRNA[j] <= 0.0)  {
			miRNA[j] <- 0.0001
			}
		if (mRNA[j] <= 0.0)  {
			mRNA[j] <- 0.0001
			}
		if (alt.miRNA[j] <= 0.0)  {
			alt.miRNA[j] <- 0.0001
			}
		}

    	l.mrna <- as.numeric(log(mRNA))
    	l.ebna1 <- as.numeric(log(n.ebna1))
    	l.avg.mrna <- as.numeric(log(avg.mrna)) 
    	l.ago2 <- as.numeric(log(Ago2)) 
    	l.ago134 <- as.numeric(log(Ago1+Ago3+Ago4)) 
    	l.alt.mirna <- as.numeric(log(alt.miRNA)) 
    	l.mirna <- as.numeric(log(miRNA)) 
    	l.ago2.alt.mirna <- as.numeric(log(Ago2)*log(alt.miRNA))
    	l.ago134.alt.mirna <- as.numeric(log(Ago1+Ago3+Ago4)*log(alt.miRNA)) 
    	l.ago2.mirna <- as.numeric(log(Ago2)*log(miRNA))
    	l.ago134.mirna <- as.numeric(log(Ago1+Ago3+Ago4)*log(miRNA))
    	l.ago2.ago134.mirna <- as.numeric((log(Ago2) - log(Ago1+Ago3+Ago4))*log(miRNA))
	
	# Doing a marginal m/miRNA expression level comparison, compensating for data
	# origination.

	reg.0 <- lm(l.mrna ~ 1 + l.mirna + madison)
	reg.0.est[i] <- summary(reg.0)$coefficients[2,1]
	if (reg.0.est[i] < 0)  {
		reg.0.p[i] <- summary(reg.0)$coefficients[2,4] / 2.0
		}
	else	{
		reg.0.p[i] <- 1.0 - (summary(reg.0)$coefficients[2,4] / 2.0)
		}
	reg.0.r2[i] <- summary(reg.0)$adj.r.squared
	reg.0.pcors[i] <- cor(l.mrna,l.mirna)

	# Doing a m/miRNA expression level comparison that compensates for biological
	# and idiosyncratic covariates.

	reg.6 <- lm(l.mrna ~ 1 + madison + t.hnc + t.colon + t.pan + t.bldr + n.prost + t.prost +
	    	    t.ovary + t.ut + t.lung + t.meso + l.ebna1 + l.avg.mrna + l.ago2 + 
	    	    l.ago134 + l.alt.mirna + l.mirna + l.ago2.alt.mirna + l.ago134.alt.mirna + 
		    l.ago2.mirna + l.ago134.mirna)
	reg.6.est[i] <- summary(reg.6)$coefficients[21,1]
	if (reg.6.est[i] < 0)  {
	        reg.6.p[i] <- summary(reg.6)$coefficients[21,4] / 2.0
	        }
	else	{
        	reg.6.p[i] <- 1.0 - (summary(reg.6)$coefficients[21,4] / 2.0)
	        }
	reg.6.r2[i] <- summary(reg.6)$adj.r.squared
	mod.mrna <- lm(l.mrna ~ 1 + madison + t.hnc + t.colon + t.pan + t.bldr + n.prost + t.prost +
	    t.ovary + t.ut + t.lung + t.meso + l.ebna1 + l.avg.mrna + l.ago2 + 
	    l.ago134 + l.alt.mirna + l.mirna + l.ago2.alt.mirna + l.ago134.alt.mirna + l.ago134.mirna)
	mod.mirna <- lm(l.ago2.mirna ~ 1 + madison + t.hnc + t.colon + t.pan + t.bldr + n.prost + t.prost +
	    t.ovary + t.ut + t.lung + t.meso + l.ebna1 + l.avg.mrna + l.ago2 + 
	    l.ago134 + l.alt.mirna + l.mirna + l.ago2.alt.mirna + l.ago134.alt.mirna + l.ago134.mirna)
	reg.6.pcors[i] <- cor(mod.mrna$residuals,mod.mirna$residuals)

	# Performing the AIC model simplification.

	reg.6.aic <- stepAIC(reg.6,scope=reg.6,trace=FALSE)
        t.ind <- rownames(summary(reg.6.aic)$coefficients) == 'l.ago2.mirna'
        if (sum(t.ind) == 1)  {
                reg.6.aic.est[i] <- summary(reg.6.aic)$coefficients[t.ind,1]
                }
        else    {
                reg.6.aic.est[i] <- -13.0
		}
	}


# write a R data file containing the results of the analysis.

full.dat <- data.frame(reg.0.est,reg.0.p,reg.0.r2,
		       reg.6.est,reg.6.p,reg.6.r2,
		       reg.6.aic.est)
save(full.dat,file='results.Rdata')

print(paste('Result',sum(reg.0.p < 0.05),sum(reg.6.p < 0.05),sum((reg.6.aic.est < 0) & (reg.6.aic.est != -13.0))))


# Performing the no targeting null randomization

if (perturb.test == TRUE)  {

	# no targeting null randomization results

        reg.0.ids <- c(1:1000)
        reg.6.ids <- c(1:1000)
        reg.6.aic.ids <- c(1:1000)

	# allocating space for iteration results

        reg.0.p <- c(1:76)
        reg.6.p <- c(1:76)
        reg.6.aic.est <- c(1:76)

	# performing the iterations.

        for (i in 1:1000)  {
                for (j in 1:76)  {

			# resampling the ith m/miRNA pair and assembling the covariates

			miRNA.madison.sample <- sample(as.numeric(miRNA.madison0[j,]),size=41,replace=FALSE)
			miRNA.broad.sample <- sample(as.numeric(miRNA.broad[j,]),size=67,replace=FALSE)
			miRNA <- as.numeric(c(miRNA.madison.sample,miRNA.broad.sample))
			mRNA <- as.numeric(c(mRNA.madison0[j,],mRNA.broad[j,]))
		        alt.miRNA <- tot.mirna - miRNA

			for (k in 1:108)  {
				if (miRNA[k] <= 0.0)  {
					miRNA[k] <- 0.0001
					}
				if (mRNA[k] <= 0.0)  {
					mRNA[k] <- 0.0001
					}
				if (alt.miRNA[k] <= 0.0)  {
					alt.miRNA[k] <- 0.0001
					}
				}

		    	l.mrna <- as.numeric(log(mRNA))
		    	l.ebna1 <- as.numeric(log(n.ebna1))
		    	l.avg.mrna <- as.numeric(log(avg.mrna)) 
		    	l.ago2 <- as.numeric(log(Ago2)) 
		    	l.ago134 <- as.numeric(log(Ago1+Ago3+Ago4)) 
		    	l.alt.mirna <- as.numeric(log(alt.miRNA)) 
		    	l.mirna <- as.numeric(log(miRNA)) 
		    	l.ago2.alt.mirna <- as.numeric(log(Ago2)*log(alt.miRNA))
		    	l.ago134.alt.mirna <- as.numeric(log(Ago1+Ago3+Ago4)*log(alt.miRNA)) 
		    	l.ago2.mirna <- as.numeric(log(Ago2)*log(miRNA))
		    	l.ago134.mirna <- as.numeric(log(Ago1+Ago3+Ago4)*log(miRNA))
		    	l.ago2.ago134.mirna <- as.numeric((log(Ago2) - log(Ago1+Ago3+Ago4))*log(miRNA))

			# evaluating the perturbed ith m/miRNA pair

			reg.0 <- lm(l.mrna ~ 1 + l.mirna + madison)
			reg.0.est[j] <- summary(reg.0)$coefficients[2,1]
			if (reg.0.est[j] < 0)  {
				reg.0.p[j] <- summary(reg.0)$coefficients[2,4] / 2.0
				}
			else	{
				reg.0.p[j] <- 1.0 - (summary(reg.0)$coefficients[2,4] / 2.0)
				}

			reg.6 <- lm(l.mrna ~ 1 + madison + t.hnc + t.colon + t.pan + t.bldr + n.prost + t.prost +
				    t.ovary + t.ut + t.lung + t.meso + t.brst + l.ebna1 + l.avg.mrna + l.ago2 + 
				    l.ago134 + l.alt.mirna + l.mirna + l.ago2.alt.mirna + l.ago134.alt.mirna + l.ago2.mirna + l.ago134.mirna)
			reg.6.est[j] <- summary(reg.6)$coefficients[22,1]
			if (reg.6.est[j] < 0)  {
			        reg.6.p[j] <- summary(reg.6)$coefficients[22,4] / 2.0
			        }
			else	{
		        	reg.6.p[j] <- 1.0 - (summary(reg.6)$coefficients[22,4] / 2.0)
			        }

			reg.6.aic <- stepAIC(reg.6,scope=reg.6,trace=FALSE)
		        t.ind <- rownames(summary(reg.6.aic)$coefficients) == 'l.ago2.mirna'
		        if (sum(t.ind) == 1)  {
		                reg.6.aic.est[j] <- summary(reg.6.aic)$coefficients[t.ind,1]
		                }
		        else    {
		                reg.6.aic.est[j] <- -13.0
				}
			}

		# determinating the number of incorrectly identified pairs

                reg.0.ids[i] <- sum(reg.0.p < 0.05)
                reg.6.ids[i] <- sum(reg.6.p < 0.05)
                reg.6.aic.ids[i] <- sum((reg.6.aic.est < 0) & (reg.6.aic.est != -13.0))

		# keeping track of the perturbations

                print(paste('Perturb',i,reg.0.ids[i],reg.6.ids[i],reg.6.aic.ids[i]))
                }

	# setting up the results and saving them in an R data file

	perturb.dat <- data.frame(reg.0.ids,reg.6.ids,reg.6.aic.ids)
	save(perturb.dat,file='perturb_dat.Rdata')
	}


# Performing the random pairs randomization

if (perturb2.test == TRUE)  {

	# random pairs randomization results

        reg.0.ids <- c(1:1000)
        reg.6.ids <- c(1:1000)
        reg.6.aic.ids <- c(1:1000)

	# allocating space for iteration results

        reg.0.p <- c(1:76)
        reg.6.p <- c(1:76)
        reg.6.aic.est <- c(1:76)

	# performing the iterations.

        for (i in 1:1000)  {
                for (j in 1:76)  {

			# resampling the ith m/miRNA pair and assembling the covariates

			chk <- 1
			while (chk > 0)  {
				j0.mRNA <- sample(c(1:76),size=1)
				j0.miRNA <- sample(c(1:76),size=1)

		                mRNA.name <- tarbase.targets.broad$Gene[j0.mRNA]
		                miRNA.name <- tarbase.targets.broad$miRNA[j0.miRNA]

		                chk <- sum((tarbase.targets.broad$Gene == mRNA.name) & 
		                           (tarbase.targets.broad$miRNA == miRNA.name))
				}
			miRNA <- as.numeric(c(miRNA.madison0[j0.miRNA,],miRNA.broad[j0.miRNA,]))
			mRNA <- as.numeric(c(mRNA.madison0[j0.mRNA,],mRNA.broad[j0.mRNA,]))
		        alt.miRNA <- tot.mirna - miRNA
			for (k in 1:108)  {
				if (miRNA[k] <= 0.0)  {
					miRNA[k] <- 0.0001
					}
				if (mRNA[k] <= 0.0)  {
					mRNA[k] <- 0.0001
					}
				if (alt.miRNA[k] <= 0.0)  {
					alt.miRNA[k] <- 0.0001
					}
				}

		    	l.mrna <- as.numeric(log(mRNA))
		    	#l.ebna1 <- as.numeric(log(n.ebna1))
		    	#l.avg.mrna <- as.numeric(log(avg.mrna)) 
		    	#l.ago2 <- as.numeric(log(Ago2)) 
		    	#l.ago134 <- as.numeric(log(Ago1+Ago3+Ago4)) 
		    	l.alt.mirna <- as.numeric(log(alt.miRNA)) 
		    	l.mirna <- as.numeric(log(miRNA)) 
		    	l.ago2.alt.mirna <- as.numeric(log(Ago2)*log(alt.miRNA))
		    	l.ago134.alt.mirna <- as.numeric(log(Ago1+Ago3+Ago4)*log(alt.miRNA)) 
		    	l.ago2.mirna <- as.numeric(log(Ago2)*log(miRNA))
		    	l.ago134.mirna <- as.numeric(log(Ago1+Ago3+Ago4)*log(miRNA))
		    	#l.ago2.ago134.mirna <- as.numeric((log(Ago2) - log(Ago1+Ago3+Ago4))*log(miRNA))

			# evaluating the perturbed ith m/miRNA pair

			reg.0 <- lm(l.mrna ~ 1 + l.mirna + madison)
			reg.0.est[j] <- summary(reg.0)$coefficients[2,1]
			if (reg.0.est[j] < 0)  {
				reg.0.p[j] <- summary(reg.0)$coefficients[2,4] / 2.0
				}
			else	{
				reg.0.p[j] <- 1.0 - (summary(reg.0)$coefficients[2,4] / 2.0)
				}

			reg.6 <- lm(l.mrna ~ 1 + madison + t.hnc + t.colon + t.pan + t.bldr + n.prost + t.prost +
				    t.ovary + t.ut + t.lung + t.meso + t.brst + l.ebna1 + l.avg.mrna + l.ago2 + 
				    l.ago134 + l.alt.mirna + l.mirna + l.ago2.alt.mirna + l.ago134.alt.mirna + l.ago2.mirna + l.ago134.mirna)
			reg.6.est[j] <- summary(reg.6)$coefficients[22,1]
			if (reg.6.est[j] < 0)  {
			        reg.6.p[j] <- summary(reg.6)$coefficients[22,4] / 2.0
			        }
			else	{
		        	reg.6.p[j] <- 1.0 - (summary(reg.6)$coefficients[22,4] / 2.0)
			        }

			reg.6.aic <- stepAIC(reg.6,scope=reg.6,trace=FALSE)
		        t.ind <- rownames(summary(reg.6.aic)$coefficients) == 'l.ago2.mirna'
		        if (sum(t.ind) == 1)  {
		                reg.6.aic.est[j] <- summary(reg.6.aic)$coefficients[t.ind,1]
		                }
		        else    {
		                reg.6.aic.est[j] <- -13.0
				}
			}

		# determinating the number of incorrectly identified pairs

                reg.0.ids[i] <- sum(reg.0.p < 0.05)
                reg.6.ids[i] <- sum(reg.6.p < 0.05)
                reg.6.aic.ids[i] <- sum((reg.6.aic.est < 0) & (reg.6.aic.est != -13.0))

		# keeping track of the perturbations

                print(paste('Perturb',i,reg.0.ids[i],reg.6.ids[i],reg.6.aic.ids[i]))
                }

	# setting up the results and saving them in an R data file

	perturb2.dat <- data.frame(reg.0.ids,reg.6.ids,reg.6.aic.ids)
	save(perturb2.dat,file='perturb2_dat.Rdata')
	}
