# Supplementary material for: Statistical Use of Argonaute Expression and RISC Assembly in microRNA Target Identification
Source: PLoS Comput Biol. 2009 Sep 25;5(9):e1000516. doi: 10.1371/journal.pcbi.1000516 (PMC2739424; doi:10.1371/journal.pcbi.1000516)
Supplement: Dataset S1 — Data and statistical codes. Expression data and supporting R codes for Stanhope et al (2009) “Statistical use of Argonaute expression and RISC assembly in microRNA target identification.” (6.80 MB CDX) [file pcbi.1000516.s004.cdx › Source/Madison/gene_concentrations.dat]

probeid n4013.cel n4028.cel n4030.cel n4060.cel n4062.cel n4066.cel n4081.cel n4083.cel n4098.cel t4001.cel t4003.cel t4008.cel t4009.cel t4010.cel t4011.cel t4014.cel t4016.cel t4018.cel t4020.cel t4021.cel t4034.cel t4038.cel t4044.cel t4050.cel t4051.cel t4058.cel t4059.cel t4063.cel t4066.cel t4067.cel t4069.cel t4070.cel t4076.cel t4082.cel t4087.cel t4088.cel t4089.cel t9677.cel t9764.cel t9773.cel t9784.cel 
1007_s_at 10.2464 18.4355 11.0278 13.6576 22.2275 16.9978 26.6146 21.7675 19.4188 26.8578 11.1633 11.9587 65.1170 25.0667 18.6633 12.1397 14.7046 9.4442 32.4111 31.0470 18.8160 13.1121 13.0722 18.7606 25.1450 36.8991 83.4320 12.3320 41.9107 41.5505 13.8862 12.3122 46.1761 29.0858 27.7428 17.7694 25.0106 14.9222 25.9874 47.5942 49.7977 
1053_at 0.1207 3.0295 3.3025 2.0410 2.2044 1.7998 3.3389 3.0225 2.3894 2.6225 1.8255 4.4687 4.2350 1.7896 4.7683 1.7625 10.7616 1.4178 3.4377 5.3104 4.3951 3.7578 2.5221 1.2166 3.8208 5.8716 11.6066 1.6987 5.6062 9.9766 1.6937 1.7550 8.3858 4.6423 4.0975 1.9339 4.8193 1.0284 2.7766 6.7854 6.1108 
117_at 0 1.2530 5.2673 1.4112 2.8561 3.0548 4.4426 2.9547 3.5233 1.6692 3.0268 3.1998 3.2024 2.2793 3.2014 1.1288 6.3887 1.7102 5.4691 4.5903 2.9315 0.9143 2.1476 1.3198 2.1357 1.7531 3.8995 2.2114 2.7277 1.8868 1.1823 1.3956 2.6151 3.1047 2.4566 2.8610 2.4987 1.5251 2.1424 2.0217 3.6258 
121_at 0.6779 8.4097 5.3704 5.3059 6.3646 5.4748 5.2433 6.0042 6.7348 8.2406 10.2295 6.0169 9.8220 8.9499 5.6691 4.4456 12.5278 3.1503 10.4780 8.7950 7.4467 5.0197 4.2368 1.9220 5.8628 8.8393 18.4036 4.0669 12.0984 11.2003 4.6492 4.5502 10.7491 9.4928 10.1908 7.2590 6.6021 2.4084 11.5499 8.1178 13.3909 
1255_g_at 6.8416 9.3375 9.2293 11.3131 3.8541 21.9427 4.5561 5.2120 4.0240 4.5796 2.7727 9.7225 1.6746 2.6856 3.0567 8.8949 5.3781 5.0282 13.8158 1.8260 2.5158 6.7409 10.6760 4.7987 10.9587 4.8615 4.4374 8.2499 3.5926 2.0185 24.9437 12.3023 2.2250 0.4447 2.2123 4.2062 1.8929 228.4350 21.4065 3.3426 4.6950 
1294_at 0.4679 8.3099 3.5529 4.9304 9.6679 4.3734 4.5793 7.4683 3.7905 6.7666 6.8088 7.5678 4.9638 3.3303 9.4177 4.1819 9.3266 4.7970 6.2969 12.3402 6.1822 3.9737 5.9092 3.8885 6.5021 7.1179 12.1214 3.1439 6.8532 7.9942 5.5072 3.8299 7.4855 6.8565 5.7671 4.4709 6.9126 3.2534 6.5523 7.5577 6.2453 
1316_at 1.0341 6.5639 3.5857 5.4912 3.8957 4.5900 4.2823 4.5057 3.2835 7.2762 8.5487 4.5422 6.4072 8.1987 2.6724 6.5452 7.2974 1.3497 5.2382 8.7183 5.9704 4.8327 4.2122 2.2468 2.8446 5.3702 8.3935 3.5920 8.9467 4.9460 4.3598 3.3731 7.4421 5.4270 10.0295 4.5876 5.1145 6.2726 6.2669 6.2360 9.7392 
1320_at 0 12.1363 7.4530 6.5336 8.3955 10.2678 4.0250 6.4814 2.6449 2.7314 7.8617 2.9698 5.6712 4.0239 4.8242 5.9555 3.8099 4.5071 26.9923 6.2283 5.4851 12.3495 3.0540 2.4391 11.5127 7.6928 3.9797 7.8081 8.6478 10.9886 8.8434 7.0976 7.2293 6.7388 3.4443 8.7892 15.4532 3.2257 16.9769 5.9261 4.4192 
1405_i_at 1.6594 7.3774 9.5495 7.3097 5.9245 4.5302 7.2867 6.9171 3.0826 5.7185 2.6483 14.2827 6.8581 4.9267 29.2938 10.5146 23.9888 12.7593 14.3780 103.6605 13.2251 3.5285 10.7616 11.3867 13.7633 13.2187 72.3833 11.9686 1.2420 8.6690 5.8023 19.9001 7.8060 15.2610 28.9292 8.9721 6.6914 16.2769 18.9969 13.1072 35.7762 
1431_at 1.4668 2.5856 5.9927 2.4706 3.0087 4.3323 2.3836 2.3760 2.9951 1.7964 4.7134 1.4835 2.9332 2.1974 1.6183 4.3989 12.2842 6.0507 2.7626 4.7216 1.2771 6.1505 1.5882 5.2547 0.8248 2.1230 1.2363 3.6931 2.1999 3.7613 5.7007 0.4399 4.2448 2.4352 3.5620 1.1051 2.3295 3.4067 1.4600 4.9695 1.8511 
1438_at 0.0580 2.1543 1.4656 3.2651 1.8125 0.8374 0.7583 0.9801 1.9901 0.5134 0.6285 0.5707 1.9221 1.3665 1.6217 1.3649 4.0407 1.9594 1.5552 1.6226 0.7869 1.5614 1.0910 1.7953 1.0418 0.5755 2.2006 1.8197 2.7741 1.3718 0.8944 1.0272 1.8260 1.2374 1.6946 0.7875 0.7998 1.3676 1.4843 1.0489 2.2097 
1487_at 2.1924 4.0221 3.5742 3.6771 3.6914 6.1871 3.9475 2.6380 4.9929 4.4062 4.0295 3.6578 3.6518 5.8656 7.2323 3.8075 3.5850 2.4818 16.4768 5.0421 5.3517 6.0155 3.1623 1.5160 4.7528 6.4647 3.6698 3.1819 3.8062 5.2144 2.2460 2.6757 5.1503 5.2520 3.0541 4.4721 4.0745 1.7454 4.3044 5.2223 5.5893 
1494_f_at 0.5165 1.7030 3.0384 2.5456 2.4812 3.8528 2.7700 2.3889 2.2540 2.9279 2.7249 3.1445 2.1264 2.4178 1.9936 2.4666 5.5663 1.2463 3.6151 4.4837 2.9957 1.1764 1.2021 0.8326 1.4304 3.0066 4.2775 1.6874 3.9347 3.2688 1.6763 1.0172 3.1736 4.2637 3.5356 1.5127 1.5283 1.2769 4.1128 3.1099 3.4218 
1552256_a_at 0.2474 5.6416 3.0567 6.0639 6.9079 4.9024 6.0935 2.9895 3.0226 4.4869 6.5312 4.2637 4.3458 2.6155 4.7735 5.0962 5.1440 4.3521 6.8617 5.9820 3.8223 2.1601 3.9549 1.3967 3.0022 2.4010 6.7712 2.4639 5.4751 5.8885 2.8787 1.8453 7.9152 2.8271 4.6274 2.6247 4.9135 3.1535 4.6442 1.5282 4.3052 
1552257_a_at 0.1513 4.5582 8.0962 5.5919 6.8112 7.4860 6.3917 4.9011 9.4969 8.0362 12.8420 5.9825 4.5395 11.9558 6.7413 5.0300 10.2442 2.7973 13.0650 8.5005 8.9127 9.2024 6.3225 3.4084 6.8443 12.2320 13.0839 5.0169 10.7601 17.4301 5.7930 5.4171 11.0172 11.8479 8.9449 8.5042 11.5262 3.9990 9.3071 12.5322 14.8684 
1552258_at 0 1.0337 1.3248 0.9489 0.8183 1.1184 0.6879 0.8135 2.1294 1.1904 2.3674 0.9119 1.1943 1.0980 1.0186 0.6585 3.5247 0.8054 2.3769 1.8100 0.8120 0.3047 1.4724 1.2266 0.3556 1.6992 2.0793 0.7697 1.5223 1.7283 0.4880 0.8483 2.0455 1.2509 2.7860 0.7479 0.6003 0.7009 1.0545 1.1130 1.9260 
1552261_at 0.1208 10.3473 1.0319 4.5800 1.9281 20.5655 2.7044 1.7141 1.7604 9.2954 3.5486 5.3133 1.7306 3.3435 14.9585 9.1575 6.2692 2.1342 30.8436 14.6205 3.4800 9.7015 4.5492 2.9316 8.9626 14.6431 11.8215 8.2768 3.9602 5.2048 17.7193 4.8220 1.4359 20.9069 6.0205 17.3250 2.7115 11.9570 1.2613 3.3132 34.5205 
1552263_at 0.2235 1.4269 0.2783 1.3054 0.7173 1.1363 0.7077 0.8074 1.1798 0.9325 1.1352 1.7899 1.0644 0.9206 1.2999 0.3877 1.1809 0.7964 1.1918 2.0836 1.4638 1.1344 0.6624 0.6633 1.0509 0.7566 2.2380 0.7578 0.6581 1.6287 0.3731 1.2042 0.7267 0.4861 1.3336 1.0441 0.4799 0.2702 1.2677 1.2937 1.7689 
1552264_a_at 0.2809 4.9399 1.4487 4.1134 2.8355 2.4643 2.5898 3.4592 4.7515 4.5936 2.5480 1.8399 6.9262 6.5587 1.6704 2.1048 10.4582 1.2602 3.3202 6.1966 3.4588 3.9238 3.5593 1.8593 2.2845 2.3970 6.8590 1.9951 5.1869 5.1227 3.2724 1.8406 4.4345 6.5519 6.7112 4.1225 1.8089 2.6420 3.2766 2.7056 5.1909 
1552266_at 1.2789 1.9937 8.1610 6.1404 3.7233 10.2601 2.0791 3.1261 5.1023 3.0509 4.3576 3.5336 5.1240 3.4149 4.8207 5.8868 13.4887 1.8687 8.5384 1.5974 4.5426 2.5220 1.8862 1.6323 2.5721 4.2195 7.3449 3.3127 5.2731 4.8093 11.0207 2.2580 6.0738 3.4943 4.0956 2.6726 4.3218 5.8427 3.5926 3.6204 6.9195 
1552269_at 1.2703 1.6363 1.5016 1.3277 2.1650 1.6032 2.5895 1.6017 2.2013 0.8475 0.5283 2.1780 1.3089 0.9881 1.0604 1.8108 2.3649 0.1410 0.7073 0.3611 1.2739 2.1625 0.9983 0.0956 1.7899 1.4188 0.8027 2.4886 0.8431 0.4320 0.6301 0.0911 5.6867 3.6120 0.3635 1.6778 0.4032 0.3493 2.6390 0.9096 0.1294 
1552271_at 0 4.5999 5.5891 1.3402 2.3550 3.6179 3.2349 6.0251 4.5764 7.8992 4.3066 4.3078 5.8767 1.3034 5.5918 6.2434 6.2672 0.9068 15.4224 4.1183 3.8530 4.9706 1.4941 0.6085 3.8067 2.7535 5.0188 4.7131 7.7869 5.5611 9.3182 1.2543 6.5312 4.1351 4.8217 5.8448 2.7315 6.3697 2.4463 4.1308 2.7819 
1552272_a_at 0.7469 1.1509 1.4305 2.0171 1.6716 0.8389 1.5404 1.5677 1.6632 2.9969 2.8635 1.5811 5.4944 6.8563 1.5445 0.9512 5.2369 12.7816 1.5715 5.2489 4.7130 1.9146 0.7911 1.5990 2.2920 2.1327 2.8507 0.5331 6.0404 6.1092 2.8314 3.0495 3.3158 4.5651 3.4973 5.0244 1.9061 1.9801 3.2076 1.4453 6.4070 
1552274_at 0.2823 2.8544 6.6425 1.2875 2.3834 1.7223 1.8766 3.4395 1.4064 2.5378 2.0182 0.8902 2.3916 1.2061 2.8879 1.3933 3.3286 1.3043 2.3388 2.1262 1.7750 2.3601 0.7099 1.6378 1.9228 1.4209 6.1243 1.7448 0.7810 1.4815 4.0505 0.5715 1.9033 4.9866 1.8725 6.1193 1.7611 3.7541 2.1936 1.9052 2.4311 
1552275_s_at 0 2.9589 0.8120 1.5532 2.7293 1.4153 1.4828 1.5868 0.6049 2.2812 2.0252 1.0758 1.4109 1.0472 1.9465 1.3432 1.5498 0.4550 4.0126 2.8671 1.4041 1.2079 1.0344 0.2114 1.1426 2.4840 3.8539 1.2065 1.2777 2.2260 1.3020 0.7827 1.8735 1.6741 2.8895 1.4030 1.4223 0.9231 1.7086 2.2043 2.4278 
1552276_a_at 0.6390 5.4381 4.7141 2.5271 6.5943 2.7951 4.1685 7.8699 2.9765 9.0356 5.8223 7.8598 3.0884 2.0545 6.9099 2.9181 10.8728 2.9255 5.5019 13.3167 4.1438 5.3502 3.1109 4.3269 3.1405 6.2186 9.9997 1.9177 4.8024 4.1286 1.4811 4.1077 4.2129 6.1846 12.3043 3.0680 2.1157 1.9353 5.1520 4.1502 7.4086 
1552277_a_at 0.1316 1.5041 2.9941 0.8847 1.9234 3.5492 2.3428 1.3511 2.4860 2.6768 3.2280 2.2313 3.3441 3.7517 2.4721 1.0167 6.7365 1.0107 4.1379 2.7003 2.7378 3.0122 1.3447 1.1559 2.0378 2.2630 15.8936 1.2697 3.8693 3.9991 0.9700 1.5256 3.8390 2.0660 3.4332 3.5541 1.7935 1.2941 1.1884 6.1731 11.9373 
1552278_a_at 0 2.3692 3.0879 0.3519 1.8357 2.3779 3.0522 0.6239 1.4648 3.1695 1.7272 1.4818 1.5092 1.4824 2.1094 1.1433 4.8219 2.5411 3.2674 2.6363 1.2155 4.0360 4.2704 2.6657 0.6154 1.6655 2.3625 2.2115 1.5677 5.4524 2.0740 2.6123 2.0430 1.5392 2.7709 1.9052 2.5813 1.5194 1.3291 5.6827 2.1195 
1552279_a_at 0 4.9109 1.8919 2.6811 3.0144 3.3282 3.3961 1.6786 2.4037 2.9053 2.9531 2.9412 2.9020 4.1560 3.4664 1.9316 4.1412 1.4863 3.7944 3.9172 3.1034 2.3231 2.9249 1.3756 2.2845 3.6516 4.9260 2.0276 2.8240 5.0695 1.4387 2.9055 5.8530 2.9905 2.6097 3.2050 2.9842 1.0480 4.2729 4.3484 5.3992 
1552280_at 0 3.3369 4.7600 1.5793 2.7569 1.6517 3.8932 2.2904 3.8802 4.0700 2.5753 2.1051 4.6288 3.2155 1.3177 1.0604 2.4317 1.0708 3.6909 2.8639 2.0010 3.6279 3.9000 6.7388 4.0269 9.0137 4.2468 2.7221 3.8610 5.4428 1.7512 1.5826 3.0522 1.6937 2.5120 2.3163 2.8483 2.2605 3.6452 3.8752 6.1934 
1552281_at 3.0180 10.4505 3.1918 4.8288 6.7597 5.3770 6.5427 5.8954 6.4265 7.6584 11.3141 9.5388 6.5279 10.5514 6.8633 5.5262 15.3259 1.8180 9.9209 7.9229 4.2913 6.3015 4.0106 3.1328 7.7928 11.4960 12.1183 6.1725 6.7842 14.5901 4.2271 4.0355 9.3061 8.1010 9.9741 5.7828 6.5198 1.9099 9.8504 8.0152 14.2664 
1552283_s_at 4.1920 1.4478 1.6881 1.9260 1.7577 1.0989 1.5581 0.7365 1.1569 0.6858 0.7885 1.2327 1.2178 0.8048 1.0848 0.7291 1.1720 1.2439 2.6122 1.4784 2.1285 0.5710 1.9114 0.7236 1.1522 8.0337 1.0777 1.5076 2.1535 1.6717 0.4407 0.4628 2.3070 1.2901 1.1276 0.4849 2.3492 0.8288 3.1584 1.7849 2.8839 
1552286_at 0.4358 2.7562 3.6167 1.7546 2.6756 1.2561 3.4038 1.6824 4.0344 4.6783 4.7704 2.9125 4.3181 3.7248 4.4107 2.4365 6.8150 2.2033 5.3522 4.7495 3.4639 5.8539 2.5776 2.2918 2.5637 5.0958 6.9009 2.8804 4.2982 2.8005 2.5297 2.3653 3.8221 2.3730 5.7604 4.1515 3.4985 3.4288 1.3823 3.4450 6.1023 
1552287_s_at 1.9620 1.7012 1.2896 1.1092 4.8199 0.7937 1.4192 1.9528 1.4239 2.3601 1.1004 1.0481 4.9476 2.6751 5.5200 2.7811 3.4813 0.7224 3.7096 5.0613 3.4281 1.5025 1.1766 2.3683 0.9782 4.9569 4.9859 1.3340 1.6208 3.9656 1.3320 2.3642 3.2474 2.1701 4.0211 2.5283 2.9843 0.9131 2.7338 1.0853 3.2232 
1552288_at 0 1.3663 1.3318 11.3697 1.2330 3.2060 1.4309 0.3906 1.9757 1.3126 3.2844 1.5719 4.1355 3.5433 1.6206 9.8688 4.2919 7.0281 13.6742 2.7402 1.1438 12.1387 10.7221 5.7764 0.8727 3.8248 4.1795 11.0652 2.7022 7.1665 3.2400 0.6077 0.8359 3.1638 8.0459 0.8927 13.5032 0.8612 3.1480 1.4598 9.8967 
1552289_a_at 3.8004 4.4724 2.3345 2.2581 1.3434 13.6510 1.9818 2.4754 2.2827 2.2368 6.6832 1.2558 2.8939 1.3996 1.8711 4.1532 6.6943 30.4753 5.6536 2.2610 4.0702 2.8929 6.1101 31.5689 2.4130 3.3064 4.3983 1.4290 3.5918 2.8479 2.5322 1.5169 4.3304 3.5062 1.9779 2.7132 4.7987 0.7658 2.0687 2.4035 4.1710 
1552291_at 0.6672 1.7429 3.6245 0.6172 1.4417 0.9598 1.2929 1.4914 1.0215 3.3902 1.5146 1.3790 1.3908 1.5546 1.6195 1.4847 2.0414 1.0048 2.5004 0.8220 0.6712 0.7594 0.9090 1.0867 1.5548 5.4532 3.8326 0.6991 3.7314 3.5046 0.7565 1.1713 3.1289 4.1804 2.5853 3.9852 2.0824 2.4769 7.2718 2.0900 3.9056 
1552293_at 0.4969 2.2065 2.0319 1.7589 1.7825 4.2887 1.9033 3.8152 2.1753 1.7293 2.8546 5.8349 3.8533 2.3141 2.8956 1.3022 7.3329 1.1527 7.1120 5.3505 3.1590 3.5115 2.7630 3.1465 5.1822 2.9860 7.2441 6.2607 4.1049 3.3654 1.7136 0.6788 5.3608 4.2660 4.1953 5.0814 2.6263 1.3137 3.7804 2.7532 7.2537 
1552295_a_at 2.8695 15.6007 14.0565 7.2326 11.3759 10.5214 10.8309 10.1535 12.1486 8.5730 11.8197 17.4535 5.2931 14.7496 6.8281 7.0042 23.7340 5.6488 16.4909 6.5812 10.4587 14.3949 6.5261 2.9249 10.9428 12.4350 9.7201 7.1885 9.4154 6.1426 9.1478 10.5987 6.9053 8.4181 8.1606 12.0809 10.2099 12.8210 13.9531 12.2203 3.5371 
1552296_at 1.5990 11.2734 2.9712 6.3578 1.9577 3.9021 3.9099 1.0101 0.7627 10.2092 0.8022 11.4124 19.0000 10.4581 9.8895 6.8277 8.4610 4.1516 15.3382 22.7070 2.9460 5.2569 5.6356 3.0041 8.1436 14.5459 14.6588 6.4680 17.2665 20.3823 3.4525 6.7763 17.2803 11.7743 19.4420 5.1811 8.0056 2.8108 15.3038 10.7985 13.8491 
1552299_at 1.1596 2.3456 7.4605 4.1286 2.5301 1.0694 1.2400 1.0064 1.5998 1.5347 2.3102 3.3761 0.4198 1.0954 1.3535 0.9037 11.9157 0.5449 1.7566 1.3302 1.6696 3.1029 1.6631 1.9009 0.9796 0.6205 3.7178 2.7573 4.3188 2.6145 0.9612 1.9374 2.4497 0.9181 2.5793 1.5614 2.0796 4.4266 1.9838 2.0132 2.3118 
1552301_a_at 0.9392 2.6055 2.7122 3.4211 4.1013 2.1717 4.4861 4.2944 5.3195 3.3208 9.9904 7.1290 3.2819 2.1409 4.6010 1.4383 2.9373 1.7384 6.7751 2.9330 1.8839 3.4092 3.2187 2.4089 0.5682 7.1130 3.8563 1.2465 5.3546 1.6249 2.2213 1.5039 6.2006 3.1129 2.7868 2.3390 2.6943 9.5036 4.8974 3.3710 5.5965 
1552302_at 0 11.8141 4.6518 1.3610 7.9964 5.9804 0.8363 0.9539 7.7045 3.5778 10.5089 9.5385 4.6079 9.2227 1.6393 1.8454 2.1979 1.0995 12.0653 2.7707 1.3436 6.2884 5.5947 3.3135 7.3258 10.5006 14.9981 5.7406 16.0476 1.0982 5.4488 1.5048 5.9550 3.3638 2.0555 5.5912 2.4873 1.4197 1.6265 8.4776 13.7252 
1552303_a_at 0.6576 1.1434 8.9374 5.5753 1.5195 5.0538 2.4624 2.5966 1.7723 3.1277 2.4803 8.2023 2.1396 7.2253 6.1393 2.3255 2.5009 1.5324 6.0418 1.1932 1.7543 3.5007 0.4952 1.4792 7.1978 1.7395 3.2660 3.6683 2.1197 4.2430 2.5543 2.5098 1.7897 2.2990 4.8268 3.0428 0.9299 1.3557 2.1239 1.5796 2.0279 
1552304_at 0 0.3130 0.0704 0.2906 0.1911 0.4477 0.1650 0.3473 0.6294 0.5815 0.6195 0.2377 0.7869 0.4324 0.6243 0.2018 0.8626 0.2258 1.2881 0.6176 0.5734 0.0711 0.1339 0.4615 0.5834 0.5530 0.9400 0.1605 0.5086 0.6017 0.5743 0.3257 0.2379 0.8797 0.5972 0.7098 0.4564 0.5938 1.1500 0.9574 0.4054 
1552306_at 0 0.5410 4.5850 0.5756 0.2686 1.3048 0.1114 0.0976 0.4862 0.9406 0.6514 0.2126 1.0255 0.9422 1.0931 1.0883 1.6064 0.1703 1.3411 0.5250 0.3530 0.3624 0.2754 0.8272 0.8306 1.2198 2.1916 0.7659 0.8390 1.3558 0.3065 0.5727 0.5507 1.9984 0.7670 1.7180 1.1480 0.4656 0.9668 1.1875 1.4771 
1552307_a_at 0.2146 3.1803 2.0772 0.9577 1.3358 1.2996 1.2986 1.7899 0.8998 1.7664 1.7639 1.8525 0.9052 1.8639 0.8921 1.4236 4.6527 0.7612 1.3741 2.2949 0.8379 0.9381 0.8029 0.4426 0.7424 1.2849 2.2133 0.5027 1.7340 1.0372 0.6162 0.6825 1.8293 0.7014 2.4603 1.0945 2.1578 0.3124 2.6438 1.2484 0.8339 
1552309_a_at 0 0.0945 0.8966 0.4141 0.4781 2.9255 0.4743 0.2949 2.1763 0.6433 2.7183 0.2092 3.1241 0.5660 6.7744 0.2638 0.9294 0.5013 1.5197 0.6582 1.1319 1.1866 2.8960 1.7398 0.5942 1.1866 1.4622 0.7641 3.1019 1.0596 1.7819 0.7899 0.6144 0.3863 0.8783 0.5104 0.9295 2.4637 0.6126 0.4883 1.2004 
1552310_at 0.1623 1.7468 0.8125 0.8211 2.0995 0.4937 1.0410 0.7640 1.1839 2.1689 0.4415 0.7786 1.6565 1.5166 2.6958 0.8240 4.0627 0.6196 2.3616 2.2918 1.7832 0.2253 0.7349 1.1168 0.8629 1.8793 3.4996 0.9162 2.3057 2.3089 1.0418 1.7252 2.8780 1.5244 2.2491 1.4541 2.8551 0.5196 3.4260 2.3986 4.1438 
1552311_a_at 0.8306 5.2379 5.1557 3.5652 6.7247 5.5123 6.3752 8.3649 5.4039 6.8308 3.5764 5.4618 12.1802 8.0463 13.7606 9.1017 8.2482 3.2895 15.7448 5.0714 12.1554 4.5425 3.8232 5.3208 7.0510 9.8175 14.6556 7.5617 11.7875 13.6363 3.1853 6.1473 11.8563 11.7613 13.2216 6.8893 7.0266 5.0868 7.9990 7.3376 14.3083 
1552312_a_at 0 2.4080 0.6682 1.0989 4.5395 1.4442 0.3100 5.3794 0.5354 0.5961 0.4671 6.0645 1.2185 1.0144 0.8267 0.3703 3.1679 0.7928 1.4041 1.2858 0.2856 0.6023 0.6501 0 3.4040 0.4068 2.3755 2.4402 0.3509 0.1723 1.5129 3.1666 1.4030 0.9470 1.1721 1.1518 0.6721 0 1.0162 0.4328 1.6735 
1552314_a_at 1.3543 3.0956 4.0807 3.0020 1.1326 2.4588 2.6678 1.1541 1.4661 1.5535 4.8985 1.9268 1.6911 7.5457 7.1702 2.9105 1.5346 1.3554 4.6011 2.1281 0.8723 7.9136 4.1574 2.0526 1.5332 5.1117 1.9630 2.9654 1.7966 3.1181 3.6483 0.8149 2.7807 3.6431 2.0502 2.6072 5.4106 1.1163 2.1949 5.3676 4.1603 
1552315_at 0 3.2971 1.7980 0.4497 2.7027 0.7045 2.1030 0.9879 0.5831 0.1679 1.4410 1.1709 1.0870 1.4425 0.5524 1.7235 3.7229 1.1646 1.5121 6.3091 3.5853 0.4026 2.6301 0.6126 0.9085 1.5834 4.8217 2.0603 1.6950 2.2497 0.4826 1.4895 1.0895 1.1193 4.5584 0.8670 1.3630 2.0862 2.9669 1.7514 1.2486 
1552316_a_at 0.7374 1.7532 1.3757 0.7785 4.5143 0.7587 1.6008 1.3777 0.5483 0.6051 1.1010 3.2552 1.1604 1.0687 1.4741 2.8153 2.5686 1.1476 2.3422 13.3414 7.4871 0.3143 0.6463 0.7018 1.3328 1.2890 4.8376 4.9649 0.4914 1.9798 1.5707 3.8217 1.5864 1.0042 11.0588 2.1703 0.8739 1.2830 1.5851 1.8626 0.4924 
1552318_at 0.5717 0.6031 8.0009 22.9217 2.5953 5.6545 1.6884 3.2357 30.4146 31.7408 5.2653 6.6208 9.0502 30.2128 6.9844 7.1377 15.5978 2.2348 14.5510 4.8183 5.6211 17.0975 9.5674 8.0598 12.8965 10.7268 3.7499 2.2283 10.7033 15.6588 5.7931 2.5730 13.7806 14.6742 2.2653 5.7106 13.9522 14.4433 4.0001 5.6868 19.2432 
1552319_a_at 13.0091 14.3924 6.9451 16.3889 13.0483 12.2201 13.0948 7.5678 11.5267 10.3022 17.6982 15.0440 9.8124 13.7820 8.4651 6.2629 20.8474 5.9634 23.2635 16.3479 7.9845 8.5929 8.7287 6.4973 7.7996 9.1611 7.4145 8.2618 15.9443 18.9996 7.9116 12.0604 21.5100 13.2668 15.8651 8.6813 7.9721 12.5734 12.4227 9.8048 18.4777 
1552320_a_at 1.1071 5.9441 9.3146 5.0798 6.5263 3.5868 4.0870 5.6296 7.2065 7.5547 6.8466 7.0577 5.8152 3.5730 4.9491 1.9212 14.3005 2.1287 8.7490 7.9773 4.4530 8.3589 4.0994 6.4245 2.0278 7.2091 8.4319 7.3540 2.6531 3.0476 8.9209 7.4984 4.2382 8.1612 5.0001 9.6354 4.3543 6.4670 5.6407 2.9639 7.0327 
1552321_a_at 1.9405 4.6544 2.3231 2.9127 3.0678 4.1941 6.0724 1.7283 3.4408 3.2652 2.7631 2.9886 3.2577 3.5969 2.8952 3.7930 14.1731 1.3584 9.6827 2.5322 2.8092 4.7264 1.9996 1.3458 2.6019 4.3635 6.6994 3.6917 4.0567 4.3851 7.8632 1.9147 6.3096 9.4021 4.3698 2.8311 3.6959 2.3722 4.3179 2.3045 6.7022 
1552322_at 0 0 0.4602 0 0 0 0 0 0 0 0 0 0 0 0 0 0.2969 0 0 0 0 0 0 0 0 0 0 0 0 0 0 0 0.0511 0 0 0 0 0 0 0 0 
1552323_s_at 0.0250 1.0147 3.0440 0.5251 0.8288 0.2665 1.1453 0.5362 1.0194 0.9808 0.5157 0.5578 1.8558 1.0637 1.8108 0.8531 1.7472 1.4410 2.4183 1.3981 0.7134 1.2523 0.4957 0.6043 1.2761 1.2032 1.7119 0.3768 0.8199 1.6729 1.2149 0.5604 1.2602 1.0245 0.8610 0.8774 0.7168 0.6888 1.8849 1.2364 1.9416 
1552325_at 2.8946 0.7228 0 1.1885 0.6452 8.1611 4.5366 0.9252 5.3296 1.7689 1.3988 0 0 0 0 0.8441 0 0.3714 2.8292 5.6423 0 0 0 0 1.8631 1.8325 5.1568 0.0135 0 0 9.2942 0 0 11.2050 0 3.1471 0 4.6444 6.6430 1.5372 3.9433 
1552326_a_at 4.3260 6.4770 4.5280 2.1451 7.7691 1.3291 21.4396 5.6789 18.6565 3.0557 0.7690 1.1360 1.2854 1.4909 1.4913 1.3941 6.9671 0.4482 3.1026 2.1348 1.3402 1.1657 0.7800 1.4872 0.6164 1.9175 2.6444 0.7829 2.1105 1.6186 2.8177 0.6579 1.5572 1.9826 2.0300 1.0782 1.2276 1.3619 1.3729 1.6277 2.5921 
1552327_at 0.0037 0.5163 4.9322 0.1315 0.9643 0.7003 0.9155 0.5736 0.5836 2.0480 0.6700 1.5344 0.7249 0.4953 0.6224 3.4037 0.8531 0.5184 2.3384 0.7829 0.3352 0.3773 0.9152 0.9991 2.7559 1.7245 3.3100 0.8536 1.1708 0.6921 4.6334 0.7204 2.1496 0.6725 0.8408 0.8668 1.0155 0.2755 0.9211 1.0756 1.6223 
1552329_at 0 0.5154 0.2915 0.3574 0.4971 0.8352 1.0702 0.2863 1.1040 1.3850 1.4241 0.3456 0.4703 1.6968 1.7922 0.3875 0.4855 0.1792 0.2924 1.0776 0.9954 0.1920 0.3706 0.4260 0.7286 1.3728 1.3557 0.3051 0.4424 0.8682 0.6077 0.8732 0.4721 1.5072 0.6877 1.0930 1.0597 0.0018 0.6924 0.8289 1.2516 
1552330_at 0.4857 0.8396 0.1331 1.2152 0.5483 0.4268 0.4023 1.0804 0.2977 1.9866 0.2459 0.5693 0.6412 1.4069 1.5529 0.5369 1.1413 0.7093 1.2014 3.3098 0.9049 0.7700 0.1150 0.5705 1.0509 1.1730 1.4943 0.3152 2.3921 1.8476 0.6024 0.6708 2.3042 0.5921 1.1900 0.5210 0.4420 0 0.9980 0.7719 0.7911 
1552332_at 0.4546 4.1191 9.3424 3.3143 5.8844 4.4995 5.9790 4.6611 5.9077 6.2782 6.6670 3.8353 6.9001 7.4328 4.8551 3.6232 9.5508 2.6491 6.8578 8.2639 5.8970 3.2345 3.7564 1.8762 4.3077 7.5198 9.7974 3.8181 5.7196 7.9865 2.5712 2.2845 7.2535 4.9839 6.3986 6.4439 3.6668 3.2181 5.4544 4.3590 6.7542 
1552334_at 0 0.8667 3.9316 1.8608 0.3466 4.0997 0.5430 0.4839 1.5278 0.7577 0.9735 0.8564 1.1371 0.8250 1.6217 0.4528 2.4029 0.1482 1.4507 0.7320 1.6124 2.4659 0.2104 0.2167 0.7743 1.5699 1.6163 0.7729 1.2789 0.5087 1.9172 0.6326 1.8866 0.9933 1.3449 3.8917 1.5715 0.9581 1.3759 0.6747 3.4406 
1552335_at 0 1.4120 1.6221 2.9032 2.8251 2.7116 0.7158 1.5119 2.6806 2.6673 1.3322 1.7044 2.6279 1.2147 0.5540 1.7801 5.5820 1.4051 4.8129 2.3652 2.0924 1.3797 2.9505 1.3405 0.9220 1.9702 4.4340 0.7631 3.6049 3.0990 2.0729 1.1684 3.7604 2.5055 3.7940 1.8324 1.1509 1.0969 1.6987 3.2763 2.5496 
1552337_s_at 0 2.0631 1.6275 1.3711 0.3866 1.5355 1.5632 0.4507 1.5967 3.2135 1.1409 0.6791 0.2683 2.3283 0.6240 0.4917 5.0597 0.3575 2.0599 1.9422 0.9590 1.1048 0.9262 0.5076 2.2070 0.6560 3.3691 0.6958 1.3668 0.9353 1.5157 1.1000 0.6402 1.4818 1.6936 1.1282 1.8105 1.0390 1.9815 0.7806 3.0507 
1552338_at 0 0.5031 3.1773 0 0.7221 1.4845 0.6665 0.2962 0.3796 0.7373 1.0515 0.3035 0.5877 0.6029 1.4761 0.4491 1.6849 0 0.7366 1.2616 0.1534 0.5388 0.1135 0 0.4304 0.7888 2.0709 0.1058 0.6224 0.4506 0.9022 0 1.0370 0.2613 0.3107 0.5406 0.5034 0.2919 1.3477 1.3213 1.4983 
1552340_at 0 3.1161 5.8665 2.4272 1.0848 4.0192 2.4512 2.3548 3.7872 1.4697 0.8496 3.4818 1.9067 2.1718 3.1958 2.6332 6.0763 0.8345 9.0800 1.1595 2.2494 3.5838 2.5497 1.5316 1.8586 1.1891 1.3750 2.0203 4.2034 3.8380 1.0766 1.2791 5.1486 3.1521 1.7142 0.9892 1.6877 2.5490 1.2333 1.7153 2.0869 
1552343_s_at 2.0694 2.2951 1.4674 1.6086 3.0571 1.8210 1.5882 5.3049 2.1598 3.5077 3.6380 0.9318 3.0935 1.5354 6.2559 2.5519 4.7213 0.9001 3.8029 2.3607 6.4049 0.0534 2.2876 1.4325 3.2625 2.7888 4.0460 1.7596 2.0938 5.4249 1.8524 3.2118 4.2263 4.5054 3.1219 2.0781 2.0674 0.8810 5.7755 0.8099 2.0994 
1552344_s_at 0 0.9752 2.4550 0.9326 0.3842 2.0025 0.4341 0.3830 0.3912 0.6077 2.1327 0.8147 1.0301 0.6157 0.8575 0.9842 1.3956 0.3628 1.3352 0.7526 0.7287 0.5913 0.4077 0.3742 0.6281 2.6961 1.2032 1.0620 1.7072 0.8540 0.7223 0.3212 1.4469 1.9310 0.4217 1.4176 1.0214 1.1493 1.4799 0.5613 0.5577 
1552347_at 0.7022 2.4249 2.5675 0.4549 1.6270 0.7612 2.3786 1.5175 1.2458 2.1623 1.7452 1.0451 2.0374 0.5528 1.5904 1.7302 1.4166 0.7887 2.7280 1.7678 2.9892 0.6048 1.0539 1.0683 2.1466 1.6240 2.7305 1.1714 2.3691 1.7825 1.3143 1.1750 1.7023 2.4662 2.3148 1.3244 0.9267 0.3869 2.8540 1.7881 5.1349 
1552348_at 0.7553 8.8887 2.3730 7.3710 5.6415 9.3712 5.6315 7.4314 8.5099 9.1367 6.9789 7.7233 6.5630 5.4217 10.1827 3.5652 11.0519 4.4108 6.6069 11.8559 9.5836 5.7769 3.8023 4.6752 4.9803 3.8730 12.8737 6.2113 8.2807 7.2619 5.2431 5.5974 9.1486 11.6570 10.2791 4.7270 10.0413 6.2890 10.4758 7.0908 6.1542 
1552349_a_at 0.2994 1.1311 2.1844 3.0343 1.3801 3.0207 2.8813 1.2160 1.7666 1.0159 2.6245 2.7338 3.4983 1.6077 2.5962 2.1470 2.4817 2.6989 3.1960 1.1883 2.4370 0.8538 3.1452 4.0491 2.3766 2.5416 4.3702 2.1103 3.3661 3.1749 2.8371 4.6838 4.2092 3.7944 4.4715 2.2943 3.8802 1.2378 1.6141 4.6422 2.8806 
1552354_at 0 1.0244 6.6017 2.1604 0.6133 3.9970 0.0943 0.3331 0.8468 0.8388 2.7182 1.6352 0.8826 1.0081 1.0842 1.3562 4.5110 1.1273 3.4248 1.1147 0.6766 1.0389 0.7310 0.4092 0.9395 0.2120 2.1178 1.4738 1.4212 0.8071 2.9176 0.9265 2.3646 1.9814 1.8150 2.1120 0.5745 1.8414 2.0983 1.3045 1.7987 
1552355_s_at 0 1.1991 4.2821 1.9346 3.6237 2.2233 3.2053 2.4106 2.3394 4.0448 4.6232 3.6239 5.0875 3.1773 2.5299 1.6632 5.4963 1.3993 4.4866 3.0705 4.4529 2.3612 1.6232 1.4595 3.4253 3.2593 4.8350 0.8308 3.3244 1.0617 1.5526 1.7457 4.5509 4.2157 2.9006 1.3171 2.7287 1.8461 1.6294 3.7384 4.1481 
1552359_at 0 1.0010 0.0581 0.8955 0.4302 0.2118 0.3809 0.3950 0.4784 0.3623 0.4417 1.2642 0.6714 0.7461 0.2072 0.2632 1.5872 0.1373 1.4350 0.9007 0.8335 0.2365 0.4794 0.0680 0.6259 0.6707 1.0904 0.2000 0.7670 0.6057 0.5136 0.4489 0.6556 0.5253 0.9074 0.0798 0.4405 0.1122 0.1824 0.3539 1.9770 
1552360_a_at 0.9779 7.5135 2.4048 2.7963 2.5963 3.4154 6.8626 1.3766 4.1830 2.3856 3.2538 7.3792 1.6870 4.3002 0.8995 1.2412 10.3257 1.7762 3.8011 3.4436 3.0513 3.5192 5.2223 1.6539 1.4287 2.9392 4.1670 5.4520 4.3102 1.1459 2.9067 1.0057 3.1728 2.2237 3.1849 1.4033 3.6859 4.1205 5.5512 2.7576 6.2672 
1552362_a_at 0.6107 2.4739 3.8212 2.1660 3.6129 3.4890 3.9606 4.3143 2.6558 4.7064 5.2823 9.9078 3.9607 4.4107 6.7689 2.7303 7.6502 2.0890 5.6829 6.0008 5.8911 4.5714 2.8848 2.4370 4.1314 1.8636 9.6394 2.9050 2.6975 4.3291 2.2167 1.5445 8.9302 5.3317 4.0417 5.3534 4.3276 2.0252 4.0588 3.9297 6.6912 
1552364_s_at 0 1.1890 0.9986 0.4388 1.0490 0.4018 0.9878 1.0166 0.5210 0.9823 0.7265 1.6518 1.6038 0.8820 0.3213 0.0377 2.5678 0.3051 1.5984 1.2578 1.8146 0.8481 0.1141 0 0.3397 2.2228 2.2556 0.4363 1.5030 1.5676 0.0322 1.0805 2.0487 0.5024 1.2536 0.1787 0.6501 0.2392 1.0139 0.3225 2.6636 
1552365_at 0.9362 0.9920 2.1306 1.8939 2.1303 3.5620 0.5000 0.7891 1.3228 0.4716 1.8702 0.3154 0 0 0.0303 0.1571 2.5393 0 0.3578 1.4398 0 0 0 0 0 0 0.2499 0.1882 0 0 0.6469 0 0.3194 0.5333 0 0.5349 0.1697 0.4977 0 0 0.4068 
1552367_a_at 0.3521 2.0139 2.1654 1.3795 1.9163 2.9177 1.0474 1.8566 1.1405 1.9360 1.0843 2.3598 1.2337 2.6294 4.3426 2.4974 1.3876 1.0677 7.6773 1.1617 2.0033 3.1166 2.3762 1.1373 2.8207 3.8754 7.0490 2.4519 3.1863 2.8961 5.6865 1.4329 5.7313 5.6684 2.4299 6.4894 3.8397 3.6400 3.3542 3.6677 7.8501 
1552368_at 0 1.2082 1.0883 0.5128 0.8163 0.1379 0.6546 1.8733 0.9870 1.9755 1.3535 0.6398 0.9251 1.4628 0.9808 0.5468 1.1178 0.1253 1.5760 1.1954 1.5521 0.3133 1.0952 0.2347 1.0375 1.3441 1.0098 0.7850 1.5529 1.5797 0.4195 0.4913 1.6297 0.8737 1.2065 0.9875 0.8285 0.3369 1.5584 0.9911 0.7868 
1552370_at 0.3618 0.8502 0.3911 0.8122 1.2053 1.5656 1.1554 1.1518 1.5965 1.9271 1.0253 1.7172 1.7976 2.5155 3.9237 0.5872 1.2855 0.7362 2.3014 1.3738 2.2342 0.4604 0.5157 0.3236 0.7086 1.5169 3.0520 0.6297 1.1079 1.7574 0.4660 0.7313 0.3560 0.6849 1.3399 1.5821 1.2128 0 1.4691 2.3024 1.4160 
1552372_at 0 0 0 0 0 0 0 0 0 0 0 0 0 0 0 0 0 0 0 0 0 0 0 0 0 0 0 0 0 0 0 0 0 0 0 0 0 0 0 0 0 
1552373_s_at 0.1479 0 0.4967 0.0911 0 0 0.2119 0 0 0.2482 0.7185 0.3557 1.0299 0.3780 0.5067 0.0533 0.4049 0 0.2101 0.5731 0.1980 0 0 0 0.6339 0.5680 0.2057 0.1269 0.9304 0.3069 0 0 0.2571 0 0.5433 0 0 0 0.0644 0.3091 0.6059 
1552375_at 0 0.8462 3.0591 0.8305 1.7145 4.3180 0.7454 0.8682 0.9378 0.9914 1.5339 0.6815 0.5761 0.5367 1.0437 1.2052 7.2077 0.8451 1.7067 2.2268 1.7147 2.4124 0.5490 0.2866 1.5988 0.8027 2.5495 0.7300 0.8205 2.8857 0.7604 0.8143 1.6529 1.3237 2.0355 1.9483 1.2099 0.9178 1.4187 0.4818 2.7510 
1552377_s_at 12.4138 6.8777 6.1097 4.4271 5.4703 3.6265 5.1436 4.9473 6.2418 6.8838 8.1160 5.4738 11.5221 6.7051 6.2830 3.2169 19.6745 3.4741 14.8542 12.3605 7.8746 4.2177 3.1252 1.5146 4.6811 7.7831 7.1177 2.3570 8.9727 12.7046 3.4833 2.4823 9.8992 6.0321 13.7947 4.0111 4.7319 3.9635 9.1396 5.0548 8.4509 
1552378_s_at 1.3087 2.9061 2.2540 3.5795 1.3935 2.5075 1.4045 1.4546 2.9776 4.0355 2.7143 1.9328 2.9411 5.8945 7.5379 7.6204 5.8260 5.1110 3.0077 2.6636 1.9379 4.1844 2.3822 1.3608 3.0752 2.6883 12.3458 2.1565 1.9201 3.0925 2.3174 1.6513 2.4015 2.1480 3.7355 1.8649 2.9138 5.9357 2.6651 5.1155 4.3674 
1552379_at 0 0 0 0 0 0 0 0 0 0 0 0 0 0 0 0 0.7167 0 0 0 0 0 0 0 0 0 0 0 0 0 0 0 0 0 0 0 0 0 0 0 0 
1552381_at 0 1.0911 0.3592 0.6052 0.1060 0 0.3215 0.2226 0.8643 1.9857 1.1767 0.5353 1.3180 1.0671 0.0546 0 0.5625 0.7081 2.8720 2.0916 1.5127 1.3561 0 0.5483 0.1519 1.5409 1.0520 0.3466 1.3290 1.3338 0.1509 0.6745 1.9174 0.3491 1.6312 0.8717 0.1320 0 0.1717 0.2864 0.6114 
1552383_at 0.4416 2.6261 20.5248 6.4114 4.2900 9.4250 1.8879 1.9978 6.8198 2.2464 8.9714 7.5965 4.2714 7.5687 6.5144 6.8101 15.9422 6.6525 9.8922 3.6822 5.2258 2.9463 5.4955 3.4445 3.4376 4.7384 6.6415 6.1426 9.6710 4.9930 4.3197 3.5703 11.0817 5.7392 5.2262 8.0809 5.4809 6.3429 4.4562 5.0310 4.6989 
1552384_a_at 0.1575 2.5131 2.2819 1.9934 1.9982 2.5880 1.9038 3.4134 4.6273 1.5315 3.9072 3.0511 2.7649 1.0849 1.7407 1.5965 1.6366 1.0530 3.9817 3.7184 1.7870 2.7264 1.6368 1.3518 1.6130 2.8835 2.7807 2.8092 2.9403 3.6871 1.0864 1.2444 3.8145 4.1333 5.0681 2.4224 2.0062 1.3217 1.8592 2.5235 3.5652 
1552386_at 0.4222 5.6577 4.2466 1.4444 2.6303 1.9567 2.2142 3.3063 1.0833 95.4303 1.0012 1.1908 1.0921 74.0175 1.2993 1.9021 17.6705 2.1399 0.7728 1.4257 2.4354 55.4580 0.3380 13.4729 1.2631 0.8790 1.2433 0.3592 4.0345 1.0207 1.5091 0.3071 1.6683 98.4630 0.8424 45.4273 3.7196 41.5305 1.6126 4.3795 10.6587 
1552388_at 4.6970 7.4805 8.8543 2.2733 1.1727 2.3447 0.8416 1.7951 4.0505 4.1100 4.6182 3.6765 6.5810 5.7611 3.1966 1.6768 7.4121 1.5830 7.7607 3.3394 4.0094 2.9332 2.6858 2.6996 2.2437 6.6784 2.8262 2.2838 2.9687 1.8013 1.6947 0.7964 2.9043 3.4319 3.4345 2.2782 4.9595 1.4303 5.1185 4.8723 7.0926 
1552389_at 1.0313 0 0.0284 0 0.7494 0 0.3779 0.5957 0.7139 0 0 0.1575 0 0 0 0 0 0 0 0 0 0 0 0 0 0 0 0 0 0 0 0 0 0 0 0 0 0 0 0 0 
1552390_a_at 3.6621 0.9197 1.4081 0.8253 3.9042 0.1748 2.6413 2.0739 5.1238 2.1728 1.1003 0.7624 1.7490 3.5756 1.7388 0.5653 3.9932 0.2487 1.2188 1.7127 1.4792 0.4614 1.8310 1.1237 1.1303 1.8156 1.0471 0.7120 1.9781 1.1358 0.3233 0.4249 0.9420 1.8463 0.5084 0.3317 0.5359 0.0319 1.8052 0.1543 0.9577 
1552391_at 0 1.1468 1.8073 0 0.6614 0 0 0.6068 0 3.9132 0.3687 0 3.2047 0.2576 1.2967 0 1.6805 1.2843 0.5696 0 0.0934 1.6464 0.5685 0 2.4309 0.8500 2.8886 0.8354 1.0488 0.7962 1.7335 0 2.9031 0 0 0 2.9045 0 1.5639 0.0372 2.7038 
1552393_at 0 0 0 0 0 0 0 0 0 0 0 0 0 0.0998 0 0 0 0 0 0 0.0455 0 0 0 0 0 0 0 0.3743 0 0 0 0 0 0.7024 0 0 0 0 0 0 
1552394_a_at 0 0.1639 0.3223 1.0136 1.5236 0.9687 1.0223 0.8210 0.8747 0.8127 4.3981 0.7581 2.1604 1.7259 0.6574 0.0989 0.9241 0.4985 0.8566 0.2076 1.1171 0.1372 0.1569 0.3217 0 1.3643 0.8786 0.4454 1.0442 1.5382 0 0.6102 0.7746 0.6261 0.8084 0.1405 0.9269 0 0.2987 0.6287 0.3347 
1552395_at 0.3733 7.8457 4.0231 3.5180 7.4416 4.0595 7.4749 4.7985 5.3397 8.0871 7.7901 6.2289 8.8803 6.3880 6.0234 4.6825 13.0463 2.9950 9.4204 5.9704 7.5383 4.2547 4.7103 1.6015 3.8798 6.3722 9.1926 3.2670 8.5950 4.8675 3.2953 4.3359 9.0214 7.3818 10.6235 3.9785 4.5384 3.0404 6.6632 3.7504 7.7421 
1552396_at 0 3.3033 1.9778 1.9047 1.4789 1.8638 2.4488 1.7439 0.8756 2.8490 3.6712 2.5890 1.3570 3.0419 3.3731 2.0708 3.6383 1.2063 1.9307 4.6602 2.1188 1.9269 1.4006 0.5760 2.1419 4.7891 7.7311 2.0028 2.8401 1.7354 1.9039 1.3058 1.2792 4.4749 3.1747 1.7460 1.7370 1.2726 1.9001 2.8633 2.3799 
1552398_a_at 0 1.3222 3.8191 1.3607 0.5588 8.2039 0.7853 1.1579 0.9272 2.3659 0.7470 2.7695 1.9267 0.5253 2.1245 2.2999 2.9248 1.0517 2.8457 2.3436 2.0646 0.3501 0.3823 0.5631 0.8666 1.9215 2.4303 1.7550 1.9534 1.7188 0.8314 1.4496 2.6018 1.6867 2.7376 1.7919 1.0129 6.6605 2.5433 0.8543 2.1996 
1552399_a_at 0 0 0.2819 0 0 0 0 0 0 0.0074 0.1483 0 1.2166 0.1931 0 0 1.5769 0 0.6673 0.9050 0.4958 0 0 0 0 0 1.3820 0 1.6141 1.2795 0 0 2.2022 0 0.0652 0 0 0 0 0 0.3836 
1552400_a_at 2.8233 4.2462 5.9977 3.5008 6.4836 3.9586 1.5888 4.4323 1.8725 4.7773 1.6370 2.2615 2.7085 2.1391 14.7427 11.1855 7.2776 0.5119 7.9200 2.9638 3.1243 7.7779 5.9569 4.5989 3.4683 13.0800 2.3247 8.0619 3.0883 3.4115 4.3969 2.3908 6.8318 8.3958 5.0201 17.5988 9.7714 9.0286 16.5346 3.0864 4.2296 
1552401_a_at 0.2597 6.7967 1.0822 2.8359 5.4739 1.2989 2.1671 5.6070 4.6227 5.2073 5.5058 7.0582 4.3716 6.8018 1.7866 2.9824 7.4301 3.3699 9.0552 6.4953 2.5069 2.1578 3.9540 2.2733 1.6931 3.1998 4.2283 3.2018 3.4752 6.1322 2.4282 4.7891 2.7771 1.0392 7.5802 2.8826 4.6238 1.4861 3.0173 0.4551 3.3823 
1552402_at 0 3.9646 2.2957 0.2707 1.2830 0.4354 2.5623 1.2432 1.0694 0.9712 2.9019 5.8183 2.2240 4.6757 0.6335 0.8704 2.5484 0.2565 4.4632 2.9349 2.1425 1.7361 1.2652 0.5167 0.9986 2.6076 3.0155 1.2334 2.2867 5.7584 0.1495 0.6355 2.6355 1.4129 6.4177 0.6478 0.7383 1.0135 1.3550 2.2377 4.4579 
1552405_at 1.1626 2.4618 1.6139 3.3213 1.4087 10.3437 5.0888 2.6378 1.2601 2.9340 2.7009 1.3245 3.0769 2.7445 2.2532 4.3636 5.1395 1.3666 3.7085 3.0467 2.9846 1.9181 4.1846 3.5009 6.3058 3.5542 3.2837 3.2906 3.0014 1.5924 1.3232 1.9336 2.5229 5.1145 2.1827 2.7810 1.9591 5.0728 4.2489 3.2037 2.8376 
1552408_at 0.5228 1.9108 1.3671 1.1084 1.2879 1.2574 1.4830 0.7586 1.2685 1.2706 1.3434 1.8869 1.1439 2.2775 1.7605 0.8203 4.2673 1.3354 3.4313 3.1838 1.1865 0.5164 0.8662 0.6829 1.3497 1.7671 3.1104 0.5313 2.0919 2.5401 1.2590 0.8897 1.7785 2.7936 3.2184 0.6836 1.0313 0.1926 2.5980 1.2694 2.5959 
1552409_a_at 0.3988 1.5416 4.2240 1.4285 1.1273 1.2611 0.8583 0.7063 1.8630 1.3016 2.0016 1.8010 1.7261 2.7577 2.0062 0.9134 3.8399 0.8815 3.8635 2.6993 0.8977 1.3901 1.6327 0.7047 1.3245 2.5215 2.8981 1.5605 2.4725 2.9055 1.3677 0.8317 3.4667 2.1342 3.1349 2.3433 1.4617 0.8980 1.8148 2.1204 4.1511 
1552410_at 2.1528 2.3880 2.7559 1.5955 2.4926 3.3077 2.8415 2.0112 3.9408 3.7905 3.5446 1.8263 2.3759 2.1222 3.2351 2.8966 8.1475 15.0936 3.9313 5.0595 4.1490 1.4738 1.0128 4.9034 2.6411 3.9862 5.6432 0.7994 5.0322 4.8794 4.2525 3.4148 6.7049 2.4575 5.1634 1.6742 1.0716 14.7044 2.2386 2.0646 2.2555 
1552411_at 0.2460 1.9818 1.0405 1.3248 1.1251 1.4864 1.6403 1.8859 1.9250 2.2629 2.2017 1.3374 3.2882 2.6457 1.8990 1.0929 2.2602 0.7170 2.9867 1.9626 1.4286 1.7398 0.7256 0.8419 0.6824 2.3443 2.8088 0.6089 2.7394 3.3508 1.0456 0.4747 2.5193 2.3372 2.3048 1.6805 1.1043 0.7839 2.8758 2.5309 2.8543 
1552412_a_at 0 1.8572 1.9877 0.8466 1.2575 0.8608 1.3787 1.7164 1.4732 2.1830 3.2926 2.3838 2.9204 3.0197 1.0731 0.7337 4.3330 0.3500 3.3348 3.0979 2.6697 1.2115 1.6162 0.7654 1.3202 2.8701 2.9302 0.4501 2.8762 1.7607 0.5656 0.4581 2.1297 1.2641 4.0860 0.9389 1.8052 2.2800 1.5121 0.8949 2.3732 
1552414_at 0.6419 11.4172 9.1739 7.1986 10.0294 11.7134 8.7270 2.7598 11.3396 6.3615 16.3964 11.2432 13.0488 13.2851 11.2850 8.5478 7.2871 5.1030 20.7172 2.9737 12.7003 9.6042 6.7474 5.0900 7.4447 12.2750 19.7468 9.0749 14.0426 13.0756 10.6198 6.4140 19.5403 12.3836 15.1266 9.2309 9.4510 5.9453 10.3400 11.9386 17.3058 
1552415_a_at 0.6601 3.5123 4.2974 4.3746 2.0925 3.4089 2.6727 3.0955 0.7691 1.5026 0.7122 3.5906 1.1537 1.2452 0.6427 3.8115 5.4750 0.7661 0.9239 1.5845 1.7398 2.6996 1.5050 1.5714 2.8892 2.7467 2.5005 2.4815 2.0620 3.2671 3.3092 1.9762 2.1954 0.7487 2.8251 2.9307 1.3168 1.6239 1.8192 3.0429 1.4619 
1552417_a_at 0.6692 1.9262 0.9119 1.1033 1.3980 4.6971 1.4927 2.5910 0.1602 0.3892 2.2558 1.9471 1.5412 2.3579 9.4314 0.7600 3.5869 1.0093 1.5255 4.9769 5.8737 1.4387 0.3490 1.4144 2.5407 2.3754 7.0553 2.4174 4.8124 7.4924 3.6613 3.5015 9.3892 0.7250 5.5866 1.3315 1.1861 2.4091 24.9998 2.4284 6.3918 
1552418_at 0.5190 2.5154 1.5106 1.4489 1.4148 1.3783 0.3035 1.3620 1.2045 0.6728 1.8605 2.7966 1.0832 2.0791 1.2958 1.0373 3.5376 0.4253 1.6249 1.5601 1.0836 1.5391 1.1809 1.1934 1.6024 2.0271 2.7011 0.6897 2.5487 1.5647 0.8454 1.1307 3.5506 0.7434 3.3348 1.6051 1.8250 0.8027 1.3069 2.2322 3.2437 
1552419_s_at 1.3466 2.3624 3.0608 1.8917 0.8867 2.7544 1.6878 2.0959 3.2898 2.7617 2.7831 2.5838 3.6633 1.8480 2.7178 2.0774 6.5678 2.5339 4.1834 3.3416 3.5190 1.2562 1.7057 1.1480 2.6551 3.3631 6.4335 1.4665 4.9190 3.6347 3.1256 2.3190 6.4847 2.3883 5.5462 1.3996 1.6951 1.5490 2.4662 2.0008 3.5995 
1552421_a_at 0 8.0183 1.3289 7.5178 15.8840 9.3175 17.7027 2.4014 13.2892 0.2115 6.1072 4.5068 32.2451 7.5467 9.6416 9.0970 3.4277 8.0329 21.7769 6.2688 3.4908 18.7371 15.2560 8.1893 16.6861 7.3199 8.3648 8.5364 4.6231 6.3716 6.9630 11.7654 2.7163 23.2513 8.1601 10.8076 13.2586 4.7647 1.8835 20.8810 23.7178 
1552422_at 0.4055 2.6696 5.1433 2.2063 1.8427 6.8582 3.8387 3.2680 4.8527 3.4204 5.6582 1.0474 3.6290 2.2529 4.6677 5.0570 13.3763 2.8901 6.5485 5.9488 2.6520 9.0628 1.3584 1.2551 2.2519 5.1583 2.9168 4.5260 2.5155 2.2370 19.1840 2.0696 6.4786 6.2985 3.0492 5.5164 8.8279 6.6814 7.6653 3.3602 6.0200 
1552423_at 0.5007 2.1667 2.5192 2.6966 1.6272 1.8916 1.1759 1.9883 2.6872 2.9028 2.2362 2.8984 1.3543 2.3855 3.1346 2.0906 6.3558 1.2931 4.1201 5.2444 1.6022 1.7807 1.8785 0.8946 1.8759 4.0926 6.5670 1.5969 3.2870 3.9923 2.6399 2.0577 2.2941 2.1842 3.2575 1.5739 3.1933 2.2254 2.3460 4.3857 4.8411 
1552424_at 0 0.0387 0 0 0 0 0 0 0 0 0.0215 0 0 0.1860 0 0 1.6804 0 0 0 0 0 0 0 0 0 0 0 0.3324 0 0 0 0 0 0 0 0 0 0 0 0 
1552425_a_at 0 0.7465 1.8240 0.4907 1.2059 2.0560 0.6512 0.2837 0.7767 1.4141 4.3904 0.9326 2.4196 4.3767 3.4367 2.1193 2.4042 2.4394 1.5723 1.6397 1.5942 4.8362 6.1726 3.3305 1.5705 0.9843 3.5893 0.3618 1.4318 1.3124 1.7679 2.1502 3.2629 1.1363 1.4410 0.7184 1.2242 0.3852 1.3867 7.7086 2.2926 
1552426_a_at 3.2962 9.6729 5.9658 6.4246 12.2236 11.7612 13.1602 16.7460 12.1661 19.4837 7.1490 7.6581 13.1545 14.9449 29.5413 10.2123 44.3650 7.7377 31.8625 28.6637 12.1266 6.4964 11.1181 15.7611 20.3908 16.6862 49.1346 8.8892 22.0506 19.7274 11.1458 10.7523 21.9246 22.4967 16.1897 31.6907 27.6378 3.5701 38.5904 19.7386 33.7979 
1552427_at 0 0.3996 0.6458 0 0.2187 0.0614 0.2454 0.0214 0.5668 0.8443 0.1298 0.2119 0.4727 0.6872 1.0691 0.0723 1.3648 0.1201 2.0936 0.5393 0.5166 0.6006 0.6658 0.0855 0.6102 0.8971 0.5111 0.2668 0.9074 0.5846 1.2401 0.3462 1.1461 0.9802 0.6842 0.2445 0.8469 0 0.0548 0.3788 1.1537 
1552430_at 1.4903 22.5515 110.0026 31.5246 17.2247 80.9734 16.4948 21.0809 33.0518 21.1569 51.7142 30.9778 32.7409 21.9007 47.7333 33.2193 142.6321 10.9131 132.9572 29.5342 29.9588 29.4950 14.2464 12.3557 21.0835 35.4874 53.1504 33.4499 36.2294 33.1173 91.1528 15.5567 51.4871 103.6743 33.5549 59.7524 33.9678 51.1405 40.9181 29.0325 79.0841 
1552432_at 0.1008 11.5802 8.1979 4.8114 10.7347 5.9125 12.6143 7.0349 10.4506 10.3582 12.3181 12.2507 11.8021 11.4762 6.8747 3.5882 19.7440 2.2844 13.3741 11.8879 9.5189 4.8020 5.0644 2.4976 8.9492 13.4923 11.9434 5.4161 5.6024 13.7268 5.5030 3.3815 19.5880 10.5186 11.5312 3.9266 7.9590 3.2221 9.4252 10.3606 13.0163 
1552436_a_at 0 5.0266 4.8027 4.1973 4.9763 2.5025 2.7963 3.0909 2.7649 5.9069 4.3379 3.4786 5.8726 5.1368 2.2357 3.8869 13.3602 1.6053 10.5152 10.4879 5.2570 1.2651 4.8659 1.8399 2.6140 5.5954 7.0578 3.3307 8.1792 4.7182 2.6703 5.5208 9.3692 5.9291 9.4559 2.6973 3.2800 1.6754 7.3397 6.9480 9.9562 
1552438_a_at 0.1273 4.4429 6.9006 5.5928 1.8098 8.3865 1.4701 1.4586 5.0228 3.8134 9.8634 4.3974 3.6739 4.0775 6.4338 4.6061 11.0159 1.1128 5.6865 4.3350 3.1899 3.8481 2.5075 0.9909 4.1214 7.4228 12.3452 4.0084 3.7689 4.3655 8.2711 1.9198 4.9737 8.8041 2.3055 7.8429 5.1911 5.2008 8.3964 6.4740 16.0882 
1552439_s_at 0 11.9660 2.6749 24.2852 6.1727 2.9359 7.1128 13.1402 22.3714 3.0486 33.4537 18.4010 1.7767 0.5468 40.4112 28.6400 5.7644 9.9527 18.0905 2.0555 11.4390 22.7788 10.6125 1.3507 20.0612 3.2474 7.5302 29.2388 2.1698 1.9689 63.9673 11.9871 4.7680 7.5065 0.2041 67.8601 1.4249 52.2329 3.7852 4.9940 13.6614 
1552440_at 0 4.0081 2.6708 2.4313 3.6151 1.7767 4.3843 3.9423 3.5839 3.7040 4.8697 4.4305 5.6799 3.3563 4.2309 2.3114 7.6714 2.2352 5.9024 6.6461 5.9582 1.6509 2.4222 1.3694 2.7897 3.9260 5.2223 2.2328 4.7204 6.5297 0.9301 2.9883 4.8186 3.7160 8.1186 1.3505 2.5032 0.9400 5.2721 3.8793 5.0850 
1552445_a_at 0 1.1314 1.2171 0.9846 3.9211 1.0446 2.3375 1.1759 2.7056 1.5605 2.0323 3.2386 3.3717 4.3882 2.4003 1.0830 2.4070 1.4636 4.9296 2.3619 2.7722 1.1932 1.9412 2.3600 1.7797 2.4223 4.2332 0.8870 4.3928 2.8661 1.7058 2.1828 3.6205 3.0677 4.9359 1.6612 1.2661 0.3361 3.0221 2.4519 3.6144 
1552448_a_at 2.1486 0.7102 3.6174 3.1372 5.0863 3.5729 0.7683 2.3129 5.2648 2.6369 6.0914 8.0592 3.0879 2.2230 2.5687 3.7552 5.5902 3.5157 4.0698 3.3062 3.0400 1.7646 4.4938 3.4632 7.8864 4.0382 7.3088 2.5149 3.4677 3.2849 0.9872 5.7443 6.1430 6.8391 2.4883 4.8668 10.6678 3.3746 2.2409 4.1005 8.7288 
1552449_a_at 0.0088 3.1081 1.7231 4.3402 0.9642 8.2653 4.6808 0.5934 5.1127 3.5836 4.5284 2.1464 1.9906 3.3000 7.1547 4.1115 4.5211 1.6351 9.0246 2.7957 1.1114 4.3234 1.1765 0.8631 2.7507 5.8396 7.0466 3.4251 2.0834 3.5590 8.5426 1.3794 4.9139 6.3659 2.7941 4.5963 5.1161 3.3280 4.5777 5.3888 9.2764 
1552450_a_at 0.4853 1.8202 2.9621 1.0422 1.4311 0.7152 1.8906 1.4385 1.9222 1.6288 3.3847 2.5235 3.3540 1.8745 1.7811 1.1694 5.3575 0.7366 3.1892 2.6028 2.1529 1.0964 0.9566 0.3981 1.2608 3.4760 3.2142 1.0554 2.5396 2.3652 1.4122 1.1440 2.2796 1.6354 3.9217 1.4780 1.7953 0.5115 2.1576 2.8708 3.9215 
1552452_at 0 3.6119 3.4563 2.0193 3.7350 3.1882 2.9457 2.8729 3.5142 4.0466 2.3664 1.6831 5.1829 2.9237 5.3308 1.2542 6.2984 0.9795 8.0835 6.3572 4.4583 1.9245 1.2940 1.2445 3.2686 5.4438 6.1193 1.6335 6.8411 5.5018 2.7999 0.6797 6.7551 6.9380 5.7662 1.9975 3.4151 2.2373 5.4508 3.5117 7.5348 
1552453_a_at 2.9656 3.4471 8.2883 6.1273 2.9797 4.6968 4.4871 2.1056 7.6348 3.3449 5.5212 4.8465 6.4975 4.1009 7.1834 63.7808 2.4256 28.4467 9.2255 1.8784 1.7251 0.9537 5.2813 25.5357 2.7894 5.2486 3.4501 0.3073 9.3972 6.5414 126.6737 31.7670 7.9956 3.6407 2.8458 4.6636 3.2174 120.1962 3.6789 5.9150 8.3357 
1552455_at 0.0940 2.2092 0.5370 0.4418 1.5202 0.6500 1.2672 0.6631 0.9387 3.4335 2.2147 0.8992 1.1713 2.5953 0.6510 0.3744 1.9037 1.0175 0.8193 1.6753 0.7952 1.3312 2.0156 1.0819 2.5282 1.4391 2.1545 1.7356 1.4993 0.2506 1.4948 1.7457 1.2583 2.6489 2.3693 0.2610 1.9668 0.9022 0.3019 2.7118 1.9664 
1552456_a_at 0 0.9224 0.2388 0.7099 1.0556 1.1383 0.9880 1.1569 0.6659 0.1465 1.0079 1.2007 0.6663 1.4846 0.8360 0.9507 0.9543 0.3060 2.9146 1.1955 1.7359 0.6070 0.9733 0.3379 0.6766 2.1273 0.8534 0.7217 0.3026 0.3715 0.9110 0.6105 0.4110 1.1630 0.9746 0.5336 0.9373 0.2600 1.0495 0.9567 2.1988 
1552457_a_at 0 0 0 0.1059 0.1749 0.0140 0 0 0.2026 0.1841 0.8254 0 0.5498 0 0.2388 0.0396 0.7442 0 0.5228 0.1585 0.5886 0 0 0 0 0.9137 0.2427 0.2785 1.0635 0.2295 0 0 0.3138 0.7976 0.8614 0.1731 0 0 0.1431 0.2747 0.6802 
1552458_at 1.6330 14.2201 4.8785 7.0066 10.5433 7.7457 10.9589 12.0951 10.7938 12.2369 13.2834 12.7199 13.9012 12.3062 13.9535 8.8599 14.6915 5.2486 10.0689 20.0157 14.0370 9.5814 9.1148 4.6763 8.3907 17.3017 22.1111 8.4406 18.5795 18.6278 7.0397 9.2465 18.4678 4.7625 22.6325 13.1980 10.3298 6.5938 14.5742 13.8095 9.4370 
1552459_a_at 2.9908 2.1558 1.3217 1.5147 2.3924 2.1442 1.2279 2.4170 2.3062 1.9388 2.4008 4.2171 6.0078 5.5632 1.2335 3.9006 1.5783 1.8302 3.0443 1.6737 2.7082 2.7712 2.6062 2.3559 2.8967 2.5514 4.9609 0.8164 2.4356 3.1061 1.4681 0.7782 4.0678 1.7580 3.2116 1.8532 1.6399 2.4738 0.2929 2.2369 2.7388 
1552461_at 0.0552 1.1751 2.3262 1.1430 1.3211 0.8149 1.3365 0.5563 1.1104 0.4584 1.3756 3.3280 1.3030 1.8421 1.9605 0.8602 2.2252 0.0570 1.5392 2.3490 1.3074 4.1206 0.7697 0.0736 1.1178 1.1321 1.8680 1.0469 0.9857 1.6583 1.6702 1.0845 1.6061 0.7139 2.3971 1.7031 0.5153 2.6162 0.5094 0.7179 1.5531 
1552463_at 2.2065 1.7133 10.2233 6.9124 0.9628 7.3967 3.9402 2.8742 2.0007 4.2608 20.1357 3.3586 6.3208 1.5876 5.3575 5.5804 13.8554 1.8565 2.2181 2.1685 1.9261 2.1169 1.3301 1.5046 4.5759 2.8526 5.6220 5.0855 3.8004 4.1437 8.0592 2.8821 4.2742 9.8630 2.6811 5.0985 5.1774 2.1739 6.6833 1.2074 3.5797 
1552466_x_at 0.9543 3.8267 5.5537 3.2232 1.5249 3.4924 7.8228 1.1429 3.5086 1.6580 5.4333 2.5796 4.3968 3.4814 1.1077 1.9255 2.7603 5.5098 8.6251 5.8803 1.9869 2.2256 1.5383 3.7389 1.4425 2.3022 2.5361 1.6528 4.2315 3.2280 1.6602 0.3685 4.6188 5.0576 2.2875 3.1930 2.4304 1.5082 1.5681 2.6632 6.6163 
1552467_at 0.5974 11.8845 19.9827 19.6010 19.3941 25.4518 22.7259 26.6051 27.5805 21.0205 27.6158 11.3161 30.0619 24.7301 14.4743 18.3701 21.7300 11.0087 22.9014 7.8915 28.5494 15.5983 9.6887 9.4808 20.2872 28.8500 24.3005 15.5794 33.9291 4.5921 20.6698 16.4600 33.0975 33.0165 16.6244 22.2718 22.5820 16.1685 13.9862 24.7556 22.1255 
1552468_a_at 0.2997 6.1738 4.3582 9.0284 1.3885 4.4871 2.2253 2.4201 1.1710 2.7707 3.1697 1.2034 3.0175 1.5474 2.3644 2.9548 5.7202 1.0000 4.5027 3.3040 3.3093 3.5898 1.6214 1.2941 3.6913 4.4587 4.3845 3.3679 3.3056 2.4732 16.0452 2.9622 3.5681 3.4659 4.1057 3.5021 4.9934 11.3173 2.9422 3.5856 2.8487 
1552470_a_at 0 0 0 0 0 0 0 0 0 0 0 0 0 0 0 0 0 0 0 0 0 0 0 0 0 0 0 0 0 0 0 0 0 0 0 0 0 0 0 0 0 
1552472_a_at 1.2051 1.7880 3.2329 6.0563 1.6022 8.4321 4.7241 4.3861 2.3088 2.6347 1.6613 4.7922 3.6372 2.7943 4.6125 2.3613 2.3442 1.8841 3.4123 2.8221 2.3240 3.5110 1.4002 1.4292 4.7616 5.5044 2.1753 4.7920 5.7104 0.9513 3.7295 2.6122 3.1561 2.8238 3.9428 5.8888 5.4357 2.4435 3.3821 5.2166 4.4196 
1552473_at 0.6458 15.2325 5.2996 4.7994 6.3015 4.6082 8.5195 5.1574 7.4468 8.3711 8.5160 8.2779 7.6387 6.9354 7.0725 3.9471 11.8449 3.3072 13.7198 17.0005 6.3988 4.5139 6.8540 1.9847 7.1185 12.2258 17.2794 3.4951 9.8307 14.4307 5.7401 5.5125 12.1143 8.1238 15.0039 3.8733 5.9023 1.7695 9.4413 10.0817 15.9731 
1552474_a_at 0 1.2982 2.6954 0.2160 1.8614 1.0527 2.0044 2.7435 0.9976 1.8551 2.6910 1.9483 1.6577 3.6299 8.7914 4.0168 4.3045 0.4146 6.8392 3.7865 1.5386 7.5165 0.9107 2.4087 0.6428 3.1438 5.1836 8.0856 2.4527 3.6808 1.1148 2.9097 3.5321 1.9290 2.6045 1.4889 5.0353 1.5335 1.7422 2.4704 6.2132 
1552476_s_at 0.1018 1.1744 8.8582 1.2988 1.8594 5.9824 1.4742 0.6576 3.7151 1.1148 4.4728 2.9606 2.9699 2.4446 4.1903 5.1095 9.1022 1.2848 5.7066 3.2567 3.2627 3.4417 1.6758 1.3918 1.8190 4.8276 5.7482 3.2945 3.0488 1.2892 4.2282 2.3208 4.6344 5.2663 2.2252 3.3924 5.0510 3.6657 5.4541 1.7161 4.7332 
1552477_a_at 0.4333 1.5124 1.6267 2.5236 1.2515 1.3723 2.1226 1.6967 1.2413 2.4652 1.5204 1.4906 4.5038 1.6217 4.5084 0.7454 3.5116 0.5776 5.5182 2.3554 2.0386 0.9109 2.4516 1.2259 4.1790 6.3236 14.4856 0.6088 5.0777 10.6331 0.5227 1.8411 5.0053 2.1456 2.0695 2.2343 1.6723 1.7668 10.3632 9.4341 10.0381 
1552478_a_at 3.5346 3.2291 11.8544 2.9908 6.7494 9.2618 3.1457 8.4254 3.6673 3.6291 4.1121 4.9726 5.8265 2.1545 8.6401 3.7192 12.1117 1.1678 7.7891 7.7846 2.9805 2.0768 1.6436 2.7777 1.7585 2.8290 4.9403 0.8165 5.9733 2.8718 5.2881 3.8827 4.4185 4.8769 2.6418 2.9986 4.2170 2.3923 4.1846 2.2245 4.1988 
1552480_s_at 0 0 0 0 0 0 0 0 0.0675 0 0 0.5861 0.3529 0 0 0 0 0 0.2640 0.3985 1.9284 0 0 0 0 0 0 0 0.0482 0.5031 0 0.2085 0.3102 0 1.0510 0 0.0184 0 0.3215 0.2085 0 
1552481_s_at 0.6634 1.2783 0.6595 0.6728 0.1630 0.4867 0.5497 0.5772 0.1815 0.5047 0.9029 0.8658 1.0983 1.1799 1.4013 0.2665 1.4422 0.6039 1.4063 0.5763 0.8366 1.0012 0.6363 0.2372 0.7384 0.2943 1.2191 2.8796 1.1416 0.4927 9.2106 0.2600 1.1370 0.9937 0.6627 6.3355 0.7674 4.8097 1.4392 0.4851 0.6022 
1552482_at 0.1348 1.3128 2.6756 0.9056 0.4883 0.7028 0.5658 1.0718 2.1344 1.0711 0.9236 1.2522 1.8177 0.7971 0.8341 0.3257 2.8309 0.2819 1.7661 1.7398 2.3828 0.4471 0.4887 0.5809 0.3188 1.6789 0.3685 0.6051 1.4344 1.1722 1.0757 0.7628 1.6310 1.6414 2.0495 0.6002 2.3603 0.3893 2.1212 0.9936 1.3243 
1552484_at 1.2844 4.8587 6.2528 5.6124 4.6215 14.0052 7.4232 6.7451 6.8368 7.0897 9.1757 9.2782 5.5063 4.9293 9.6211 4.6366 5.4900 7.1710 5.5236 5.5443 1.9974 4.4637 10.4795 7.0345 6.2322 4.0098 6.0006 4.2737 4.3701 5.6514 7.0119 5.4816 5.8746 3.6777 4.0256 12.4224 3.4177 9.7630 6.1298 2.5032 7.2015 
1552485_at 0 7.3198 1.7138 3.6981 5.2767 3.1683 5.7987 4.4665 4.7198 3.3788 7.6011 4.7139 7.5127 1.0755 1.5788 4.1378 8.6678 2.3156 9.5416 9.2944 5.6700 0.8182 3.1888 1.9399 4.3668 15.3921 12.9636 3.3862 8.0058 10.5526 2.3658 2.2494 7.3598 6.2937 7.5072 5.9719 3.8304 1.6767 6.3887 5.6818 10.4832 
1552486_s_at 0 0.7500 1.1538 0 0.2635 0.1131 0.7044 0.6833 0.2582 0.9963 0.2283 0.3825 0.4080 1.6125 0.4421 0.0958 2.7100 0.5623 0.7537 1.0804 0.9174 0.5530 1.3634 0.3324 1.0433 1.0019 0.8145 0 1.3869 1.0215 0.0985 0.2256 0.7803 0.4801 0.6769 1.0511 0.8768 0 0.9699 1.2696 1.7843 
1552487_a_at 0 0.3384 0.9698 1.2596 0.3637 0.5635 0.1664 0 0.8858 0.4009 0.8298 0.4446 0 0.2171 2.8066 0.9342 1.3260 0 0.5118 0.7991 0.0350 0.6685 0.2978 0 1.1726 3.7098 0.8933 1.6553 0.5981 2.0659 7.0872 0.0948 2.3956 2.9548 0.5171 0.6517 2.3578 3.8210 2.1680 1.5150 0.8748 
1552489_s_at 1.1866 11.4916 1.2291 5.2126 13.0397 8.6165 14.1373 13.3950 15.0860 15.2896 2.4778 23.7195 15.3175 18.5335 11.2771 4.9280 5.1216 7.4683 2.7410 12.7771 21.9223 10.0111 14.0625 8.3975 9.8211 11.5747 14.6163 8.0359 4.4496 20.8997 5.9635 11.6256 2.5392 8.8102 20.7459 7.5018 10.6442 3.4361 10.1214 10.7390 12.0343 
1552490_at 0 1.4710 1.2905 0.2657 1.3834 1.0932 0.8687 1.2814 1.1966 1.7025 0.9999 0.8352 1.9882 1.4817 0.9219 0.7295 1.3029 0.2504 2.8417 2.1083 2.2512 0.6675 0.6500 0.6678 1.1953 1.8994 1.3779 0.4698 1.3930 0.9126 0.3662 0.6815 2.3702 1.2081 1.6723 0.9457 1.3399 0.4704 2.1310 1.5984 2.2556 
1552491_at 0 1.6330 3.7404 1.3812 0.9264 2.2045 0.8837 0.7171 2.5089 1.1154 2.3515 1.7461 1.8489 1.8943 1.1249 0.6834 2.4344 3.6505 3.5088 3.0242 1.5649 0.7391 2.4391 2.8913 0.4854 2.7071 4.0958 1.2851 1.4239 2.5411 1.5262 0.7683 3.2590 1.5553 2.9139 1.0042 1.8113 0.7013 2.5274 2.3724 2.0666 
1552493_s_at 0 5.2928 2.9631 5.1674 6.7375 2.9990 5.2472 6.8378 5.0941 8.9169 8.3253 14.7770 1.2617 3.3287 3.2688 4.6077 6.4811 4.9251 2.3848 9.9943 5.7949 5.7482 2.7528 1.4643 9.8720 12.5431 11.1320 2.8149 4.8130 7.8579 2.2533 19.7031 3.0537 10.6285 9.1877 0.8172 7.7011 2.5818 5.5296 1.9957 3.0467 
1552494_at 3.3368 6.1888 2.5575 3.4110 5.4553 7.5244 4.3631 13.1476 6.4114 13.1310 14.2508 6.6497 5.4586 5.1250 11.0166 2.1655 6.1637 3.6359 5.2598 5.3401 7.1773 11.0239 8.5432 4.7023 10.9354 3.8283 6.6176 10.4295 4.2649 7.1779 9.9885 0.7011 6.5138 16.2065 5.9705 10.1710 11.6345 7.1883 6.3026 5.7067 5.8055 
1552496_a_at 0.2232 1.8858 1.3006 7.9796 2.1835 0.9258 2.4262 2.6954 3.3162 3.7208 3.1742 1.3185 2.2325 4.7630 1.0970 0.9920 1.1868 0.2233 1.3537 1.1525 0.9419 4.1027 1.1973 0.4765 1.6362 1.4312 3.0369 5.2233 1.3828 0.6529 9.9417 1.5688 3.8644 1.8059 1.3923 3.5907 1.2921 8.2087 1.8676 1.8783 1.1221 
1552497_a_at 1.7007 7.7044 3.3552 3.9616 3.2785 4.6059 2.4607 5.5819 6.0581 3.0581 6.7330 5.3389 2.8576 2.5537 8.3762 6.7685 8.4887 2.5740 7.6664 10.4648 6.1619 2.8376 2.1844 1.6771 2.5841 6.0620 6.8067 4.8401 3.5882 4.8990 5.2332 3.1539 6.7419 5.0141 7.7688 1.6645 4.2980 5.0171 6.8350 4.2505 9.9982 
1552498_at 0.3457 9.1605 6.5971 5.8270 7.5863 6.9120 8.9363 7.7201 9.5194 7.9167 10.9465 9.2398 9.7276 11.9340 7.2665 6.0809 15.7349 3.3781 11.8511 13.3653 8.1616 7.2897 5.6908 3.3853 6.6611 10.5287 15.8093 5.2405 9.5815 12.1370 4.9125 5.2255 12.7973 10.7352 12.8357 6.7425 7.4018 4.5407 9.4946 8.8851 7.1992 
1552499_a_at 0.4910 0.7743 0.9974 1.0972 0.6453 0.1820 0.5281 0.3792 1.1737 0.3995 0.6386 0.2648 0.3702 0.4416 0.4950 0.2168 1.7464 0.0960 0.7593 1.3277 0.6237 0.5200 0.1626 0.4203 0.0967 0.6534 0.8691 0.0270 0.3604 0.7771 0.0811 0.4394 0.8080 0.6121 1.5117 2.4738 0.9612 0.6949 1.4637 0.2670 0.3967 
1552501_a_at 1.4007 12.6866 5.7867 6.8349 4.2589 4.2482 3.6672 10.6171 5.2924 2.9945 16.0398 10.9230 4.5158 11.6688 10.1246 4.9887 5.4340 3.7196 6.1408 8.3765 12.1414 5.6268 7.7063 2.0837 7.7111 5.8284 3.9977 6.8608 4.2176 3.4102 4.6296 4.6452 9.0814 3.1115 9.2209 6.9313 8.4899 1.8907 12.8011 6.4862 6.1020 
1552502_s_at 0.2108 0.1491 0.9820 0.4506 0.2353 0.5961 0.5862 0.8695 0.9121 0.3925 1.0659 0.3190 0.4755 0.0639 0.5518 0 0.2329 0 0.4230 1.2897 0.3836 0 0.3392 0 0.1944 0.0403 3.9047 0 0.6061 0.5073 0 0.0241 0.2599 0.3742 0.2214 0.6560 0.1677 0.1643 1.2539 1.2459 1.6537 
1552503_at 0 1.1405 2.6967 0.8596 1.1189 0.4958 1.4802 1.3509 1.9193 1.4960 1.6089 1.6944 2.5122 1.5171 1.7070 0.3998 4.3056 0.2630 2.4403 2.6003 2.5490 0.9219 1.0347 0.5004 1.1297 1.8568 3.7880 0.8894 3.0258 2.8341 0.8861 0.8341 2.8840 1.2128 3.4330 1.4390 0.5858 0.9251 1.5004 1.3547 1.9744 
1552504_a_at 5.2687 6.2889 38.5115 10.9717 4.4022 8.3456 5.1777 0.9130 7.6445 8.0961 10.4704 3.6617 3.0990 8.5084 3.6457 9.5423 7.6362 4.4105 8.2125 7.9151 4.8024 6.6915 3.3003 1.4897 5.2891 11.3279 9.5479 10.2170 5.2496 6.8192 4.5044 4.2260 6.5327 13.3185 8.2596 4.5278 6.0790 12.1300 9.0709 8.1899 6.1946 
1552506_at 0 3.2832 2.1475 2.6092 5.2463 0.8490 0.8519 3.7438 2.1334 1.3950 1.9690 1.8880 4.0602 2.7494 2.6272 4.3625 2.3991 2.0226 2.5987 2.2836 5.2297 1.4841 2.1142 2.3628 3.6578 4.4961 4.8679 4.3314 4.4725 2.4137 1.7912 4.3784 3.4714 1.9767 3.1626 0.9790 3.8272 1.3796 2.4174 1.0990 2.5252 
1552507_at 0.7320 2.9050 3.5780 2.5701 2.3872 3.9570 1.1979 1.0683 0.7838 0.9666 1.5924 0.8494 2.6594 0.8268 0.9310 1.6191 2.4647 7.7734 2.0086 4.4582 2.3181 2.9612 1.2763 5.0524 0.9687 2.2319 2.3869 2.7395 2.6758 1.8772 0.6898 3.0512 2.3383 2.5615 1.6127 2.1715 0.3828 3.1585 0.9347 0.6315 1.9968 
1552508_at 0 1.3637 2.0907 0.7607 0.9720 0.6357 0.9312 1.2964 1.0598 0.7833 1.3556 2.3582 1.1003 1.2967 1.2081 1.0355 2.2569 0.7059 2.1552 1.6055 1.2582 0.9059 0.3791 0.5417 0.8158 1.1734 2.7789 0.7739 1.8710 2.2448 0.4903 0.8463 2.6099 1.5945 2.2622 1.8717 0.7370 0.1279 1.6545 1.5175 2.4339 
1552509_a_at 0.5035 7.2714 9.4156 6.8441 5.3074 3.0896 7.0632 2.4152 1.6036 7.7456 11.7945 2.5917 3.3101 9.3910 3.5551 2.5779 4.5236 3.8078 3.7770 5.0793 2.2983 5.5227 5.3876 2.6254 7.3152 10.1786 6.6634 5.9195 2.9419 4.6735 7.3974 4.8951 6.1102 3.0498 3.2769 2.2166 7.0431 5.3960 6.1027 9.1142 5.7681 
1552510_at 2.4022 26.8641 20.5819 14.7300 17.1405 18.6901 19.6618 18.0824 15.1039 13.2585 21.8305 21.2527 20.5494 15.0381 16.4093 12.5459 33.7026 7.6486 35.4601 21.5009 19.7984 16.5724 13.1643 7.2105 12.3724 23.6473 38.1716 14.3394 32.2120 20.6469 14.8789 10.5298 31.7245 16.0614 13.0841 13.7907 16.8745 8.3772 15.4072 23.0084 22.9826 
1552511_a_at 0 1.3397 6.1578 1.7975 1.8378 1.3470 2.6787 2.2972 3.3744 1.7380 5.3565 0.2998 3.9565 2.5147 1.5959 1.0091 1.8543 0.0416 1.2288 2.2903 2.6502 0.7386 1.8542 0.2584 0.2259 3.4148 5.7799 0.7478 1.6404 3.0622 0.7389 0.2099 3.4137 1.9235 5.8429 0.3692 1.3509 0 3.3487 1.2608 2.0044 
1552514_at 0.1992 1.0249 3.8389 1.1384 1.5386 1.5854 0.4354 0.7230 1.4458 0.8260 2.0929 1.3501 0.7645 1.1740 0.6757 1.5908 3.5490 1.5422 5.1604 1.4760 0.8550 1.0879 1.0622 0.8571 1.0352 0.5955 3.1954 0.4350 0.7623 0.9468 1.9551 0.5175 0.8760 1.6297 1.1508 1.2210 1.3676 0.9088 1.4292 1.5624 1.1564 
1552515_at 0 12.4383 2.6631 4.7047 13.0208 6.1100 13.2621 12.3892 8.2863 11.1081 3.7257 12.4403 22.2476 15.3684 4.1415 6.2523 4.5247 4.0351 3.1796 18.2136 13.5577 7.5027 5.3314 3.8548 12.8945 12.4185 5.4583 5.1750 25.5176 20.8019 5.0359 6.9816 20.2073 9.5836 5.5904 4.9053 9.4401 2.6208 14.6598 14.8127 7.0297 
1552516_a_at 1.8072 7.4036 0.6850 31.3022 22.1089 44.3825 1.1437 21.9330 25.4458 2.9200 39.6318 29.8060 0.6978 0.5210 28.3326 32.2140 1.8674 15.9841 7.0380 1.8538 1.0753 27.8316 18.3227 14.3607 27.4628 1.0153 5.6299 31.1033 0.3934 6.5344 43.2270 14.8816 0.5291 47.6866 1.2883 29.8170 26.7836 20.4081 0.6667 2.8594 2.6187 
1552518_s_at 0 0 0 0 0 0 0 0 0 0.4801 0 0 0 0.3592 0.7294 0 0.6361 0 0.3069 0.1767 0.1644 0 0 0 0.6627 0.1973 1.4774 0.3528 0.4066 1.4088 0 0 2.8948 1.4395 0.3461 0.6903 0.2573 0 1.0672 0.1193 0 
1552519_at 0.0239 0.9690 0.6346 0.2915 0.8578 0.7579 0.7211 1.0063 0.5687 1.2493 0.8346 1.2048 0.9808 1.5658 2.1814 1.1816 1.5953 0.8536 2.5826 1.5545 1.2058 0.4732 0.9199 1.1322 1.7800 0.5315 1.7058 0.5907 1.2365 4.3857 0.5156 0.6981 0.6222 0.7663 1.4727 5.0760 0.8560 0.3768 0.7298 0.5439 1.6584 
1552520_at 0 1.4595 3.8988 0.4852 0.9206 0.3991 1.2808 0.5273 0.7429 0.8997 0.8571 0.9378 0.4511 0.4854 1.0920 0.3290 0.9594 0.4659 2.6914 0.9772 0.5818 0.3014 0.2355 0.5997 0.6975 0.6202 1.3848 0.6590 2.0110 0.6687 0.3356 0.6158 1.1135 1.5193 1.2518 1.1205 0.4692 0.5454 1.0871 0.7035 1.4502 
1552521_a_at 0.2729 0.4035 0.3621 0 1.0443 0.1311 0.0359 0.3323 0.8157 0.6808 0.6222 0.7741 0.3756 0.6960 0.7739 0.1518 1.3040 0.0740 1.2118 0.7198 0.6508 0 0.6221 0.4792 0 0.7621 0.6514 0.1226 2.9376 0.9303 0 0.5596 0.9069 0.4669 0.9817 0.4005 1.1548 0 0.7230 0.9871 1.1542 
1552522_at 1.3035 3.5831 13.4244 6.0214 0.9782 17.3377 1.3405 3.1521 4.8491 5.4073 7.5296 3.8173 3.5107 3.0756 11.1358 5.7348 19.0388 1.1406 25.4059 7.2293 2.8875 6.0807 2.6350 0.7259 5.6320 8.6433 16.7358 6.2553 4.4081 6.1597 20.5404 2.0440 12.1111 16.1251 4.4365 15.1342 10.8456 10.4333 11.0838 7.2901 23.4964 
1552523_a_at 1.6590 6.6613 5.0824 2.2345 6.7360 1.7612 6.7346 5.1235 4.4442 8.0803 6.9640 8.3489 6.7351 3.2610 7.8353 3.4777 13.4226 3.0543 11.1882 7.4242 7.7156 13.4838 3.7392 4.7917 6.8495 6.3497 7.8684 2.3738 16.1432 17.3639 6.4252 5.2134 15.2359 10.7740 12.6829 2.8995 7.2460 4.2156 14.0924 13.8085 11.7098 
1552524_at 0 2.8044 5.5838 4.6572 4.1214 6.5476 1.4793 2.5581 6.1647 2.3061 1.1129 2.8782 4.0413 3.3677 4.9638 4.9619 10.6869 3.0825 3.7537 6.2953 3.6957 3.5727 4.3661 1.8568 3.3565 4.5198 9.5544 3.6770 5.0293 4.6694 6.2200 3.1419 4.0778 8.4038 6.1158 5.2930 4.4708 4.1498 3.8578 5.5448 5.2979 
1552526_at 0 1.5893 3.4408 0.9158 0.5796 1.0471 1.1353 0.6040 1.7257 0.6784 0.5863 1.2835 1.6252 1.0330 0.5222 0.4607 1.6728 0.5150 1.6647 1.8720 0.9839 0.8166 0.3621 0.5264 0.9959 0.8431 2.3930 0.7638 0.6948 1.0620 0.3695 1.1052 0.7428 0.6800 1.8512 1.2306 0.3958 0.2250 1.4285 0.8342 2.4199 
1552528_at 2.2652 8.8331 3.1875 8.0672 3.6832 5.8782 5.5660 3.4224 6.5808 5.1383 6.7493 4.0802 6.2765 8.7849 6.8883 2.8497 12.0998 4.2847 8.8043 9.7054 5.1386 5.8170 4.6462 2.8497 4.4489 10.0221 10.4993 6.6694 10.6186 11.6455 3.3871 4.1513 7.8945 6.9705 9.3325 2.5937 7.6823 10.5267 8.1382 11.9619 10.1175 
1552531_a_at 0 1.0757 0.3214 0.3269 0.8219 0.2487 0.7747 0.9707 0.6497 0.7836 0.8465 1.2774 0.7050 0.2820 0.6418 0.3471 1.5293 0.5221 1.4082 1.9853 1.1479 0.2871 0.5717 0.0982 0.7125 0.9569 0.9965 0.2971 1.0226 1.3341 0.6208 0.6138 1.0528 0.7666 1.7242 0.1990 0.7512 0.7220 0.8531 0.5006 1.9449 
1552532_a_at 0 0.2917 2.4197 9.0044 2.9103 13.2174 9.4465 8.2500 1.7408 14.4155 2.7739 11.5434 13.8525 2.7620 12.9317 8.4795 3.5378 5.8264 4.5082 15.9365 9.3863 21.1262 8.9905 2.0611 3.7351 5.5376 1.5693 8.5732 5.2734 18.4331 12.0970 5.0197 25.8273 4.4681 2.5291 11.7201 3.1689 7.2852 0.3881 2.8563 17.9844 
1552535_at 3.6317 1.1232 1.0346 1.2078 6.8836 2.8273 2.6477 4.6093 1.6392 2.1111 2.1768 3.1390 2.8388 2.3358 4.0035 1.4844 3.9578 9.2796 2.1834 3.5293 2.0785 2.5241 2.3046 3.6655 3.4616 4.8281 2.0906 2.4429 1.9884 2.9503 4.8190 6.2492 2.5413 3.7292 1.6921 3.8479 2.4972 1.6372 2.3789 5.0015 5.1749 
1552536_at 1.2128 1.3234 1.6216 1.9444 0.7478 1.0299 0.8931 1.2318 1.5078 1.0321 1.9953 1.0009 1.9169 2.0682 1.0365 1.3365 3.2688 1.8364 2.2214 4.0193 3.6953 0.1532 0.8799 0.6553 0.6145 0.9112 2.4823 0.7960 1.9821 1.0273 0.6694 1.9555 3.4586 1.1611 4.9838 1.1745 0.9764 0.5737 4.6541 1.2870 1.7556 
1552538_a_at 1.5307 1.2261 1.4607 0.8897 0.6931 2.5015 1.5606 0.8393 0.3928 1.2912 0.3684 0.9233 0.1678 0.6296 0 0.9318 4.4169 0 3.1922 0.3694 0 0 0 0 0.0945 0.3998 1.7261 0.7969 0 0.7855 5.0117 0.2669 0.0286 3.1161 0.0774 1.1785 0 1.8705 1.0892 0.1906 0.4365 
1552540_s_at 9.1807 2.6182 2.3019 1.8118 3.9476 0.4980 8.2563 5.3456 9.0168 1.5220 0.6065 0.3143 0.2882 0 0 0.2256 0.2272 0.7620 1.7295 0.5259 0.6059 0 0.4109 0 0 0.1456 0.4497 0 0 0.0896 0.1230 0 0 1.0887 0.8253 0 0.2143 0.0458 0 0 0.5617 
1552541_at 0.2753 4.6089 6.8394 7.3160 5.9558 9.1887 6.7955 5.9173 11.6620 6.8462 9.7033 7.8510 16.1806 7.5897 4.3776 3.9727 14.8759 3.7154 11.0728 13.4307 7.7074 2.6631 8.0846 3.8531 9.5149 10.4892 16.7141 10.1732 16.5033 16.6068 6.3161 5.5346 13.7310 5.8100 13.7527 10.6919 3.9948 4.5735 10.7122 8.3962 13.3545 
1552542_s_at 0.0385 1.0737 0.6229 1.2913 0.6965 0.6263 0.2530 1.1550 0.8582 1.0015 1.4640 1.2595 2.4715 0.6933 0.8762 2.5173 3.3405 0.3266 1.7473 2.5858 1.6298 2.1812 1.0001 0.6454 0.8948 1.4459 2.3799 1.6101 2.9111 0.5888 1.8116 0.4793 0.7206 0.8991 1.3889 3.1206 1.8651 0.5617 1.0958 1.2862 1.6195 
1552543_a_at 1.1836 1.7222 3.8303 0.6171 4.0979 3.0886 0.4734 0.8739 1.3109 1.3330 1.1320 1.4195 1.4761 1.2785 1.7249 1.1734 3.0358 7.8697 0.7625 1.4199 0.7973 2.1784 1.1867 0.7175 1.0669 1.2052 2.1698 0.5425 1.6451 1.2804 0.9931 1.5462 1.3890 1.6466 1.7883 2.7937 0.5619 0.8233 0.6253 0.4546 3.2377 
1552544_at 0 1.6066 1.6919 1.0936 1.2229 1.0212 0.9480 1.0766 2.4893 2.2907 1.7106 1.1565 2.6387 2.7564 1.3916 1.2787 4.0415 0.2950 3.7719 3.5979 2.3564 0.8886 0.7247 0.2194 1.3733 3.1933 4.1143 1.1397 1.4094 2.5911 0.9605 0.7296 3.0514 2.8245 2.8604 1.2085 2.0836 1.0862 2.8658 2.0872 3.0704 
1552546_a_at 0.8188 6.7979 4.0301 10.0207 6.3590 13.1524 1.5806 6.7248 10.0500 9.4560 2.9383 7.8789 1.0697 7.2380 11.5417 11.3617 5.2833 5.1347 14.6067 2.8650 7.7734 5.6485 6.7947 5.3281 7.0553 9.9697 13.9186 10.3344 3.4710 1.9556 13.2152 5.8867 1.9730 11.4607 2.9955 9.3127 8.6079 13.0481 10.0283 9.5440 2.0242 
1552548_at 0.2079 5.3700 3.6717 2.5838 3.6914 0.4988 4.1264 4.4594 4.8833 4.7037 4.7231 4.7017 6.4108 5.0393 4.2903 2.7200 3.0053 2.2343 6.9568 7.3504 5.1730 2.7803 2.5129 1.9185 2.6388 5.9530 9.1939 2.3093 6.0374 6.5382 2.2081 2.2445 5.7768 4.4643 8.0700 3.1751 3.2624 1.7219 5.5271 4.6190 7.6505 
1552549_a_at 6.1475 24.7044 4.6212 4.5979 13.9211 15.3602 4.2035 5.3986 18.7050 10.9498 12.5036 2.4892 4.9590 3.9952 3.5829 11.5614 4.3455 3.2030 5.7939 1.3017 4.1782 8.2210 8.2349 3.2064 6.9826 3.9219 2.5888 4.7017 1.8778 2.2218 17.8882 3.8727 4.6824 10.9908 2.1363 13.9941 8.7742 9.4806 4.8314 14.7582 4.3961 
1552552_s_at 0 0.6164 0.3929 0.8780 0.4805 0.6747 0.4674 0.6954 0.4356 0.5581 1.1344 1.5138 1.1019 0.4619 2.0333 0.4841 1.1957 0.4643 1.9301 1.9177 0.7392 0.3363 0.5254 0.0295 0.7948 0.9861 2.3096 0.1871 1.0440 1.0854 0.3550 0.0832 1.3810 0.8016 1.4458 0.3764 0.8279 0.7139 1.3470 0.7176 1.0574 
1552553_a_at 0 0.3897 1.7320 0.1887 0.6013 0.5234 0.7774 0.5480 0.3744 1.0690 0.4377 1.0263 0.5509 0.9829 0.5179 0.3454 1.0826 1.1363 1.2574 0.9217 1.3088 0.4675 0.9508 1.0057 0.5831 0.6546 0.5298 0.4194 1.2528 0.7631 1.2333 1.1612 0.8969 0.2241 0.8227 0.8564 0.4833 0.1213 0.5240 0.9224 0.9767 
1552554_a_at 0.2317 1.1586 1.2488 0.8189 1.1260 0.9095 1.5926 1.2064 1.5004 1.4125 2.8022 1.4379 2.5670 1.9434 1.8446 1.0889 1.5499 0.8638 3.9076 2.4027 2.7052 0.4760 0.8804 0.4200 1.0265 1.9697 2.5103 0.7781 2.1192 1.0953 0.7244 1.0099 2.5883 1.7031 3.0804 0.6626 1.0645 0.5667 2.1738 2.1817 3.2346 
1552555_at 2.1428 9.5066 6.9078 5.7576 8.3931 5.4072 8.9699 9.6730 8.6538 8.7613 7.7467 11.5302 7.9521 4.3223 7.6672 5.2181 14.9186 5.0280 9.8091 7.3927 4.7668 7.7073 6.2419 2.6430 8.1045 9.5602 16.9617 4.2137 8.2440 8.6430 10.2020 5.7896 9.6003 6.1041 9.8995 9.9450 8.5169 6.7155 11.0880 9.3669 8.4518 
1552557_a_at 0.1878 0.4653 0 0.3012 0.9059 0.7080 0.5097 1.3063 0.3087 2.3564 2.7052 0.7420 0.6140 0.9373 0.6983 3.0202 1.3389 0.6980 0.8005 1.0864 1.1960 0 0.9505 2.6858 1.3802 0.9158 0.9392 1.0006 1.4068 1.7573 0.5384 0.4478 0.8491 0.4860 0.5383 0.9450 0.8686 2.2921 0.3747 0.6364 0.6645 
1552558_a_at 0.8501 15.6656 16.7019 13.1867 6.6814 10.1937 7.5219 6.8973 6.8387 8.3885 13.4411 9.2486 10.5453 10.1016 7.6212 10.3131 28.3871 4.0284 17.9887 19.5567 7.3795 9.9533 4.3970 2.9938 9.1068 15.4427 15.2171 8.2231 14.4259 15.9108 12.9953 6.2722 20.7238 13.3158 14.8136 8.7362 10.3839 8.0940 12.9653 10.8249 20.9349 
1552559_a_at 1.9959 9.4700 2.9730 8.3264 6.5300 10.8693 6.8055 6.8893 12.0927 6.9748 12.8728 10.4429 3.8906 10.4747 10.6122 4.1402 8.8394 3.4304 14.4109 5.8241 4.0855 7.9676 5.2039 4.5640 7.7938 7.5085 11.6921 6.5036 11.9684 6.2574 14.9894 5.5362 14.9045 15.3433 5.5871 9.5859 12.0869 5.9885 6.6757 11.4374 6.3063 
1552562_at 0 0.8978 1.5134 1.5879 2.0482 0.4812 0.2908 1.0525 0.5439 1.4162 0.4035 1.2537 0.2985 1.9750 0.9710 0.8477 2.0495 0.1261 1.2202 0.8158 0.4134 0.1735 1.3749 0.9348 1.7058 0.9328 0.8535 0.9551 1.0879 0.9110 0.3170 1.5524 1.0945 1.0856 0.6729 1.6331 2.0048 4.4070 0.8724 0.6719 1.1818 
1552563_a_at 0.3707 1.6238 3.4302 1.8484 1.6001 1.1183 1.7675 1.4356 1.5138 1.8506 2.1544 1.5394 1.2540 1.6034 2.4592 2.1225 2.8004 3.2203 1.5923 2.5914 1.0046 0.4614 0.8912 0.5704 1.7510 1.7899 1.8047 1.4176 0.7413 1.9145 2.9263 1.6025 1.1347 0.9814 1.1343 2.9838 1.1928 1.1442 2.6360 2.2741 1.7307 
1552564_at 0 1.4042 4.3007 4.8678 0.5738 9.8198 0.0327 0.6711 2.2887 2.5084 6.5300 5.2914 0.4926 0.9967 6.7899 3.9003 5.0535 1.5559 0.8155 0.4401 0.2024 1.8804 0.3555 0.7188 2.6890 4.0196 3.1672 3.2188 1.4375 1.4552 1.6634 0.8895 3.2675 2.8805 0.0970 5.8052 5.8211 1.2159 2.7640 3.6674 1.1177 
1552566_at 0.3369 1.5929 2.0113 2.5797 2.8650 2.5089 0.9733 2.6420 4.6187 0.7389 2.5510 1.6689 0.3021 0.9461 3.8885 2.1694 3.8400 1.4711 2.1280 0.7168 1.2688 0.6950 0.9022 0.7186 1.3756 0.7291 2.9006 1.1815 1.0877 0.5805 2.4670 2.8397 1.6303 3.0791 1.1263 1.7755 3.2612 1.3411 3.6667 1.3682 1.5387 
1552568_at 9.9841 56.2856 7.6765 18.7792 6.4263 20.3413 12.0645 5.6345 9.0081 9.1980 22.5107 14.0297 8.9907 12.7731 6.3464 13.7390 14.9205 10.3088 4.4832 6.7275 7.4478 18.6216 18.9871 5.7762 18.1322 8.4207 7.1614 12.6472 9.5581 17.2923 7.8309 4.1811 7.7296 12.8239 13.7971 17.8640 14.5353 6.6683 17.0541 7.0161 17.0443 
1552569_a_at 0.1535 3.2406 2.1750 1.3765 0.9559 2.4356 1.3486 0.7283 0.6087 2.3368 1.1923 0.6997 1.2061 0.9572 1.3808 1.3929 2.9128 2.0753 1.9662 3.2264 0.9402 2.1883 0.8047 0.9431 1.3251 2.4981 4.7017 0.5506 1.5889 2.5169 3.2664 2.6502 1.2305 0.8340 2.1967 1.1340 2.8598 1.1967 3.8454 1.6540 0.5678 
1552570_at 0.9194 10.3970 5.1431 5.6470 4.7116 7.6568 5.9245 6.3650 7.6460 8.6787 10.5849 6.9530 8.8703 8.3869 9.6897 5.2738 10.3054 3.3618 4.8335 6.9908 5.4909 4.1265 4.6382 3.3255 4.4071 10.6678 4.9788 5.1472 8.4617 12.4831 8.4355 4.6209 4.4744 13.0432 8.6559 4.8281 7.2181 4.8152 7.0064 9.8097 6.2897 
1552572_a_at 0 2.6433 0.5465 0.4656 1.0434 0.3366 0.9674 0.6130 0.6405 1.1790 1.1055 1.5999 1.2256 0.6993 1.1436 0.5644 3.5653 0.9507 2.1469 2.2565 0.8234 0.2141 1.3687 0.2716 0.8319 2.0365 0.8860 0.2757 0.6321 1.4592 0.1122 1.4641 0.5411 1.5356 2.1521 0.7524 0.4047 0.0401 0.9426 0.2269 0.8865 
1552573_s_at 3.4894 0.7976 15.5730 9.0799 2.7676 73.9937 5.3178 3.9860 9.5235 2.2817 9.4735 4.8667 4.3961 7.0964 7.6968 42.4311 28.8007 2.6022 5.3990 30.0303 3.5139 6.2815 3.3782 4.2100 2.3019 5.5285 6.7668 42.0845 7.6616 3.4998 70.9358 15.6840 6.5198 2.5471 4.6096 7.6913 4.1124 51.6126 4.5933 27.8513 10.4908 
1552575_a_at 0.4367 1.4115 1.8796 2.2952 2.2847 1.9211 2.1755 1.5293 0.2706 1.4059 2.4921 1.4486 6.1347 2.2548 10.9915 5.1333 28.0520 0.8541 4.4964 5.6655 7.2001 4.2955 5.0843 3.8325 3.2492 1.6774 81.6628 5.0715 6.5803 10.7304 1.8095 4.8927 7.5986 6.5683 3.9798 11.7151 13.3716 8.5052 41.2740 10.6894 4.2923 
1552576_at 0.9183 15.3602 7.3399 11.4425 4.2495 11.0650 8.7123 6.6682 8.0900 12.7441 15.3601 15.6167 5.9501 13.1219 4.4323 8.7416 8.2046 7.3467 17.7448 6.7495 6.6293 8.2709 11.7334 6.7288 12.9349 17.3492 5.3452 8.0254 6.2447 3.6362 10.4935 5.8404 7.7125 17.7672 7.3211 9.6291 6.2824 6.5267 4.6137 11.8368 19.7351 
1552578_a_at 0 0.1920 1.2802 4.8182 12.0758 0.5113 7.9552 5.3594 0.6472 6.7736 0.1655 1.5349 1.0217 9.4664 6.6882 4.8764 3.0053 3.6820 3.5815 1.2518 1.5506 11.8428 1.5386 2.5832 15.9426 0.5307 1.3254 3.9294 1.8363 1.8869 0.6897 1.2395 2.6521 0.7923 1.1244 0.2855 1.7869 1.1401 2.2617 0.7732 1.3299 
1552579_a_at 1.4649 1.5393 0.4429 1.4821 1.8457 2.1605 2.6484 2.6219 0.8754 2.4995 0.6412 0.8774 1.2546 1.0953 2.8955 2.1864 1.6435 0.8067 1.6475 2.0667 3.0013 1.0933 0.9091 13.1349 0.7846 0.7492 1.7024 1.3917 1.7124 1.4147 2.1187 1.7529 1.5985 0.7260 1.7336 1.5493 0.5582 1.5266 1.4245 1.8372 0.8306 
1552580_at 0 16.5256 0.1179 3.8860 4.0947 1.9851 6.0213 4.5672 5.3797 12.5009 2.3618 10.7466 0.3160 8.1865 2.8028 2.2135 2.5713 8.0430 3.7689 14.9415 2.0823 6.9728 10.6001 2.4660 4.3549 9.0403 9.1814 0.1353 13.3518 13.1938 2.7464 7.8138 3.9582 9.3267 12.4002 3.7502 4.1089 0 7.8870 3.0044 3.7245 
1552582_at 5.2339 0.5168 1.4099 1.1291 1.3077 8.1007 14.5034 11.9924 1.3532 1.1335 4.1559 19.8015 0.7989 3.2381 1.5279 1.8422 2.7251 15.7774 3.4462 3.2664 0.5720 2.8928 16.3903 2.0232 1.2132 0.2223 1.5197 0.5847 3.2526 20.3553 5.1191 11.1536 2.4233 6.3710 1.4881 2.9115 14.9873 2.7645 0.3701 2.7282 1.4940 
1552583_s_at 0.0027 0.7585 1.3245 0.7153 0.5806 0.7653 0.4033 1.0722 1.0507 0.9389 2.1426 0.2706 0.8755 1.1317 1.1065 0.5328 1.3403 1.0923 1.9921 1.0128 0.7163 0.3594 0.5112 0.3751 0.7321 0.6922 0.9813 0.7608 0.9719 0.9503 0.2632 0.3787 1.4873 0.8556 2.0197 0.7022 0.7208 0.7359 0.8943 0.7234 1.3404 
1552584_at 0.6309 6.0762 2.6503 1.7397 4.5984 2.4024 3.1938 3.6552 0.7966 2.2052 2.0467 4.3485 2.9737 3.9574 2.8395 3.0899 3.8367 2.3149 3.5408 9.1805 5.7043 2.6439 0.9554 1.0520 1.9549 1.4651 6.4699 2.8953 3.6116 3.4715 1.7631 3.4265 1.3701 2.6795 6.7059 2.5047 2.3501 1.6093 4.8650 2.7109 1.6646 
1552585_s_at 0.2048 6.9186 3.3053 3.7537 5.4900 5.0985 5.0556 4.9207 5.2751 3.8000 7.1939 6.8454 7.8451 6.5799 6.0846 4.8029 10.8419 2.7309 11.6633 9.0140 7.3436 5.6179 3.6013 2.9592 5.2922 8.6548 11.2329 5.2044 10.4522 8.5359 4.6121 4.2495 10.4865 7.5953 9.5321 5.8085 5.3942 3.3292 7.6746 7.0692 10.3063 
1552586_at 0 3.0946 2.1749 2.5358 2.9740 0.7997 0.5194 1.0148 2.5177 1.3857 4.2025 2.0274 2.0334 2.0414 1.2118 1.6409 3.3864 1.3200 2.2383 2.5467 2.1592 1.5428 0.8149 0.4445 1.7400 2.4918 2.0875 0.9402 1.1984 0.7417 2.6099 2.4529 2.9709 1.4970 2.8729 1.1420 2.3628 0.4318 1.7796 2.9611 2.7681 
1552587_at 0 0.9127 1.7291 0.7271 0.4851 1.5038 0.4018 0.6625 1.4276 0.3163 1.3040 1.0824 0.7275 0.4179 1.8541 0.7426 2.4880 0.2082 2.7251 1.1140 1.1733 0.6572 0.5968 0.5019 0.3191 0.7030 1.0135 1.2383 0.7406 0.6879 1.5490 0.6252 0.6334 1.7747 1.8867 1.0923 0.6368 1.0308 1.1392 0.7427 1.5554 
1552588_a_at 0 1.8575 0.6919 0.3106 0.6354 1.0761 0.6921 1.1293 0.7839 1.0992 1.4777 2.2888 0.8094 2.4345 0.5111 0.7552 2.3944 0.2449 1.1141 0.8746 0.2556 1.3164 0.5027 0.0462 0.7523 0.7662 1.1866 0.1874 0.5291 0.4982 0.9123 0.0583 0.6455 1.5029 0.2858 0.6786 0.2770 0.1253 0.8612 1.2556 0.6381 
1552590_a_at 0.1940 2.6560 1.1722 0.8909 2.0006 1.2306 0.4410 1.6151 0.5011 1.1084 0.8511 0.2338 1.1883 3.5362 3.7079 2.9036 2.7939 2.6680 2.2396 0.9309 1.0092 2.1399 5.0149 3.3692 0.9963 0.2298 1.1776 2.6237 3.5677 1.4521 2.6164 0.8497 2.5696 0.9834 1.7906 0.2658 2.4416 0.3102 3.9174 2.6709 1.3800 
1552592_at 0 0.7036 2.4822 0.7484 0.7341 2.1807 0.6650 1.1879 0.7051 1.9188 1.0810 1.1424 1.9236 0.5903 1.8962 1.0594 2.2305 0.4780 1.7834 0.9130 1.3139 0.4942 0.5322 0.1689 0.8375 0.7097 1.8709 0.3486 1.4045 1.1677 1.5943 0.7485 1.3404 1.5025 1.7374 1.2918 1.1517 1.4596 1.5978 0.8516 1.9762 
1552594_at 51.3451 24.5025 4.6990 9.0934 21.3144 3.9944 83.2601 45.4235 21.2034 4.4370 3.2208 3.7160 7.4049 24.2232 8.9451 7.7759 6.7942 1.3287 6.0750 10.1092 6.5319 7.4557 4.0695 7.3223 11.5292 25.4533 7.1092 8.3726 2.9312 23.1090 5.0477 7.8137 29.3566 3.2623 9.7867 12.3076 10.4942 1.4340 15.4808 17.0670 3.2119 
1552596_at 0.2033 11.4703 8.0889 2.2775 5.9421 7.4609 11.1831 10.9444 5.5406 7.7507 7.9270 7.9874 11.8517 9.9419 5.8930 5.4311 8.0505 1.6784 15.1195 7.1132 12.5225 8.2529 3.0833 2.8459 4.8498 9.0240 2.9944 5.8028 14.9566 6.6081 4.6463 5.0144 15.4837 10.7263 10.5047 5.8551 7.9821 4.1166 4.0170 10.9619 14.6876 
1552598_at 0.2765 2.5087 14.1393 2.0143 2.4874 1.9280 3.3667 2.8366 1.2100 2.5051 1.0538 2.7450 1.7196 2.2422 2.6314 1.6585 2.4358 2.0905 3.5973 3.2356 1.0565 1.1325 2.0092 1.1154 1.4462 2.0827 2.3539 0.6417 2.8170 2.3779 6.5098 2.5182 2.6131 1.2395 1.2497 5.0647 2.5595 4.6916 2.3163 2.9984 1.8542 
1552599_at 0 0.9705 1.0560 0.2321 1.2336 5.9954 1.4423 0.9184 0.3659 0.3481 2.4898 3.6445 2.6529 0.4873 0.3945 5.6548 2.3294 0.7233 2.6222 0.6808 1.2866 0.6862 0.9477 2.8358 0.3702 1.1071 1.2944 5.3771 0.7063 1.0524 3.7832 0.5862 1.2815 0.9207 2.3315 6.6371 1.2184 3.0131 0.4268 0.7638 1.6234 
1552602_at 0.6754 12.4977 11.6633 9.6821 7.1109 17.6103 9.4871 9.6485 9.0354 11.4191 12.8713 12.1644 10.6865 11.3221 12.5734 5.8879 9.8828 4.0010 21.5005 18.3991 9.7005 5.6415 7.9001 5.2240 8.0030 5.0658 12.7121 4.5557 6.7294 7.0748 8.4630 5.5886 7.0130 25.4989 8.4816 14.8084 7.7391 9.8039 13.1449 11.9095 7.0267 
1552604_at 1.2269 4.3442 1.2313 2.0110 2.2905 3.3782 1.2501 2.5424 1.1865 1.8309 2.3188 4.9061 3.1581 1.0979 4.0122 2.5854 5.7063 0.9358 2.9349 2.5620 3.3342 3.5387 1.3710 1.1377 2.4490 2.6740 2.0035 1.1502 2.6481 3.9925 3.1115 0.9192 1.6634 4.3671 4.4016 2.4020 1.9137 1.7976 3.1647 3.3902 4.1291 
1552605_s_at 4.8864 18.3974 5.5657 10.3277 11.4552 31.8973 12.6051 6.3681 7.2193 4.4955 5.6966 1.5036 7.1871 6.1649 9.8195 2.5015 8.3736 15.7870 7.3359 9.0955 8.0969 5.6856 4.2336 5.8671 14.1397 3.3333 15.5765 5.0930 6.0690 11.8128 6.5919 4.8635 22.9915 7.3699 7.8124 10.5310 11.6714 12.7573 2.7562 15.4268 3.5638 
1552607_at 0.2979 5.3635 2.1832 4.3949 3.6985 3.5348 3.6125 2.6597 3.1694 2.4551 4.0026 3.5082 2.5865 3.0993 5.2760 2.8267 4.1458 2.3038 3.0791 6.6666 3.2514 6.5564 2.6611 1.9673 2.8335 4.5302 3.3557 1.7273 6.0892 5.1466 2.9962 3.4498 6.3767 1.5916 2.2162 2.4532 4.5721 1.0244 3.3947 1.7622 5.9118 
1552608_at 0.1022 2.0849 1.7200 1.0463 2.0038 0.1385 2.1246 1.8010 2.0995 2.4422 1.6185 2.2323 2.6493 1.8008 2.6768 0.7128 6.5469 0.7253 2.6021 2.9498 2.3667 0.5933 1.3184 0.6128 1.1938 2.8839 3.4992 1.2297 3.3716 2.7623 0.7841 1.3858 3.2605 1.9977 3.3517 1.3547 1.2752 4.5826 1.9273 3.2303 3.4928 
1552609_s_at 0 8.8610 1.0785 5.6216 6.5291 7.1319 7.6261 8.4372 7.7902 10.1968 8.6977 7.8848 13.0564 8.5329 5.8150 6.5923 10.8230 2.6944 17.1327 15.2544 10.8936 4.3213 4.9690 3.5167 7.4937 13.1676 3.4729 6.3392 14.5485 16.4812 6.3089 5.9742 14.0956 13.0458 16.6341 5.1520 7.1658 4.3268 14.4476 11.2094 16.4464 
1552610_a_at 0.5504 2.6367 1.8872 1.9943 2.2529 2.9101 2.2193 2.5573 0.7428 4.8854 3.2199 1.6129 6.2287 1.2252 2.5114 1.1144 3.9949 1.0384 1.9934 3.8161 3.7780 2.1998 1.0167 0.9990 3.1593 2.3331 3.3618 1.1927 7.5085 2.7675 1.1188 0.8141 3.1795 2.3003 2.1853 2.0827 5.7393 0.8838 3.9121 4.8232 2.9953 
1552611_a_at 0.2587 0.9765 2.6251 0.8488 0.4435 1.8075 0.9881 1.7271 1.8323 2.8650 1.2165 3.7200 4.8640 1.2813 3.6322 1.1391 8.8081 0.6494 2.9364 4.1220 4.4650 0.7965 0.7292 0.5400 0.8055 2.0290 1.7826 0.6076 6.9567 6.5531 1.9701 2.3793 2.8527 1.1502 5.1091 1.2496 7.9123 0.9106 4.0289 4.5565 1.8358 
1552612_at 0 0.8685 0.5620 0.5902 1.1308 0.7505 0.8430 0.5244 0.7703 1.8304 0.5092 0.4729 1.2807 0.3770 2.6488 0.7146 3.3986 0.7282 2.2140 4.0586 2.7694 0.2059 0.2390 0.4556 0.6813 1.0985 3.1440 0.2586 1.8956 2.5300 0.2289 0.6503 2.3083 0.8361 3.2248 0.6562 2.0912 0.4152 2.9486 1.1594 2.5329 
1552613_s_at 0.4366 1.0839 0.3708 1.0518 1.5728 1.0729 0.9208 1.8208 0.9394 1.8417 1.3098 1.3378 2.3308 0.6654 2.6210 1.9677 6.2077 1.8179 1.4858 2.6952 2.6557 0.2486 0.6151 0.2424 1.1552 1.5645 3.3582 1.6273 2.6752 3.5430 0.5516 1.9383 2.3470 0.8592 3.1371 1.0374 2.6620 0.8440 4.7474 1.5617 3.1165 
1552615_at 2.3986 3.9487 6.8994 2.1424 3.0055 4.0317 3.6558 3.2214 3.4130 3.6762 4.0931 5.1546 6.4054 2.7233 4.6991 3.9238 16.5637 3.6711 9.5187 5.7252 4.6543 2.4211 1.7077 2.3677 5.4122 4.1886 9.4388 4.9925 7.1569 8.4061 6.4668 2.7063 4.9618 4.8882 6.9702 4.4635 6.0001 3.5489 4.3974 4.3312 8.8997 
1552616_a_at 0.3872 2.7758 3.7133 2.5470 1.8323 4.1401 0.9139 0.8905 1.5672 1.5128 3.1590 1.8930 2.8123 1.1124 1.1103 1.5622 2.8088 0.7951 1.9511 3.1693 1.3008 1.0859 0.7099 2.3865 0.7480 1.4444 0.7802 1.3693 2.8267 2.4396 2.4492 0.0825 2.2366 1.5231 1.4159 0.9530 2.3656 0.8457 1.4774 2.5983 3.0251 
1552617_a_at 0.3100 1.3232 3.5486 1.0887 1.6491 1.4308 2.0758 1.3700 0.8573 2.1412 0.8478 0.7166 3.7707 1.6652 4.0053 0.7396 4.5675 0.7435 4.0463 2.4642 3.0333 2.0674 0.7636 0.8908 0.8102 2.7431 3.1157 0.9262 5.3794 3.3774 1.5096 1.4269 3.7935 1.0833 2.6811 1.9599 4.4273 0.5512 3.9032 3.5473 2.8808 
1552618_at 1.0734 6.1730 10.0250 4.3255 4.7041 2.9630 3.7654 4.7701 4.4043 5.9478 6.4662 5.5130 9.1945 7.0687 5.9974 4.6671 5.7804 1.9492 8.5800 5.9430 5.4219 4.9867 4.1145 3.5800 4.5446 10.4939 10.8738 2.8060 8.9741 9.0878 2.5371 2.9340 7.6651 7.0704 8.5669 5.5825 4.1007 2.2066 8.9626 5.0332 10.9207 
1552619_a_at 0 0.7565 3.5407 1.0003 0.7391 1.2770 0.8839 0.7660 0.7235 2.3466 1.4948 1.0921 7.9035 14.7705 2.1939 1.6605 6.8935 0.4318 7.8846 1.7803 1.8229 1.2194 2.8357 1.0355 1.2330 8.3569 7.2654 0.6732 12.8449 3.9851 1.8685 0.3239 23.5288 5.2051 1.7145 3.1580 3.2546 1.0127 1.2590 7.1382 2.5419 
1552620_at 0.3736 5.7514 3.6218 2.9254 4.8089 4.8137 5.4542 4.3189 3.4350 3.6132 4.1868 6.1727 7.1746 6.8342 3.4331 3.3333 6.0535 2.7999 6.0704 7.6209 6.6882 3.9795 4.1949 3.5693 3.0297 4.6938 6.9696 2.8382 9.4864 5.8960 3.8903 2.9519 6.0109 5.0317 7.5221 3.9528 3.2766 4.2811 6.4649 3.2852 6.6731 
1552621_at 0.7547 2.8002 5.1577 1.4462 2.0116 7.7187 1.6442 1.4399 3.0756 1.2770 1.0007 1.4732 3.8509 1.8570 2.2927 2.3208 6.7985 3.8396 3.9236 3.9022 3.1019 3.2273 1.7911 1.8868 1.3418 1.7456 3.8950 1.3041 6.7899 10.9643 5.5486 5.6041 6.3074 2.1260 7.8329 1.2955 2.3656 1.2028 7.6567 1.2839 2.6254 
1552622_s_at 0.3258 4.8017 1.5120 3.0251 5.5925 28.1281 1.4748 2.6790 4.6689 4.9131 5.0650 4.3917 2.6537 0.9913 2.6589 0.6540 2.0709 1.6206 2.7733 1.9220 2.6981 2.3846 1.5023 1.0309 3.4261 4.9526 8.4113 2.2165 4.0539 10.0395 29.4851 4.3282 2.9565 1.3551 4.8979 4.3219 2.7287 1.0385 4.1700 1.1082 2.6621 
1552623_at 1.8487 3.1761 7.1323 2.8181 1.9591 2.6649 2.1553 2.4147 1.5374 7.7237 5.5486 1.2061 0.8799 1.7908 2.6283 2.5349 8.0750 2.3132 2.3621 2.0964 2.2687 0.9139 2.4573 1.8561 1.2955 1.7884 2.7922 2.1574 2.8173 1.2174 2.0065 1.1071 2.9186 3.1267 2.6517 1.9534 3.4231 1.6872 1.3899 1.2081 2.0215 
1552625_a_at 0 1.8047 1.2979 1.2186 0.4429 1.9987 0.6406 0.3477 1.0178 0.2891 0.9650 1.6255 2.2090 1.1961 2.4175 0.8876 3.7843 0.3534 1.2435 0.7988 0.8036 1.7017 0.5888 0.9034 0.8709 0.7845 0.7926 0.3865 1.7709 1.3315 4.0738 0.7001 1.8556 0.4817 0.4471 1.7992 1.3035 2.6467 0.8492 0.6711 1.4806 
1552626_a_at 0.5476 1.8821 3.7917 0.8393 2.7467 1.5077 1.6214 3.4038 1.9629 1.3740 1.8308 3.1278 1.3839 0.8837 10.5742 2.0448 12.6299 0.8309 2.6435 8.3871 1.9820 2.7026 2.6540 0.6025 0.8572 1.7104 30.3961 1.3316 1.7586 1.7781 1.6965 1.7468 2.5495 1.0735 3.0197 7.2357 1.0820 1.0114 3.4711 1.9437 22.9783 
1552627_a_at 0.1718 3.5252 3.1205 3.5649 3.6344 5.4478 2.9810 1.3276 6.0447 3.7741 2.7927 4.9738 0.6161 2.6432 2.5831 4.5143 1.7412 1.9651 12.1965 7.6572 2.3832 3.0347 3.3501 1.0708 4.0900 3.0728 2.9546 4.1117 4.5793 2.5361 5.7545 1.0655 6.0304 8.2685 6.2790 4.6491 1.2291 2.9105 1.2073 5.0645 7.0197 
1552628_a_at 1.2866 3.5548 1.0086 5.4465 1.6086 4.4377 3.3089 3.9247 4.2186 4.7117 3.1709 2.4937 3.1741 1.8933 3.2605 5.2716 5.5503 1.6609 1.4602 6.2200 6.5329 0.2795 1.7305 1.1699 1.4026 1.6936 4.2729 2.2988 4.6132 4.1382 1.6519 2.4469 5.5879 12.1061 6.1294 1.3545 3.4399 1.9349 9.9243 2.0866 2.1948 
1552629_a_at 0.0277 2.2519 1.5636 1.6940 0.9165 1.9354 0.6006 1.1451 2.9957 1.1634 3.0965 1.9376 2.2302 0.5662 1.3949 2.0047 3.9308 2.1246 1.2883 4.2463 2.4313 1.6338 0.9660 1.5643 2.0067 1.2051 1.8431 0.6787 2.9332 2.7508 0.9775 4.4246 3.8013 1.6907 3.5472 1.8709 2.3046 0.9364 1.3515 1.5185 1.7160 
1552630_a_at 0 1.8900 3.0226 1.7275 2.7063 3.3944 3.0230 1.3336 2.2552 2.0295 3.8328 2.4749 7.0027 3.9323 1.5481 1.2344 2.8569 0.4694 2.2136 4.2798 3.7050 1.3540 2.1771 0.3902 3.2539 2.5826 5.4323 1.3042 5.0781 4.8122 1.6172 1.4570 4.7257 2.4436 2.7913 2.1102 2.5776 1.4609 2.5307 4.4413 5.4374 
1552631_a_at 1.5503 6.1308 10.9463 5.0085 10.4330 6.9589 3.0198 5.7573 7.7264 3.7462 14.2166 8.8738 4.8167 4.6523 3.6649 2.9755 13.0877 10.3525 23.6422 5.5483 1.6618 6.7273 3.4396 4.7694 2.0692 5.2407 8.4885 4.8460 3.1503 3.9361 4.0612 1.3458 3.1611 5.4324 6.2672 16.3288 1.6812 10.0230 5.7632 4.9731 20.9376 
1552632_a_at 1.7125 1.0367 2.9302 1.9255 8.7552 2.9591 9.5778 6.9669 0.8927 8.6117 1.6624 10.9510 4.1007 10.2084 1.5151 2.4172 3.8179 4.3267 3.9674 1.6433 1.2550 1.0440 6.3667 4.6768 9.9663 1.7116 1.6124 1.9607 4.0437 3.4991 1.2784 6.3234 1.7324 1.5099 5.2363 1.9595 0.4329 0.8613 2.1644 0.7819 1.8044 
1552633_at 5.5747 1.8230 9.5906 13.9628 2.9350 5.1068 1.9236 3.7138 3.7553 5.7479 55.5380 1.4524 6.4078 28.2323 6.9907 2.7793 7.8375 1.3504 5.0835 2.2614 2.7449 23.0754 61.5594 8.2445 13.4180 65.4190 7.9900 1.4147 14.0669 2.5713 61.9741 1.4968 2.6994 33.0315 3.1133 26.1450 4.1858 47.2855 4.1793 10.4290 16.0655 
1552634_a_at 0 2.8656 3.8436 1.1029 4.5015 4.0184 1.6754 1.8177 4.4382 3.6569 1.6741 2.7694 1.4687 1.8440 2.7883 1.8719 7.6480 2.1978 3.0935 4.6916 3.4306 0.9240 0.9075 0.7544 2.4265 3.1839 7.4478 2.6763 3.1537 2.4973 1.3969 2.5344 4.6083 1.9540 3.9946 1.3417 2.3981 1.9297 1.9604 3.2574 2.8535 
1552637_at 0 2.2773 0.5821 0.9995 1.5347 1.2769 0.7816 1.6707 1.5056 1.7405 2.8979 1.4260 2.0900 2.2783 3.1325 0.6769 2.7166 0.9977 2.5492 1.4496 1.6510 0.8967 0.8841 1.0907 1.1845 2.2283 1.3077 0.9228 2.3915 1.1692 3.5899 0.4668 2.3371 1.7877 3.3092 2.3237 0.9159 0.5725 0.7440 2.2835 2.5943 
1552639_at 0 3.6737 3.7429 2.0052 0.2756 1.9779 0.8599 0.9995 2.9949 2.1528 2.0631 1.7246 0.9687 1.7312 7.8751 2.8198 7.3210 3.1009 4.7682 2.3859 0.9889 1.0029 2.9337 0.4619 1.8654 3.1089 4.3840 1.2920 1.9099 2.4430 2.0198 3.4871 1.7581 3.2322 2.6813 1.9459 1.7894 0.8212 2.9472 2.3036 1.3570 
1552641_s_at 0 2.7277 0.3331 0 1.8984 0 4.8793 2.7565 1.5611 0.1515 0.5529 2.8349 1.3632 1.4661 2.3101 0 2.7045 0 6.8454 3.6152 0.2364 0.7476 0.1919 0 0.6874 0 3.4553 0 0.8326 3.3383 0 0.2112 2.1376 1.1947 2.9189 0 0.2626 0 0.5576 0.9858 2.6724 
1552643_at 0.8206 3.2147 3.9046 2.1268 1.7890 2.1024 3.1981 2.3630 2.7917 2.4595 2.3757 1.6278 3.8462 2.2636 3.0325 2.0017 5.2228 1.0642 5.5536 4.0384 3.3170 3.5834 2.0894 0.6777 2.3316 1.5887 5.0418 2.9412 3.0087 2.7240 2.4833 0.7807 4.5709 4.3295 3.1743 3.7576 2.2876 2.3583 3.8169 3.0588 3.8463 
1552644_a_at 0.0686 3.8359 7.6287 1.7697 1.2807 0.3945 6.3854 2.6218 6.1247 3.3331 8.4153 3.0416 1.3035 2.8912 1.2929 3.9106 6.3189 1.7265 2.7675 1.6117 1.8708 5.1379 3.9808 2.9004 4.4661 1.6177 6.9984 3.2844 4.6665 2.9232 2.8468 0.8482 4.2482 0.9656 1.9164 1.3712 1.9274 2.0334 1.1617 8.0513 4.8127 
1552646_at 0.2334 4.6361 6.8590 3.1337 2.8712 4.6637 2.4031 2.9970 3.6535 3.0459 6.5213 4.5367 5.2641 5.3532 4.8038 2.8847 7.0832 1.8481 11.5204 6.9844 2.2009 3.4267 2.4419 1.5697 3.2730 6.6376 9.5543 1.6742 4.3945 4.0363 3.8576 1.8629 7.1623 5.1145 5.5523 4.5058 4.4422 3.5042 4.3530 6.4060 8.9938 
1552648_a_at 0.4027 1.3502 5.4899 1.1059 0.4459 0.5193 0.6307 0.4764 2.0707 0.6761 1.9441 0.8054 3.5523 2.1773 2.2762 0.8084 5.4316 1.2418 2.6219 1.7889 1.4141 0.6663 3.1130 1.0185 1.4339 1.7301 3.3793 0.8557 2.0999 2.1187 1.0312 1.3827 3.6358 1.4121 1.7115 1.6647 1.8250 0.2874 2.4682 2.0637 1.6445 
1552649_a_at 0 3.7784 1.6016 2.4139 2.7413 1.9594 2.3433 2.0759 1.0196 0.9014 5.4525 0.8940 2.6884 0.6881 0 0 2.1873 0.6625 0.1442 1.1475 0.4179 0 0 0.4033 0 0.4808 0.7072 0 0.6236 1.0245 0 0 0.6417 0 1.4876 0.2196 1.2336 0 0 0.4116 1.4848 
1552651_a_at 0.2256 2.9907 6.3448 4.8794 4.8398 5.4798 4.9938 2.5987 4.9571 4.1220 6.1961 3.5146 3.6331 5.2281 2.7451 3.1357 6.0849 1.5938 10.5764 7.0810 1.5643 4.2615 1.4783 3.2014 3.8009 6.1928 5.9037 3.7565 3.9441 2.2765 7.6859 2.4086 9.2283 4.0601 2.7320 1.8057 3.4267 4.6641 3.9748 5.1372 8.1071 
1552652_at 1.4392 5.6867 4.5866 4.7911 6.6975 6.6979 5.3234 8.4164 5.1148 9.0254 7.5314 5.4291 7.4728 5.9801 6.0286 6.7804 13.3318 3.8580 11.8946 14.9143 9.3436 4.8103 2.4185 1.3115 2.9009 11.3542 3.3854 4.5440 5.5722 9.3268 6.2378 2.3276 5.6370 7.7201 6.0826 8.7548 1.8117 6.4352 11.0407 3.5099 15.2545 
1552656_s_at 0.3878 1.9919 2.1157 1.7606 2.3527 1.8496 1.1620 1.6961 2.0093 2.5129 1.9529 1.7993 2.8125 1.2843 2.5245 1.0107 4.5251 0.9045 4.5880 1.5637 2.6974 2.6530 1.2184 1.8566 1.4199 3.3534 3.7935 1.1756 1.8313 3.0633 3.2575 1.1992 3.0020 3.4649 3.6278 3.3827 1.8991 3.1090 3.6377 2.2179 4.0200 
1552657_a_at 3.0887 6.0786 6.9021 5.0315 4.0765 7.8785 6.9962 6.6860 4.1125 15.5783 11.5591 8.0550 6.6589 9.7061 7.0074 0.9519 6.1227 4.9336 20.0005 6.2069 7.4260 5.4093 5.9477 5.7258 6.9506 12.3349 9.3146 5.0064 6.2672 6.3133 5.3863 3.9039 13.3569 8.8294 6.9525 5.1808 8.4487 3.0528 5.0067 11.5129 6.3623 
1552658_a_at 0 1.2140 3.0733 1.0219 6.4351 11.6549 1.3271 1.5089 1.2379 1.1131 13.9886 0.8271 1.0267 2.1812 2.1958 0.6574 8.2458 0.1585 6.6095 2.3281 1.7883 1.5401 5.1442 1.3896 1.4910 3.0918 4.9241 1.1370 1.7209 0.6469 8.6337 1.1891 0.6205 3.5230 1.8642 9.4613 2.7253 6.8613 0.6142 2.7803 3.4335 
1552660_a_at 0.0812 3.4113 1.8248 3.2084 3.3901 3.2770 3.4873 3.1447 4.2236 2.6380 4.5414 3.8841 5.4295 4.2626 4.8090 2.6086 2.1248 0.6956 4.6016 5.4689 4.8162 2.1123 2.0101 0.8248 2.8505 4.8435 7.0496 2.3236 4.4404 4.6844 2.2742 2.7360 3.9391 4.2718 6.2038 3.5194 4.0384 1.5606 5.6888 3.9694 1.8575 
1552661_at 0 0 0 0 0 0 0 0 0 0 0 0 0 0 0 0 0 0 0 0 0 0 0 0 0 0 0 0 0 0 0 0 0 0 0 0 0 0 0 0 0 
1552662_a_at 0.1950 3.4865 2.4040 1.6095 2.5239 2.9705 2.1789 2.1454 1.0789 2.3577 2.8188 3.7183 2.9991 3.3885 1.5962 1.7580 3.2598 1.2745 3.8020 4.1716 2.2799 2.5064 1.4069 1.3678 1.7060 3.7339 5.0536 1.6330 3.5993 4.2135 2.0137 2.2682 4.2304 2.3242 4.5969 2.3004 1.6229 1.3777 3.2815 3.3982 2.0495 
1552663_a_at 0.4625 2.8010 2.1803 2.0633 1.1974 2.0257 2.9079 2.1615 3.5855 4.1782 3.0659 2.0408 5.0658 4.2715 2.9099 1.7181 5.0660 1.7484 6.6901 5.1123 4.1165 2.3052 1.5743 1.0186 2.6975 4.7867 3.6875 2.4934 5.7458 4.5054 2.1957 1.2063 5.5012 3.9537 4.4322 1.6434 3.4873 1.4878 4.1401 4.1289 5.3124 
1552664_at 1.0967 0.8986 1.5303 3.1522 1.7248 3.6437 0.7951 2.9703 2.8370 3.6088 1.7713 1.5725 1.5639 4.0879 1.8522 1.9003 4.5808 2.3411 1.8843 4.2756 2.3518 1.4015 0.9247 0.8761 1.4608 1.3932 4.2763 2.5974 1.3007 1.5799 0.3925 1.1507 7.1822 3.4100 7.1053 0.8974 1.3689 1.5700 5.1036 2.1737 3.4344 
1552665_at 0 2.8658 2.8073 1.4845 1.8936 2.5343 2.1524 2.0315 1.3206 2.6079 1.8224 1.5975 1.4946 1.6798 0.7339 1.4999 8.1734 0.4076 1.2177 2.7860 1.5941 0.7232 0.6843 1.4546 1.9939 2.0082 2.0512 1.7458 2.4710 2.4714 1.0277 0.7726 1.1180 1.5811 2.0123 1.2890 2.6991 0.6320 1.2016 1.7090 2.6050 
1552666_a_at 4.0815 6.3228 5.2942 3.6857 3.6386 4.3984 1.7032 2.7237 0.9655 4.1071 4.4595 1.3463 0.7039 5.7962 1.2131 4.2654 6.5029 1.7907 2.5143 2.4849 0.9119 2.7247 3.3345 3.7900 2.8496 11.2210 8.2047 2.9883 6.2403 7.2243 4.9382 2.7939 0.6945 7.2129 1.6098 2.9379 0.1701 1.3032 0.8656 2.1593 8.3494 
1552667_a_at 1.0168 1.7135 2.2181 1.3543 2.0352 2.7786 0.8137 0.8258 3.1378 2.4968 3.2139 1.2758 1.6978 1.1116 2.9416 0.3510 4.8097 0.8572 1.1007 1.8576 1.7716 0.8396 1.8522 0.5604 1.7938 2.0454 2.4277 1.8574 1.5553 1.7838 1.4706 1.7065 1.2192 0.3320 1.9133 1.2775 2.6624 2.0687 2.2480 2.5356 3.3024 
1552669_at 0 8.2291 5.4893 4.9193 6.7791 4.9817 7.9290 8.2110 9.8247 8.0616 12.2682 8.1276 10.7678 8.3732 2.7920 5.7164 9.9672 2.8920 8.9269 4.8836 8.8662 4.3546 4.6937 2.4739 4.3227 5.6297 7.6901 5.1424 12.1647 11.8863 3.8086 3.5824 13.3897 3.8253 15.2853 3.4726 1.9625 2.0281 5.3091 8.0875 8.6456 
1552670_a_at 0 1.5461 6.5313 4.4474 0.9438 5.7418 0.8247 1.6094 2.6053 2.0307 2.3038 0.8833 2.5134 2.1990 3.6266 5.3951 3.3139 0.6247 3.6876 4.1217 1.6634 3.7509 1.7855 1.0826 1.9610 3.2885 6.5968 4.8049 2.9963 3.2499 5.3308 1.8574 4.3541 4.5431 3.2501 3.2516 1.5985 6.1386 3.6866 2.3772 3.3752 
1552671_a_at 0 3.3293 4.3304 4.0917 1.8629 2.8572 2.4483 0.2546 4.1402 4.0322 2.0579 5.7527 3.0872 1.1986 0.5955 2.4946 3.8498 0.8794 1.1162 10.5627 4.1719 2.8873 1.5291 0.9047 4.4650 2.2819 1.8184 1.8021 1.1801 1.3820 1.0115 5.5048 1.2135 0.6075 4.0726 1.2697 4.3812 2.0503 1.6862 1.0532 2.6390 
1552672_a_at 0 8.6926 4.8266 4.8241 5.9928 3.6683 1.8958 2.9896 1.2627 10.7020 4.2344 2.6603 0.8590 7.1095 2.3334 6.7028 5.5442 2.8839 1.4373 1.6735 2.5400 7.0548 2.2204 3.5506 0.5894 1.2976 3.2520 4.3683 2.0085 6.9989 5.2491 1.2318 3.3602 6.2315 1.2434 9.3490 6.3976 9.8617 5.1612 1.7456 3.1872 
1552673_at 0 3.1047 6.2909 1.3806 1.6090 1.2221 0.6477 1.3661 1.5129 1.9928 2.2721 1.7964 1.8306 1.4502 1.5062 1.3276 2.1077 0.5551 2.8759 2.0709 2.9811 0.9125 0.4816 0.6491 0.5318 2.4575 2.6362 2.5149 1.4763 2.2067 0.7672 1.1790 2.0508 3.5318 2.3737 1.6424 1.7934 0.8851 2.0040 1.4924 2.4006 
1552674_at 2.1267 29.9574 5.2595 14.7927 19.7648 23.4778 22.5565 23.0216 22.5096 28.3833 27.9292 26.6377 29.0666 31.0830 20.3616 16.5967 45.7560 9.3569 48.3405 43.8749 26.9115 17.0918 12.8191 8.7813 15.8439 31.9417 44.8880 15.4737 38.5347 39.1639 15.4873 13.5909 37.7536 28.3232 41.5544 20.6830 19.6067 12.0382 26.8401 27.1669 41.9913 
1552675_at 0 1.3530 0 0.1771 0.0485 0 0.2840 0.1122 0 0.5507 0 0.4833 0 0.1434 0.1919 0 0 0.4655 0.6036 1.7920 0.1044 0 0.5134 0.0430 0.0631 0.6668 0.2513 0 0 1.1236 0 0.8189 0 0.0830 1.1806 0 0 0 0.0962 0.1350 0 
1552676_at 2.4797 5.3969 5.1889 4.7323 2.7578 5.9014 5.3399 3.5884 5.8036 3.9317 5.3375 10.4814 1.6382 5.0299 6.8917 4.9647 7.8462 5.0021 11.3635 13.5762 3.4829 4.8721 5.0948 3.9271 4.2533 3.2420 6.4938 7.1657 11.6571 10.6221 7.3841 3.7790 10.1414 3.7433 3.8682 5.5680 6.1269 3.3404 9.2368 9.4266 14.5187 
1552677_a_at 0.8395 5.1247 16.0471 5.0368 3.4814 5.2782 3.5923 4.2243 6.8917 5.1019 7.9618 2.7992 6.4468 1.9484 9.4216 3.5794 16.1728 3.0748 7.8043 8.5928 3.0047 3.9254 2.5771 2.2978 4.1846 8.1098 4.8393 4.4660 6.7879 8.0497 17.6108 2.9991 5.6133 11.2189 2.1758 6.4721 5.7468 11.4082 10.7087 7.1473 5.6982 
1552678_a_at 0.7691 0.8312 4.4236 1.5468 1.8112 3.0545 1.3480 1.2355 2.6134 1.8035 3.0773 2.1244 2.7529 2.2007 2.2030 2.0409 9.1565 0.8622 4.7969 2.3021 2.1881 1.6277 0.7446 0.4389 1.0594 2.7557 5.3269 1.8374 3.7408 4.5247 1.9869 0.5633 4.1831 4.7311 2.4591 3.4360 2.2163 1.4149 4.3653 3.4753 5.5470 
1552680_a_at 0.1211 2.0166 1.5459 1.2478 1.7874 0.5373 1.2394 1.7509 1.7737 0.9763 0.8587 2.8721 1.9922 1.8097 0.5614 1.4514 3.2508 0.5212 2.5776 2.9959 1.4208 2.0611 1.4586 0.5718 2.0199 0.9042 1.7045 1.6849 1.6515 2.4713 5.3502 1.5022 2.1032 1.2049 1.4959 0.4964 0.6873 1.4950 1.8309 0.8136 2.7019 
1552682_a_at 4.0475 4.5251 1.1489 3.9677 1.4489 1.4956 0.8252 2.6123 1.5723 1.9096 2.9477 1.6580 2.0472 2.6676 4.0578 4.2752 1.8984 2.0188 4.9751 1.9355 3.8441 0.8226 3.7829 2.7738 4.1629 2.2794 2.3608 0.8488 1.7020 3.2637 1.1984 2.1240 4.7577 3.1837 2.1349 0.6861 2.9431 3.0511 4.1439 2.3335 4.6101 
1552684_a_at 0 3.5183 1.1694 2.7386 2.6025 3.3304 2.9283 3.1006 4.7290 1.1711 0.9869 0.8365 1.0054 1.2536 1.5641 2.2018 1.8320 1.8797 1.0317 0.9261 1.1724 3.3275 3.7962 1.7098 2.5227 0.7032 0.8646 2.8695 1.1180 1.8194 3.0787 2.5438 1.2173 0.8116 2.1446 2.5840 0.4695 2.2883 0.4180 1.8546 3.3407 
1552685_a_at 0.1304 1.4966 3.0542 1.2679 1.7366 1.7484 2.2602 2.1331 2.4051 1.9407 3.5354 2.8452 2.1303 2.2163 2.9222 1.0177 2.4810 0.8724 3.9618 3.0545 2.6410 0.8740 1.2597 0.4778 2.3510 2.4556 4.4418 1.0548 3.7917 3.3772 0.6892 2.0895 4.2514 2.3346 4.3988 1.1587 1.3729 0.3379 2.3680 2.9953 3.6974 
1552686_at 0 1.5572 2.2097 1.6585 1.5137 2.2288 1.6601 1.2982 1.8917 1.0539 2.5237 1.5644 2.8631 1.0261 1.6120 1.6879 4.3377 0.3846 2.7397 2.1678 2.5156 1.4751 1.0259 0.8490 1.4096 2.3850 1.7325 0.6039 2.0220 2.4451 2.3060 1.3006 1.6201 2.1465 1.8914 1.1374 2.9073 1.1229 1.7429 2.0172 2.1652 
1552687_a_at 0 1.9739 5.9308 2.6382 2.9474 4.3203 3.1903 3.2317 0.9514 1.1518 2.1615 3.8451 2.8864 2.1341 0.8654 2.3242 3.9888 1.3936 3.8571 2.6405 1.0559 1.3192 0.4936 0.8913 3.9578 1.6922 5.4518 2.7927 1.9831 1.5180 2.4874 3.1809 3.2323 4.3561 2.2559 1.7649 1.0746 2.2614 3.9075 1.6126 3.3461 
1552689_at 0.1081 5.1214 2.8886 1.8471 2.1170 2.5970 3.1100 1.8950 2.0479 3.6759 3.7351 3.4125 3.9506 2.1733 1.7914 1.3679 3.8879 1.5711 3.4435 2.6228 0.9115 4.1698 1.8703 1.1763 2.1092 1.8504 5.1238 2.8071 4.4935 4.3093 4.9589 1.2349 3.6214 4.3901 3.5278 3.5257 4.0375 2.4032 4.5678 5.6547 1.8080 
1552690_a_at 0 2.0972 2.3435 2.8832 2.2223 3.5143 3.3780 5.3065 2.7895 1.9147 3.0179 2.6527 5.4093 1.8634 2.2320 3.1137 2.5449 1.8647 4.3856 6.0836 3.9064 4.3888 2.8490 1.2625 1.7812 2.9182 4.0838 2.4717 6.4839 6.2340 2.5640 2.9995 3.2649 2.8443 3.8796 1.9437 4.5624 1.2906 4.2651 2.9605 2.8584 
1552691_at 0.0665 1.1566 0 0.5722 1.1072 0 0.0855 0.9269 0 0.0561 0.3455 1.7721 0.8861 0.3422 0.9198 1.0548 0 0.3278 0.5333 0.9160 0.8057 0 0.4265 0.1065 0.3396 0.4515 0.2000 1.6599 0.6872 0.7020 0.2169 1.4769 0.4710 0.4273 1.5087 0 0.4632 0.4318 0.3234 0.4729 0.0572 
1552693_at 0 0 3.1800 0 0 0.0852 0 0 0 0.0838 0.8508 0 0 0 0.1189 0.4558 1.1064 0 2.7910 0.7437 0.0605 0 0 0 0 0 0 0 0.4518 0.6024 0 0 0 0 0.4500 0 0 0 0 0 0.3027 
1552694_at 0 0.1664 1.4732 0 0 0 0.1759 0 1.1078 1.8211 0.7133 0 2.0876 0.4757 1.6455 0.1751 3.7746 0 2.1681 2.8129 2.6140 0 1.9603 0 0.3178 0.1921 1.3155 0.1666 1.6360 3.2141 0 0.6592 1.8724 1.3434 1.8635 0.5317 1.2397 0 1.5495 1.4996 0.4946 
1552695_a_at 0.4769 0.9076 0.8376 1.3213 1.3326 0.7312 0.9129 1.4990 0.5182 0.8526 0.3216 0.5362 0.9174 1.1340 0.8168 1.1784 2.6799 0.0913 1.9946 0.9923 1.6422 0.6885 1.2571 0.9157 0.9260 0.2866 1.3298 1.1651 1.0681 0.8952 0.6796 0.9253 1.2950 0.9126 1.1119 0.7475 0.8888 0.5004 3.3307 1.5350 1.9677 
1552696_at 0 0.2941 0 2.4633 0 0.5254 0 0.0505 1.3727 0 0.0272 0 0.1043 0.1402 0.2307 0.8795 0.8353 0 0.5922 0 0.2381 0.1561 0 0 0.3758 0.6033 0.1601 0 0.3794 0 2.0604 0 0.2758 0.1982 0 0 0 0 1.0225 0 2.1870 
1552698_at 2.3096 8.1215 1.6230 2.5929 7.4775 3.9387 4.8494 3.4536 3.9353 3.9181 3.9555 1.9259 4.6685 3.2644 2.8839 7.4066 5.3966 5.4293 4.9522 4.5211 3.3925 2.3718 1.1815 4.2032 5.3466 4.8305 3.0296 2.1707 7.9340 3.7836 2.6309 2.2882 5.1027 2.6867 5.6342 2.4801 1.0014 2.0946 5.3291 2.3654 3.4131 
1552701_a_at 0.1353 3.5460 3.4557 3.1307 3.1749 3.2066 1.3932 2.1955 2.5584 4.6817 3.7696 7.5483 3.3313 2.2915 16.3792 7.5706 15.3143 3.9499 24.0621 7.6479 7.2684 1.4453 2.2269 1.6009 4.9524 8.3733 13.2057 7.6971 4.1328 6.4297 3.4090 5.3691 5.9699 3.5420 9.5184 10.4913 6.2538 3.3863 8.5209 4.5564 5.9490 
1552703_s_at 0.7716 5.0960 2.0495 3.1285 5.8756 3.2296 3.0757 2.3779 3.6567 5.6923 2.8569 8.6171 4.4158 4.0616 13.5150 4.4733 10.4767 3.3882 10.3948 7.5231 8.2476 4.3259 3.1071 2.6182 5.2484 3.9948 9.1995 2.5068 8.1509 7.3947 1.7644 7.6290 4.9685 3.2852 10.3121 11.4374 5.5712 2.6118 7.8034 5.2969 4.4126 
1552705_at 0.4719 0.1230 0 0.3311 1.5958 1.0307 1.2237 0.8180 2.5246 1.0958 0.0182 0.3746 0.8332 0.3096 1.4798 0.4514 0.7723 0.2250 1.3947 0.7101 0.9022 0.0655 0.3112 0 0.4513 0.4832 0.7056 0 1.0399 0.5665 0 0.1711 0.6268 0.6445 0.2019 0 0.5537 0.0394 1.2344 0.9079 1.1142 
1552708_a_at 0 0.3680 0.7912 0.3123 3.0433 0.2826 0.3659 0.2824 0.2086 0.7859 1.6612 3.0508 0.3050 0.5370 0.9224 0.5815 1.2377 0 1.7906 4.5302 0.8284 0.1485 1.6832 0.5593 1.1208 0.7375 0.7226 0.0441 0.5678 0.4859 0.0985 1.4936 1.6280 1.0418 0.6003 1.5842 2.3579 0.0192 0.6524 1.1900 0.4995 
1552711_a_at 5.7814 7.5621 1.3892 3.8708 10.5904 1.8361 14.3219 10.5958 15.5633 11.2595 1.4214 1.0041 1.5208 6.1251 5.0066 1.6303 1.9370 1.5987 10.9127 6.3566 4.1785 7.3001 1.1252 1.8757 7.3100 4.3525 9.3300 3.1271 1.7592 2.5177 1.2930 3.6246 13.7150 2.9635 4.8678 3.5870 6.1963 1.1869 5.5938 6.9034 11.7388 
1552712_a_at 1.3906 2.0518 5.1776 6.0964 1.3199 7.1421 2.4514 2.3347 3.0508 2.6690 2.1450 3.4110 3.6194 3.0709 3.0361 3.1111 3.1946 1.3497 3.8904 4.8734 4.0937 5.0653 1.5325 1.1061 3.1465 1.6878 4.8948 5.7276 5.2779 3.8867 4.8235 1.5561 4.0731 4.5369 5.1706 3.6236 2.1912 4.4236 5.6640 1.9999 3.0304 
1552713_a_at 2.0446 2.8442 2.2254 1.5949 2.5716 3.0312 1.6362 1.3838 2.5479 2.7456 2.9828 4.7956 3.3805 2.3714 3.3512 2.3063 7.1044 2.2516 7.0468 5.0426 3.0327 3.1242 3.2231 0.5935 1.4082 4.4146 6.4036 1.8676 4.0135 4.2107 1.6118 2.3732 4.9081 4.7366 4.5556 2.4716 2.6310 3.2674 3.6664 3.1745 4.9721 
1552714_at 0.4481 5.4080 0.9572 3.2487 1.2201 0.9677 0.5621 0.3505 0.9887 0.4714 0.9484 1.2852 0.6295 0.5695 0.8280 4.4163 1.3794 1.8607 0.6474 1.6221 0.2647 1.0227 2.3034 2.2196 4.1599 0.4834 0.9020 1.0468 1.1425 0.6617 0.1620 1.1633 1.2715 0.2737 1.1280 0.6100 0.9469 0.5510 0.4179 0.0901 1.0095 
1552715_a_at 0 7.5429 2.0916 6.9756 0.2706 13.4023 0.6566 6.1555 0.7480 1.3287 0.6454 5.7168 0.9316 1.1132 0.3878 7.9434 1.7158 2.5134 0.9337 0.6450 1.0191 7.7189 1.2089 2.8410 5.5011 2.1121 1.6994 7.0847 0.2627 1.6925 1.4615 4.0850 0.7881 0.6975 0.5802 11.7451 9.0161 0.5331 0.4430 2.9574 2.3464 
1552716_at 1.7661 2.2445 11.6436 1.5569 2.3051 2.4146 2.6045 1.0807 2.4720 1.5876 4.0639 0.9575 20.8764 3.4200 1.8660 2.5181 18.6129 13.3005 3.4742 2.3066 1.5584 1.1202 2.0613 10.4658 1.4531 2.8545 4.0649 0.5585 1.4162 2.8090 2.4955 1.8579 3.5380 1.6767 2.3882 1.9703 1.2719 1.8491 1.9058 1.3799 1.4609 
1552717_s_at 1.3569 3.5847 4.5266 7.6901 4.1792 2.6457 2.8903 8.4567 4.4194 2.4269 10.5791 3.1426 7.0746 3.7780 10.3332 7.1077 6.4845 4.1744 6.7093 7.3191 5.5140 5.4818 6.1485 3.7417 3.7022 7.1993 9.4766 7.3555 2.0894 5.7925 7.1734 2.9221 2.3903 2.1756 5.8478 4.7984 2.0890 5.0895 6.3312 5.3695 9.1794 
1552718_at 0.1099 4.0042 6.3738 2.3529 5.0827 1.4186 4.1332 3.2753 3.1358 4.7142 3.2522 4.0411 5.0696 5.8700 3.6231 3.0812 3.9679 0.9890 3.4026 10.0425 7.4869 1.7618 1.4669 1.7207 2.8524 5.1735 5.3525 2.3236 7.3127 6.8461 2.4050 2.1385 8.9292 4.7305 8.8909 1.6137 4.1325 0.5838 4.0730 5.1698 3.0736 
1552719_at 0 0.2949 0.8785 1.2828 1.6970 7.6900 1.6549 0.6843 0.7577 1.1286 0.5835 0.5332 2.4748 1.2274 2.1648 1.1623 2.6172 1.4660 1.2873 1.6417 2.2748 3.7161 0.4645 0.4609 0.9324 1.1818 0.8433 0.2128 1.2714 1.3534 7.4993 0.9400 1.8463 0.8730 1.5978 1.1858 0.9520 5.3401 1.9938 0.8723 1.9369 
1552721_a_at 0.2349 0.2780 0.0335 0.1525 0.1189 0.2163 0.7372 0.3717 0.2652 0.1976 0.2143 0 0.7531 0.0501 0.8066 0.2086 1.6905 0 0.4460 0.4688 1.3207 0.2107 0.3738 0.0121 0.5411 0.1891 2.2682 0.1017 0.6662 0.7068 0.1799 0 0.1591 0.2447 0.2728 0.2354 0.3799 0.1137 1.2765 0.6375 1.2820 
1552722_at 0 0 0.5115 0 0 0.0529 0.0721 0 0 0 0.1744 0 0.0584 0.5613 0.5811 0 0.8087 0 0.7979 0.2446 0.2349 0 0 0.0772 0 1.1218 0.7844 0 0.2175 0.1648 0 0.0131 0.3787 0.2163 0.3706 0.1485 0.1471 0 0.4658 0.1418 0.3399 
1552724_at 0 1.2391 2.5448 1.9512 1.8519 1.9763 2.7711 2.2811 2.5029 1.7476 4.1077 0.9469 3.6637 2.5581 0.9789 1.7352 6.2862 0.7873 4.6315 1.3508 4.4237 0.9727 1.7613 0.5042 1.6211 3.3694 4.9030 1.9281 3.1157 3.1643 1.7008 1.2102 2.6430 2.5108 2.7909 1.0274 1.6432 1.1149 5.0372 2.1087 5.4706 
1552725_s_at 1.8001 1.6063 0.4206 1.4379 1.3063 1.2072 1.9987 2.4151 1.1038 1.4265 1.0242 1.2942 1.7420 0.3178 0.7257 0.6474 2.3599 0.2995 2.4291 2.5328 1.1071 0.4280 0.6397 0.2578 1.6083 2.1307 4.3875 1.5118 4.6158 3.0835 0.9858 0.3488 2.0565 1.2360 2.9561 1.4004 0.6289 0.5199 1.0530 1.4361 2.7559 
1552726_at 0.2491 2.4896 7.8967 4.6907 2.2831 7.7209 2.0522 2.5863 2.2719 3.5477 6.0402 5.5332 3.7524 5.1474 5.7921 7.3638 9.2476 1.7266 8.8804 5.8905 3.6275 4.6567 3.6224 2.9722 2.9594 5.4644 8.8181 3.8559 5.4891 2.2048 12.5942 2.5208 7.4472 3.8605 5.5170 3.6683 4.3913 2.7316 3.6766 4.4625 7.6476 
1552727_s_at 0.9508 3.2191 1.3858 0.5788 1.0979 1.2651 1.5652 1.9731 1.5383 1.0953 2.8726 3.3687 2.2570 2.0460 3.5057 1.8286 2.8271 1.2719 2.2528 3.0412 2.3056 1.8193 2.4868 1.7989 1.6907 2.4542 3.4995 1.5083 2.9012 3.5612 1.8497 3.1577 1.9592 3.7156 2.7014 1.9831 1.0931 2.5658 2.6984 2.2185 2.4926 
1552729_at 0.6625 4.2908 14.1752 2.6507 6.3228 5.1939 7.1471 4.3950 4.4682 7.2708 9.5037 9.6348 8.6271 6.1531 11.5959 5.4613 19.7190 10.8261 12.8293 10.9199 8.0267 4.9807 5.4974 4.4370 19.4446 8.0794 17.6472 18.8843 6.4529 3.9230 5.6043 3.7306 11.3401 12.0196 12.0650 10.6892 3.8467 1.7835 3.8552 6.4571 16.2919 
1552730_at 0.2728 5.7447 6.0176 4.3646 1.8020 2.9915 4.1561 8.7281 4.8573 4.2258 5.2203 4.7537 2.3509 7.1167 3.7469 1.7823 14.9757 4.7857 6.0607 6.3338 3.5061 4.9527 1.6848 3.7070 4.3445 7.1228 13.0410 1.5195 7.5389 3.0167 5.9398 0.6266 7.4494 5.5966 9.3995 4.5152 4.1536 3.1075 4.9042 4.9857 11.2570 
1552731_at 2.0346 6.0355 20.0006 40.7331 39.4510 0.9329 45.9860 40.0380 41.8988 35.5901 65.8801 0.6270 44.1014 53.5478 38.9847 43.8407 7.5851 18.1427 3.0227 1.6464 50.9714 39.4063 22.8463 23.6092 41.3874 54.4643 11.7861 45.1209 57.8592 79.3033 56.5980 31.5655 79.0953 58.5609 2.7246 50.8784 32.1047 54.4004 3.8453 64.7426 1.6676 
1552732_at 0.0506 0.3280 1.6938 0.5433 1.8376 0 0.1492 0 0.2810 0.5859 0.2116 0.3756 0.2490 0.5025 1.7368 1.4144 1.2265 0 0.5854 1.4832 0.4349 0.0197 0.8105 0.7212 0.8200 1.3984 1.1666 0.1588 0.7043 1.9424 0 0.9335 0.4783 1.2211 0.6702 0.3439 1.1110 0.1116 0.4941 0.9243 0.7678 
1552733_at 0.1778 2.0210 2.4002 1.8116 1.3043 1.5617 1.2576 2.2127 1.7145 1.5857 6.8973 5.9013 3.4016 3.4632 2.1336 1.7335 1.8669 0.2340 2.1054 2.6597 1.5997 3.0537 0.8992 0.8407 1.3655 0.7972 2.0662 1.5554 2.5651 1.7492 1.6577 1.1080 3.7461 1.6478 1.7962 2.7040 2.6895 1.0515 4.3775 2.3399 2.1708 
1552734_at 0 1.2626 1.7392 1.6077 1.0622 1.9940 1.8603 1.5047 0.3086 0.1700 1.1942 2.1035 2.4204 2.1650 1.6002 0.3955 2.4403 0.6410 2.8501 0.5950 1.4592 1.7444 0.9314 0.3996 0.3733 0.0380 2.8024 1.0643 1.4979 1.5381 2.3595 1.3954 2.0486 1.0353 0.3659 0.8871 0.1855 2.1263 2.6608 1.4181 2.7548 
1552735_at 0.7312 1.0778 4.3513 4.5257 2.6026 1.3256 2.6044 1.7871 2.9495 1.3791 6.0171 2.3513 2.1590 1.2824 5.7845 3.2316 7.4554 1.2595 4.0416 3.9348 2.1380 2.8655 2.4721 1.2266 2.5803 5.7127 1.8252 4.1170 4.4374 4.6839 4.9212 2.0705 6.1925 1.0783 1.0238 3.9107 2.2136 4.9380 1.6310 5.9355 13.5808 
1552736_a_at 0 0.5550 2.3697 1.0850 1.8771 0.8292 1.5393 1.2499 1.4073 1.7732 0.9739 1.3793 0.7158 0.9608 1.5174 0.3450 3.6330 2.1638 1.7801 1.5942 2.0027 1.7750 1.3774 0.8110 1.2945 1.2872 2.2017 1.2146 1.7263 1.6606 1.3369 0.8176 0.4575 0.9736 1.4950 1.7995 2.1060 0.5621 2.9373 0.8908 1.7306 
1552737_s_at 0 0 0 0 0 0 0 0 0 0 0 0 0 0 0 0 0 0 0 0 0 0 0 0 0 0 0 0 0 0 0 0 0 0 0 0 0 0 0 0 0 
1552738_a_at 0 2.8053 3.4789 1.1714 2.4331 2.5755 3.0020 1.2110 2.3759 2.2312 2.3917 1.3071 3.7959 2.0055 2.2019 1.7059 6.8066 0.5926 4.7324 4.2089 3.5285 1.3927 2.0976 1.5732 1.0950 3.5524 5.3664 1.4086 2.1496 3.2254 2.0136 1.4717 1.1970 3.4423 5.5407 1.8341 1.9086 1.3539 2.8763 2.7700 5.1033 
1552739_s_at 0.1745 0.8274 1.9334 1.5092 0.6035 1.2496 0.8751 1.0871 1.0515 0.6992 1.6829 0.9465 2.0848 1.3511 1.9907 1.0787 3.6938 0.5400 3.0581 1.9920 1.2777 0.6534 0.7665 0.4834 0.7580 1.4288 1.9990 0.2730 1.7709 0.7494 1.6146 0.8030 2.5780 1.3311 1.9323 1.6312 0.9041 1.3094 1.8799 1.5356 2.8706 
1552740_at 0 0 1.1011 0 0 0 0 0 0 0.1892 0 0 0.3518 0 0.2004 0 0.1547 0 0 0.6047 0.9857 0 0 0 0 0 0 0 0 1.8415 0 0 0 0 0 0 0 0.5306 0 0 0.2712 
1552742_at 0 1.3862 2.5681 1.8446 1.3089 2.7233 1.5286 1.3109 1.6511 1.8154 2.6690 2.4349 1.3282 1.0809 2.4135 1.4108 6.2501 0.7194 1.9949 2.4473 1.6448 1.0839 0.7539 0.2840 1.7384 3.2845 3.5506 1.8021 3.1619 3.1072 1.5851 1.3242 1.9196 2.3042 2.3343 2.0673 1.3863 1.2417 2.5937 2.3174 3.3445 
1552743_at 2.1581 9.4608 8.2243 6.5315 2.8553 3.2678 5.0099 3.8500 6.3122 4.9167 10.4381 4.1562 6.7530 5.5733 2.9530 5.7759 16.6439 4.1448 10.6858 8.3763 6.3669 6.7698 5.9289 3.0555 6.9477 7.0008 9.8695 5.1710 7.9076 7.4952 5.9518 4.4869 7.6323 5.6360 8.7235 6.9256 7.9233 3.7670 6.3218 5.8285 10.1273 
1552745_at 0 0.7711 3.2864 1.3314 0.6387 1.2301 1.5204 0.9468 0.5146 1.6997 1.4315 1.2653 1.5177 0.9425 1.2537 1.0924 1.7120 0.2463 2.5955 1.1500 0.6837 0.4083 0.7976 0.3711 0.4482 1.6365 2.4818 0.8333 1.6367 2.1223 0.7297 1.0511 1.2938 1.0690 1.3803 1.0052 1.7117 0.6468 0.4337 1.5084 1.4111 
1552747_a_at 0 0.3839 0 0.5562 1.4499 0.2455 1.1349 1.6143 1.5971 1.9959 1.5188 0.2248 6.0255 1.4730 1.6789 0.3003 2.6268 0.4504 2.9648 2.0593 3.4656 0.7530 0.6509 0.2409 0.9651 4.0254 1.0827 0.9208 5.7324 2.9955 0 0.3593 1.2649 1.4462 5.1467 0.4927 0.9284 0 0.9081 1.7754 1.6382 
1552749_a_at 0.2151 9.4728 10.1324 3.5189 6.4794 13.7220 7.0348 8.1879 8.1177 8.9081 12.4121 8.7037 11.8243 9.3459 9.9178 5.0888 21.9034 3.5968 20.1519 13.8765 9.4772 8.2187 6.1725 3.5539 7.0257 12.3280 17.2083 3.9688 11.3495 12.0227 8.4753 4.2114 14.6460 11.9959 14.7180 5.0749 8.2129 8.5287 10.4411 11.2187 19.2951 
1552750_at 2.7206 5.9047 5.7679 11.9872 7.2717 12.0755 6.5440 8.9376 0.8554 16.7325 7.7660 4.1171 12.5027 16.1837 8.7329 4.9087 16.6853 4.9756 30.1743 18.1001 8.6576 17.0142 7.6347 2.0133 16.5114 20.4567 10.8575 8.7515 25.7238 23.4752 13.3437 4.0963 7.5338 18.4813 7.0099 11.7826 16.3022 6.1842 5.7306 18.5390 7.9917 
1552751_a_at 0.2107 11.9434 12.2405 6.3171 8.1483 5.4732 9.0433 8.7756 10.1529 10.5553 12.9882 5.3026 7.0999 12.9628 7.4132 6.4882 11.5549 4.2077 15.4463 17.2629 6.3838 7.6785 6.6205 3.4798 9.0880 13.9470 8.0132 5.7186 13.8450 7.3094 6.5363 3.2964 14.9259 11.3364 14.6709 6.4028 7.3069 8.1136 12.3697 11.6522 16.1038 
1552752_a_at 0.4506 3.1547 3.8016 2.7280 2.6256 2.1986 2.5991 2.5277 3.3376 2.9823 3.4459 1.3962 4.4122 2.5954 3.3313 3.2540 8.4778 1.0107 1.5633 5.6790 4.3643 0.9314 1.0083 1.4994 1.6534 4.4975 5.4948 3.0670 5.1936 6.0239 1.8757 1.9324 1.8896 3.4638 5.6982 0.7816 3.1346 1.4639 5.2210 2.4461 4.2093 
1552754_a_at 0 0 0 0 0 0 0 0 0 0 0 0 0 0 0 0 0 0 0 0 0 0 0 0 0 0 0 0 0 0 0 0 0 0 0 0 0 0 0 0 0 
1552755_at 0.6389 1.8104 3.8912 2.5044 5.1929 1.6527 5.7557 4.8334 5.4081 3.0467 4.0283 6.8064 5.0445 3.1362 3.4523 2.4039 8.2351 1.8988 5.4688 4.0465 6.5389 5.8267 3.2862 1.8860 1.3308 6.5750 6.6329 2.5240 11.6568 3.4950 1.1621 3.7031 5.0284 5.0025 7.0655 2.7439 2.6989 2.1084 2.6865 6.1320 4.5366 
1552757_s_at 0 0.5188 1.9297 0.5818 0.2060 0.6988 0.6932 0.6074 0.6451 0.1540 0.5741 0.6912 0.5802 0.3356 0.2673 0.2519 1.9617 0.1058 1.4321 0.1916 0.1237 0.6695 0.1738 0 0.3984 0.4775 0.7345 0.0382 0.7883 0.5348 0.7265 0.2282 0.2875 0.5927 0.5194 0.8344 0.4653 0.3602 0.1523 0.1801 0.8708 
1552758_at 0.3524 2.8429 2.4664 1.8750 2.4331 2.1840 2.4864 2.4425 3.5740 1.5876 1.8642 4.5546 1.8390 5.0939 4.3353 1.3883 4.9029 1.6491 6.2320 1.8991 0.9163 4.9633 2.2656 1.4079 2.1056 2.8215 7.3769 2.8312 3.5230 2.1632 1.5594 1.2575 2.0769 4.3405 1.1785 1.9385 1.9127 1.4642 5.9411 4.8113 4.9683 
1552760_at 0.0756 0.5572 0.4057 1.3256 0.5030 0.4229 0.5247 0.7132 0.6529 0.7215 1.5440 0.6610 1.8255 0.8529 1.4010 0.1418 1.3179 0.1361 1.3396 1.9280 1.4036 1.0843 0.6475 0.4784 0.6360 0.5507 1.4560 0.6565 1.4499 1.9482 0 0.6832 2.0715 0.7923 1.7600 1.3181 0.8240 0.7139 1.6696 1.1412 1.5996 
1552761_at 6.2226 4.0350 13.6572 4.3042 4.5427 9.8015 4.7132 4.0756 7.2420 4.2736 8.0394 10.2663 11.3664 5.1213 11.3201 2.1969 19.5603 5.2553 17.7163 5.6275 10.4921 8.1803 7.6369 4.0537 7.4223 11.7468 16.6487 3.0967 13.2126 13.6123 6.8455 8.9552 7.3231 7.3130 13.8942 8.0181 11.1018 8.5662 7.9869 13.0479 15.8723 
1552763_at 0 0.2723 2.6255 0.9093 0.7170 4.8133 0.4145 1.3569 1.6564 1.3382 2.4357 1.4128 1.2535 1.2982 3.9524 1.1960 4.8233 0.9314 5.4445 1.4063 0.8488 2.6583 0.9790 0.2775 0.9847 1.5345 4.0078 1.3709 1.6291 1.3919 2.7851 0.8612 2.8958 2.4371 1.2276 2.4665 2.2986 2.4671 1.1722 1.7887 4.3635 
1552765_x_at 1.0240 0.6242 2.4591 0.7552 0.7555 3.9303 1.4442 1.6791 1.0442 0.2607 3.2021 1.4828 1.5699 0.7265 2.2666 0.8440 3.3727 0.5916 3.2091 0.8694 1.0384 1.2429 0.1760 0.4828 0.4929 2.0812 1.6922 0.8325 1.6589 2.0200 2.3443 0.5011 2.2541 1.4633 0.6990 1.4234 1.1890 1.1567 1.2559 1.6389 1.8013 
1552766_at 0 0.3135 3.3519 1.0180 0 0.5584 0 0.2724 0.4689 0 1.9430 1.7465 0.1434 0.2000 0.2480 0.1523 2.2596 0.3901 4.7866 0.5146 0.4299 1.9236 0.7657 0 0.9962 1.6770 1.5545 1.5031 0.6037 0.4859 3.1082 0.3196 1.2408 3.9113 1.0934 0.5730 2.3145 1.5596 1.2907 0.7147 0.6947 
1552767_a_at 0 0.8116 0.1766 1.9355 1.0324 1.0388 0.5426 2.4993 1.5527 2.5816 0.9623 0.8163 1.0812 1.2404 0.4090 0.3365 14.8812 0.6802 17.2651 1.0080 1.1367 0 10.7368 0.1209 6.4168 0.8141 6.2478 0.7567 2.8851 0.7688 1.0910 0.6275 7.1395 5.4502 1.3475 1.6693 0.9455 0 15.8751 13.7288 0.7849 
1552768_at 0.9875 5.0688 3.5708 4.7222 3.4442 3.8967 4.0802 2.9662 4.1810 3.8190 5.5827 4.6091 2.9933 4.4587 1.2800 2.8459 7.6810 2.4920 5.9333 4.2409 2.9414 1.8279 1.2022 1.4896 3.0653 3.9637 5.1735 2.4015 3.8435 4.1316 3.6125 2.8044 4.9913 2.0812 5.7523 3.7904 1.5917 2.1837 2.8842 2.6230 4.8398 
1552769_at 0.9198 3.7120 3.2580 6.3915 4.4282 5.2150 3.5407 3.3992 7.5561 2.4216 1.8800 3.0519 3.8333 4.6920 7.1461 2.0614 10.6691 4.3064 6.0194 7.9711 5.2000 3.0798 6.1716 5.1158 6.7112 6.1957 3.2373 2.4338 8.8474 2.7900 7.5227 3.6943 5.7728 4.8849 3.6276 3.3460 5.6530 4.9796 6.9085 3.7945 6.4296 
1552770_s_at 0.7129 3.5985 2.8895 0.8657 2.2906 2.7218 3.2120 2.9730 4.5859 4.2535 1.7833 3.1148 2.0154 4.4241 0.5924 2.3849 3.8533 1.3429 1.9304 1.7867 1.8516 1.3806 1.7767 1.4153 2.5487 2.2963 1.1968 1.9165 4.7387 2.5487 1.1884 3.2576 0.6928 1.2295 0.9394 0.7184 1.5314 1.7173 5.2647 5.4187 2.8552 
1552771_a_at 0 3.8776 0.6687 2.8539 2.6440 5.6623 2.5978 3.6872 3.1590 5.8762 1.4553 2.4073 3.8437 1.0565 9.4602 2.5185 3.0110 1.0243 1.8911 6.0886 5.4278 8.0680 3.2489 3.6760 3.3129 1.4450 8.0999 1.4966 1.7400 8.8320 1.5368 2.5456 5.4317 3.7291 6.3935 2.6109 1.9287 3.3927 7.4902 3.2283 3.4256 
1552772_at 0.5811 0.3997 2.2069 0.5082 0.7138 1.2020 1.0539 0.8236 1.7832 1.9700 1.6221 0.9250 3.0303 1.8023 2.3745 0.5288 4.2608 4.4485 2.3536 1.6071 2.3082 0.7077 0.6042 2.0614 0.7469 2.3374 2.3551 0.7645 3.0607 4.0729 1.0856 0.5326 1.9738 2.1626 0.8989 0.9462 1.2565 0.9025 1.8521 1.9507 1.1792 
1552773_at 0.4232 1.0818 0.8040 0.7608 0.8934 1.2148 0.4405 0.6970 0.9174 1.3413 1.6029 0.9181 2.6843 0.8495 1.1843 0.8428 3.6685 0.2891 2.5669 2.1359 1.4202 0.9462 2.9747 0.5898 0.8932 1.2222 1.7460 0.5856 2.0454 1.4789 0.4190 0.8963 1.9253 1.0477 1.8615 0.5515 0.5863 0.4363 0.6370 1.2636 1.0651 
1552774_a_at 0.5442 0.3484 0.7594 1.6369 0.5147 0.7557 0.8127 0.8138 2.0207 0.3084 2.2048 1.1572 0.4607 0.7992 0.4299 0.0304 2.2568 0 1.0251 1.4429 1.5981 0.4531 0.6299 1.0172 0.3670 0.9845 0.9228 0.7214 0.6671 0.8383 0.4738 0.4089 0.8804 0.8528 2.0462 0.1190 0.3415 0.1182 1.0460 0.3040 1.2186 
1552775_at 0.1158 2.3761 1.3149 0.9785 1.3343 2.3456 0.8798 1.0695 1.8334 1.4553 2.1091 1.7308 2.2715 1.9372 2.1641 1.5485 4.3667 0.3723 2.3128 2.1837 2.4521 0.8552 1.5694 0.6376 1.8309 2.1034 1.7116 0.9914 2.8357 2.3758 1.4465 1.6618 2.8814 2.2857 1.7641 1.3809 1.2500 1.7546 1.7585 1.8000 2.3304 
1552777_a_at 0.1758 1.1843 3.7661 1.4337 0.6159 2.1319 1.0365 1.5946 0.9698 1.0261 2.1619 1.1562 1.5857 0.8295 1.0060 0.7937 2.0144 5.2003 0.6559 3.6277 1.4967 13.5982 2.0665 3.8892 0.7101 1.0169 1.8725 0.9942 1.7134 1.5373 16.9087 0.5918 1.7744 1.0121 2.6072 0.6640 1.4123 11.9138 2.5013 0.9109 1.1019 
1552779_a_at 0.1074 2.6380 2.8585 2.0950 6.0038 2.2219 5.3828 6.8669 2.7510 6.5475 3.4447 3.1023 4.5078 6.6501 4.1243 1.3720 6.9969 5.3959 10.0005 5.1705 3.5389 1.5259 7.2909 0.8878 0.5724 2.8619 7.7395 1.2067 11.9307 8.9886 2.0775 2.3631 11.8057 9.6919 4.9430 1.7743 2.7222 1.5485 9.2481 2.7977 7.8505 
1552782_at 2.4736 1.1640 0.7326 0.8158 2.6459 0.9951 2.1382 2.4201 2.4575 2.8297 2.1306 2.1294 3.6560 1.5477 3.9938 1.7159 4.3033 0.6182 3.6341 3.9423 4.7059 1.5451 1.5229 2.3731 0.9920 2.7372 3.7207 1.4184 2.8374 3.7892 0.5284 2.3036 2.9953 1.5168 5.4603 1.0229 1.7567 6.0385 4.6407 2.3608 4.1159 
1552783_at 0 1.7156 2.1902 0.8026 1.2467 2.3360 1.6788 1.3228 1.8790 0.8085 2.1642 2.2211 1.8060 1.3451 1.2528 0.3269 3.1649 0.2081 5.4315 0.6697 2.2531 1.5127 0.8692 0.3196 1.0099 0.9429 2.9565 0.2275 1.6056 1.4836 1.2880 1.0887 1.7835 2.2117 2.2017 0.8826 1.4520 0.8383 1.3789 1.3651 0.7784 
1552785_at 0 7.5940 3.7538 4.2038 4.6249 6.0843 5.3951 4.9240 5.8763 5.4528 2.4252 3.6042 5.6610 5.7665 4.9285 4.1727 9.1378 1.6166 6.2456 10.3977 2.3878 5.2557 2.8470 1.6685 3.9997 7.3781 11.1627 3.1750 8.5723 9.0392 5.1439 2.7766 9.1825 7.1839 2.3319 4.2079 4.4585 1.1635 7.0052 7.6376 11.0617 
1552787_at 0 1.0545 0.8662 0.4506 0.4939 1.0297 0.5837 0.1981 0.4324 0.8732 1.1209 1.4027 0.2510 0.7265 1.2048 0.1954 3.4506 0.2429 3.7632 1.1646 0.5885 0.6351 0.7108 0.1950 0.8441 1.5889 2.1032 0.5939 1.1024 1.8111 1.0704 0.9999 0.7997 1.3049 2.3415 0.9303 0.7174 0.9265 1.3753 1.9376 4.9017 
1552788_a_at 0 2.7568 3.6295 1.4172 2.1466 1.6154 3.5814 3.0071 2.8003 3.6117 3.7788 2.4599 3.9838 3.2411 2.0358 2.3848 7.2537 1.0820 6.1251 4.8131 3.2265 2.3005 1.6621 0.4958 2.4901 4.4490 6.5107 1.6975 4.1755 2.2308 1.3308 1.2444 5.2855 3.8208 5.3174 1.7316 2.2778 1.5406 4.8662 2.5863 5.8171 
1552789_at 0.1846 0.3069 0 0.0548 0.2265 0 0.4175 0.8053 0.4080 0.1663 0 0 0.5159 0 0.5502 0 0 0.4785 0.4729 0.9130 0.8772 0 0 0 0.0275 0.7029 0.6800 0 0 0.1807 1.0136 0.6387 0.4555 0.1096 0.1852 0.6959 0.3371 0 0.9970 0.1220 0.2796 
1552790_a_at 0.4251 3.8926 0.5586 2.4335 2.3509 1.1845 1.6519 3.8868 2.7567 2.6455 1.1194 1.7231 2.0401 1.8835 3.9614 1.2017 3.4020 1.7544 3.1162 3.9018 3.5768 0.7706 2.9579 0.7349 1.4448 3.1013 3.4145 0.9660 3.0296 3.4691 1.8290 2.0286 3.3676 2.5785 4.0087 3.1403 5.2585 1.5997 8.0050 3.9161 4.5090 
1552791_a_at 0 3.6496 1.3009 1.2798 4.1248 0.5531 1.8440 3.1350 1.4645 2.2288 1.7276 2.0496 0.3286 3.9164 1.6848 1.5743 3.6176 1.0655 4.2400 3.5255 1.2285 1.2505 1.5862 1.2097 2.2584 1.9011 0.5338 0.4642 0.6469 0.9995 0.9855 1.7429 0.9468 2.4444 0.5277 0.7795 2.0747 0.2910 3.2872 2.4083 3.5613 
1552792_at 0 2.2539 1.2376 1.3098 2.0635 1.1685 0.6429 2.6624 2.8062 3.3803 3.0398 0.3040 1.3172 3.1328 0.8502 1.8677 4.9525 0.6855 1.1599 6.1582 1.5120 1.1099 1.6733 0.4779 1.7866 4.0639 4.9652 1.3501 0.1157 0.8655 0.8016 1.4192 1.8329 1.2075 1.8512 2.3452 2.1364 1.0886 1.8922 2.4639 0.7330 
1552793_at 0.0617 8.5267 1.9819 4.5883 3.4626 0.6995 8.6659 4.4172 2.9311 6.7235 4.6741 7.7250 5.2422 1.9465 3.4165 1.4275 5.0310 2.8731 5.4287 4.4767 4.3993 4.5275 6.4103 2.0031 2.1318 3.0621 7.1858 4.5894 6.2403 6.2377 3.9311 5.8801 5.2432 3.4188 7.3935 6.2206 2.0572 0.7704 5.0108 4.5440 6.0056 
1552794_a_at 0 0.2974 0.2164 0.5193 0.2817 0.0886 0.1493 1.5777 0.0623 0.2698 0.0547 0.3646 0.9141 0.5350 0.9346 0.4092 1.6247 0.0124 1.5460 0.5305 1.0632 0.0902 0.2224 0.5185 0.2786 1.2001 0.9999 0.5712 1.1312 0.9414 0.2432 1.5073 1.0986 0.8206 0.8404 0.5023 2.1590 0.4711 0.5179 0.4391 1.3013 
1552796_a_at 0.0454 4.7939 2.3032 2.7663 3.7800 3.2921 3.7609 3.7593 6.0712 4.6506 6.6520 5.2642 4.8965 5.1753 5.5234 2.9198 3.6441 2.0865 9.7708 6.5305 5.1923 2.7163 3.0970 1.6114 3.0771 5.8549 8.6796 2.7226 7.0247 7.2282 3.1239 3.2763 7.7202 5.2626 8.3274 3.5388 3.8373 1.8781 5.2119 5.4937 7.4216 
1552797_s_at 0.3477 2.8628 5.6983 5.8783 1.1932 4.5659 3.5997 4.1513 6.3363 3.0984 7.0852 1.0251 3.8593 13.2177 5.6633 1.1199 11.4586 1.1369 4.7771 5.4222 2.1578 0.9961 1.8928 1.3053 2.0704 4.4261 6.2460 3.7140 3.9520 1.0337 2.6101 2.3934 1.1765 7.3010 3.3692 9.6215 2.7453 1.4354 8.1784 3.3617 17.7453 
1552798_a_at 0 0.4123 0.4550 0 0.2015 0.2539 0.4494 0.6264 0.2866 0.5458 0.3490 0.7384 1.0436 0.2757 0.4593 0.9523 2.5984 0.2335 1.0850 1.2343 1.2445 0.3278 0.5567 0.6961 1.6286 0.5722 1.1223 0.4514 0.3517 0.4473 0.3464 0.6753 1.3295 0.3274 1.4413 0.7958 0.5812 0.0252 0.7377 0.4749 0.6542 
1552799_at 2.0397 4.2216 5.7877 5.5323 3.9213 3.5608 5.5045 1.7372 8.0487 6.0668 5.7064 5.4078 3.2505 8.2332 7.3443 2.8780 5.7445 5.5379 12.7824 4.1033 3.4248 5.0129 3.4769 1.5116 3.0325 8.8308 5.3107 3.4635 3.8644 6.5753 2.7023 3.5207 2.3365 3.3361 7.8944 5.4886 4.8745 3.6158 9.2717 5.9798 5.4848 
1552800_at 0.7401 5.7256 5.3559 6.5324 5.0044 8.0800 8.8445 4.6081 9.5429 4.4477 8.3571 6.4349 8.0096 6.4623 8.3983 6.2437 11.8903 3.5069 5.2488 8.3839 7.5566 3.3642 5.7095 3.3986 6.3060 8.9356 8.6443 5.8767 7.1715 7.8594 5.3512 4.8114 7.2923 7.0343 7.8564 8.2530 6.5918 4.7611 6.1742 5.8824 7.9555 
1552801_at 0.5067 2.7299 5.1318 5.5999 6.5038 9.7236 4.2527 6.8540 5.8522 2.1340 7.2305 5.0944 3.4415 3.5500 7.2498 5.0419 7.1319 4.7312 17.6989 5.6855 2.9687 7.5131 5.4839 2.9226 2.9698 6.5142 15.1385 5.9692 2.6705 3.4736 9.4492 5.8498 5.5195 11.9585 5.8920 7.0628 4.2060 4.9468 8.6727 4.4149 13.5887 
1552803_a_at 0 2.5612 3.2543 2.4401 2.2724 1.3609 4.8074 2.3092 3.1288 1.8263 8.9264 4.6139 4.8163 1.6962 2.0902 2.8600 5.3250 1.8687 4.7578 4.5336 4.0483 2.1480 1.1731 0.9536 2.6347 3.1598 6.8550 1.8379 7.3403 5.2032 1.1986 0.9582 6.4210 2.4552 4.4833 1.5217 2.5101 0.9013 1.4155 3.6940 3.1181 
1552804_a_at 0.1416 2.2002 3.2964 1.2904 0.6749 2.8256 2.4188 2.0409 0.9525 3.0921 0.6838 4.2071 2.4230 1.6978 1.2515 2.1818 3.8079 4.3472 1.5243 1.4330 1.7138 2.0973 1.8162 1.7591 0.7982 0.8561 2.6408 1.8414 2.3113 2.6869 1.7109 1.1697 1.9724 0.3587 1.4013 1.4325 3.5666 1.9000 2.0570 4.9882 1.6971 
1552806_a_at 0.6492 2.1760 4.9031 1.8892 1.7365 2.8097 3.2594 3.5298 3.5281 0.4557 2.1223 6.9542 2.6546 2.9397 1.9018 1.1351 3.4435 5.4879 1.2274 5.2864 0.8874 2.4265 2.1771 1.3171 1.5440 3.6402 2.8146 0.9617 3.6112 6.0758 2.0194 2.5825 1.9477 3.6029 8.1737 11.7978 1.1971 0.9168 1.2376 1.5533 1.6013 
1552807_a_at 2.3139 14.6596 3.2167 5.9820 7.9587 5.7234 8.3018 12.5107 4.7108 6.5575 10.6145 6.4856 5.3381 4.5637 3.6552 13.1527 10.4129 5.5426 8.9926 19.3828 16.4077 3.2797 6.1137 3.9138 4.4105 6.3294 10.5926 5.3325 10.3492 13.2144 5.8422 7.0720 5.3668 4.4789 15.9268 10.2843 4.4805 9.3295 9.3740 6.6129 5.5160 
1552808_at 3.7165 28.6996 39.1433 6.9013 7.6877 21.4309 8.6144 7.9079 6.5911 3.7091 9.3575 4.9492 11.8095 4.9208 11.6673 4.5034 12.4876 12.0777 10.6875 12.1507 9.5088 16.1822 3.7927 12.3543 4.9400 6.6059 11.0377 11.2320 14.0517 12.4276 18.4324 7.2807 11.0136 6.4312 13.6267 3.2572 5.8278 7.0967 11.4469 4.7088 8.0633 
1552809_at 1.0233 0.6288 1.3800 2.3912 1.7449 0.3300 1.4059 1.4461 0.6176 1.5777 0.5662 0.8091 0.4840 2.5299 0.6775 0.6408 1.8558 1.6957 1.7247 1.2069 1.6283 0.1483 2.1373 3.7894 1.2721 0.4081 0.3435 1.0890 1.1345 0.8467 0 0.7938 1.5058 0.6666 2.1642 0.9078 0.3295 0.8256 0.4698 0.8265 0.4629 
1552811_at 0 11.6433 11.5890 10.0102 8.0210 17.5739 10.1993 8.0846 13.0127 12.4922 14.3017 11.9547 13.8840 11.1204 14.3311 9.9743 20.9478 7.3851 27.9174 18.0232 11.8437 10.2737 5.9503 4.9884 11.3581 18.4187 28.9510 9.1102 16.9278 18.6604 19.5924 3.0049 21.3221 18.5353 17.9887 12.6613 12.9030 8.0208 16.6997 15.5603 28.5133 
1552812_a_at 0 1.5339 0.6477 1.5817 0.5776 2.1502 0.9502 1.1107 1.5213 1.7482 2.0053 0.7898 1.7508 2.5273 1.2686 1.8637 4.1433 0.2204 2.3844 2.8026 1.6938 1.5431 0.4414 0.5440 1.8085 2.7482 1.6842 1.3644 2.3898 2.5163 1.1954 0.8902 0.6759 3.2260 2.9901 1.7194 2.6210 0.8445 2.3173 0.4555 4.7555 
1552813_at 0 1.6573 1.5022 0.9932 0.8070 1.5472 1.8293 0.8572 0.8288 2.9901 2.6449 1.4783 1.7094 1.9038 0.7353 0.4388 5.6323 0.8206 4.1278 2.4434 1.3492 1.0825 1.3342 0.5600 1.7476 1.7767 2.7232 0.9826 2.5539 1.9691 2.1187 1.2808 2.2877 1.7399 2.7083 0.7796 1.9865 0.8990 1.4972 1.6632 3.2503 
1552814_a_at 0 8.6187 2.9975 3.6474 1.1002 10.3904 16.0465 1.4709 3.6841 0.7872 4.3542 2.6101 2.1192 2.5802 4.5029 6.9538 7.5227 7.3217 4.2226 4.8846 2.0326 6.7341 4.6790 4.8468 6.9698 1.7240 5.6201 6.7784 3.5814 4.1130 8.3210 2.2947 2.6748 3.5187 2.8613 1.4851 7.4125 5.2270 6.0220 4.3585 5.0823 
1552816_at 0.4705 1.5822 2.0699 3.4067 1.1720 1.6432 1.2792 0.6790 3.3186 0.7175 0.8575 1.5253 1.8301 2.2815 2.5376 3.5618 3.8753 5.6976 7.0129 1.1641 1.5849 0.8824 0.5105 0.5341 4.4828 1.1779 4.4752 0.5829 3.5585 2.1176 0.4119 2.6823 5.0492 0.8223 1.3093 1.4446 2.3402 7.1013 3.2149 1.6371 2.0744 
1552818_a_at 0 1.3454 1.0732 1.1138 1.5182 0.8003 2.4178 1.7727 0.5269 0.7188 3.5090 2.9773 2.0528 0.9018 0.7128 0.8607 2.5212 0.4021 1.1403 0.6969 0.3122 1.2344 1.5551 0.1640 1.7331 0.3741 1.0482 0.9599 1.5242 0.7446 0.9808 1.4320 1.4479 0.5755 1.4560 0.6516 1.6253 0.5114 2.1507 0.9605 0.6467 
1552819_at 0 3.4446 2.3006 4.0478 2.7452 3.5737 2.5912 3.5029 3.2818 8.9372 6.3836 3.3677 6.0918 4.3250 7.4887 4.3638 2.6794 0.8991 16.8399 7.3109 5.6641 1.8789 3.5053 4.2131 3.8084 1.8644 13.1812 5.7747 13.7426 8.3495 3.4454 1.7952 11.9493 10.1333 4.9999 3.8316 4.5640 2.9208 8.7301 6.4173 19.1027 
1552822_at 0 0.5669 1.1702 0.3731 2.3018 0 1.6324 1.6717 2.6757 1.4878 0.4407 4.2453 1.7297 1.3146 1.5098 0.7223 1.1574 1.4403 1.7485 1.5800 2.5754 1.2050 1.5187 0.7479 1.4742 0.6382 0 0.2305 1.1241 1.5486 0.1915 2.2856 2.8706 1.6910 3.4988 0.3350 0.2730 0 0.2209 0.7008 0.8925 
1552825_at 0.2662 0.6333 1.9140 0.5268 0.4942 0.6156 2.4171 0.5884 2.3469 1.6016 2.2946 1.2341 3.0302 1.8268 2.1639 0.7665 4.8142 0.6650 1.3691 3.4901 3.5106 1.0015 1.0123 1.1935 1.0269 2.0449 4.0317 0.9571 2.8823 2.9259 1.4380 1.5046 3.3800 1.8377 0.6597 0.9948 0.9174 0.6902 2.6624 1.7753 2.5595 
1552826_at 0 3.7311 7.4757 1.9048 3.3285 1.4289 1.7000 3.2328 2.0150 2.7942 3.3832 5.1600 0.9788 3.8918 3.1785 1.7889 12.3809 0.8242 5.5050 5.2554 5.0885 3.5063 1.5605 1.1176 2.2398 3.9962 6.5894 2.1271 1.1845 7.7413 1.4699 2.2543 6.6203 3.3152 7.4947 2.6556 3.1781 1.7828 4.4805 4.7627 7.3047 
1552827_s_at 0.0455 1.5734 1.6327 1.0015 0.2647 0.5746 1.1280 0.8277 0.6091 1.6165 1.8827 1.4011 1.4236 1.6586 0.7222 0.8368 2.1661 0.5115 2.5402 1.2442 1.7750 0.5772 8.1765 0.6541 2.1223 2.5263 1.2684 2.7124 1.4444 2.0902 1.0314 0.7655 0.8043 1.8616 2.2003 1.6683 0.7607 1.4280 2.3328 1.5033 1.1513 
1552828_at 0 0.9509 0.6136 0.7215 3.0182 0.6248 3.8439 2.6833 1.1003 1.1399 2.0034 2.2375 2.2344 1.5699 0.8325 0.6569 4.6620 1.1211 2.2583 2.9482 1.7288 1.1786 2.0963 1.1913 0.6534 1.8484 3.3218 0.6856 3.0961 0.6987 0.4450 1.8974 3.9569 0.7607 3.3105 0.8849 0.8315 0.3210 1.7503 1.2379 3.2324 
1552829_at 3.8064 2.7986 4.7918 9.8362 4.6513 6.6091 5.0712 4.7176 1.9934 2.8514 5.1357 5.1815 5.5473 2.5510 2.1037 4.6006 6.6842 4.1042 6.5706 3.5851 5.1493 7.1741 1.5459 4.3019 5.8394 5.2692 4.4927 9.0170 2.2484 2.0235 32.9505 1.6788 2.7993 13.3693 3.8484 12.3281 2.6717 8.6616 6.1640 3.4162 5.1382 
1552830_at 0.4714 2.7108 4.8899 3.0407 2.1794 2.5191 3.2462 2.9714 2.8632 3.0158 4.1164 2.1851 4.1342 3.6408 2.6042 3.0996 3.7274 0.7559 4.9248 4.8226 3.7606 2.0867 4.3871 0.7019 1.9300 5.4347 6.0460 2.9571 5.7411 4.5739 1.8795 2.3902 4.4642 4.0342 5.6061 3.9862 3.7293 2.2327 5.4774 2.7346 6.1839 
1552833_at 0 4.7018 8.4270 4.6386 1.7149 4.9368 1.5645 5.7913 2.6939 3.9041 5.0896 3.4500 3.3752 5.2388 2.6132 3.9204 5.2472 0.8911 8.0222 5.3165 2.6791 4.6385 4.6907 1.2190 2.0377 7.9791 6.8793 5.6274 8.6637 2.8574 2.9510 1.7093 4.1428 3.7970 1.2646 4.3906 3.0839 3.4728 2.8278 5.4302 9.2126 
1552834_at 2.6587 66.7285 2.3211 4.7252 6.7223 3.4495 44.5785 15.2076 36.0098 3.5708 47.2148 20.8279 5.1527 7.3698 30.6714 13.3818 14.7346 18.4844 12.0361 34.2538 10.0274 48.9727 30.2171 18.8293 42.4372 13.1662 13.2500 29.0637 11.5010 37.2912 37.2912 15.7200 33.8235 4.4675 30.5840 36.9991 14.3489 17.9031 28.6340 3.5225 14.9464 
1552835_at 1.3860 2.0687 3.4639 0.2740 0.8132 0.4389 3.1584 1.1087 0.7625 1.4795 1.1758 0.9081 0.8903 1.2424 0.3538 0.5845 13.4381 1.4058 2.2847 1.5396 0.5853 23.4757 0.7816 1.5261 0.3989 0.7642 1.3677 0.4721 1.4864 1.3791 0.4253 0.5467 1.2742 0.7355 1.3509 1.6017 0.2631 0.3359 0.9892 0.4170 1.5230 
1552836_at 0.4808 2.1909 2.5078 3.8546 3.2149 4.4688 2.8118 2.9321 6.6363 3.0757 6.8780 3.4757 1.8820 2.2204 3.2331 2.6266 5.4090 4.1170 5.3209 3.6019 2.3922 2.9797 1.8506 1.1074 2.8740 3.2056 6.4318 1.3401 3.0244 3.5295 3.1640 2.7493 4.8216 3.4016 3.5096 5.7845 3.4720 2.7382 3.7858 4.7902 4.8147 
1552837_at 0 0 0 0 0 0 0 0 0 0 0 0 0 0 0 0 0 0 0 0 0 0 0 0 0 0 0 0 0 0 0 0 0 0 0 0 0 0 0 0 0 
1552839_at 0.7056 3.5130 7.0838 2.6025 11.3352 2.1481 4.1588 2.7103 2.1896 2.6375 2.8702 7.6897 7.9504 5.9598 2.8815 2.5691 8.1819 1.2096 11.1637 7.9064 7.8059 2.0048 3.2457 4.3469 5.2199 4.8141 2.6560 1.5130 5.5668 4.1371 3.3194 4.2071 2.9203 4.3380 6.6788 2.9764 3.2036 1.4259 3.0980 4.7449 6.3463 
1552841_s_at 0 0.6250 0.8159 0.2878 0.9232 1.7929 1.6620 0.4808 0.5048 1.5776 0.6658 1.1392 0.9627 0.6342 1.8809 0.2945 1.7877 0.7059 0.9193 2.1451 0.8702 0.2994 0.8272 0.9885 1.3786 0.7745 1.2153 1.2717 1.2699 1.0696 1.9403 1.1868 0.6076 1.2058 0.6958 1.6123 0.8986 1.5034 0.8748 0.3925 0.8693 
1552842_at 0 2.6211 10.1393 1.8198 2.9949 2.2997 1.5359 1.1911 1.4443 2.2596 3.0096 1.0904 2.0410 2.9608 2.5719 1.9517 11.9193 0.6358 4.3340 4.2249 3.4833 1.6769 1.0313 1.6566 1.3100 2.7824 5.7130 1.9074 5.0321 3.6790 0.6092 0.9934 4.7735 2.7201 2.0857 1.7263 1.9855 0.9418 3.3422 4.1536 4.3203 
1552843_at 0 3.0079 10.1443 4.1774 2.4281 7.4216 2.4405 3.3592 3.4908 1.6913 5.2240 2.3637 4.1543 2.0561 4.5102 3.8580 3.8049 0.4631 8.9850 3.5673 1.3314 1.1029 1.0969 0.8862 2.2329 5.3941 6.6496 3.1375 0.5064 1.6813 6.5921 0.8979 3.3800 8.9946 1.4931 4.1189 3.4267 4.3521 4.5455 2.9812 9.0425 
1552845_at 0 3.3077 2.7447 1.2060 2.9617 2.1781 3.4453 3.1203 2.7568 2.0532 3.9841 2.7181 3.8903 2.5177 1.8805 1.0855 4.7366 1.9334 3.2364 4.1835 3.5797 0.7598 1.3869 0.6517 1.3804 2.0663 4.9789 1.4508 3.3694 2.1945 1.0977 1.1807 1.7658 3.1728 4.6103 1.3937 1.4996 0.3245 2.9291 2.0942 3.3183 
1552846_s_at 2.0040 3.8351 5.1561 1.9405 3.2581 5.7996 3.3457 3.1592 4.9041 3.5959 4.6317 5.3424 5.9463 6.0894 5.7186 5.7047 10.6958 2.1255 6.1370 7.9717 2.3456 1.9005 6.8334 1.5907 3.5191 4.8595 8.2869 3.5483 6.8038 7.2843 4.6011 4.4534 7.9775 3.1058 8.5236 2.1202 4.2883 2.6036 7.0935 2.4535 9.1537 
1552848_a_at 4.8201 1.0430 81.9394 3.7161 2.2706 153.6485 2.6572 5.1152 10.3858 2.4077 12.3845 3.7374 1.4032 0.7487 2.4841 4.9573 2.5843 43.1271 1.9271 20.0403 1.4264 88.8350 59.2141 31.3563 1.5201 2.3952 8.9904 66.6625 5.2140 1.4837 120.5033 2.3636 4.7182 12.4641 1.2610 3.6399 5.7365 73.1927 2.6018 8.9933 3.3303 
1552849_at 0 1.4077 7.7502 1.3152 0.3781 2.1504 0.3975 0.3374 0.2185 0.9905 1.1953 0.7295 1.7591 1.3250 0.6011 0.5678 9.2408 0.3751 3.1407 1.6818 1.4690 1.2835 0.6876 0.3772 0.8742 2.9623 4.1774 0.7971 2.0834 2.5135 1.3767 0.5080 2.6679 4.5800 2.1694 2.2891 2.0436 1.4108 3.2068 2.5758 5.8094 
1552851_at 0 1.6682 0.6080 0.1289 1.0568 0 0.6265 0.8787 0.1712 0.2295 1.8147 1.5185 0.1966 1.2025 1.0762 0.6532 4.0836 0.0709 2.2221 1.7481 0.3125 0.9011 0.7502 0 0.7837 0.4755 2.7911 0 1.7200 0.0800 0.2857 0.6915 0.0833 0.5040 2.8050 0.6975 0.2572 0 1.8867 1.2624 0.3442 
1552852_a_at 0 1.3234 4.0258 1.9323 1.0571 2.4613 0.8773 1.2432 1.6658 1.6040 1.8044 1.5092 1.5655 1.7223 1.5580 0.7112 2.2471 0.5955 3.4489 1.3172 1.4132 0.8249 0.5615 0.4075 1.1518 1.1219 2.4321 1.5509 2.4806 1.6252 0.7246 0.8096 1.8624 1.1429 1.1924 1.4353 1.4785 2.1387 0.5493 0.9026 2.5365 
1552853_at 0 0 3.7423 0 0 0.5981 0 0 0 15.1344 1.7483 0.1855 0 0.0599 0 0 3.2330 0 0.1654 0 0 0 0 0 0 0 1.2548 0 0 0 0 0 0.2268 0.1651 0 0 0 0 0 0 0 
1552854_a_at 0 12.5697 4.7508 4.1123 9.7010 5.4312 11.4026 9.7779 9.4633 5.4297 0.7641 1.0896 6.3714 4.7824 2.9560 6.4286 7.2550 2.5426 2.9041 4.1061 4.3024 7.3412 5.5908 3.8583 3.4645 8.1962 4.8471 4.5752 2.6599 9.8693 3.1859 5.4924 2.3458 5.5424 10.8381 4.9674 8.5563 3.4892 6.9406 11.0393 7.6198 
1552856_at 0 1.5478 0.8365 1.4991 1.7034 1.5064 0.2129 3.9071 1.7769 0.4251 1.4141 0.8040 6.9463 1.6259 1.3015 1.4602 3.9382 0.8690 3.3704 1.6964 4.5922 0.9714 0.9090 1.6216 1.2456 1.5394 3.7076 1.2496 2.2165 8.6917 2.1113 0.7064 1.5684 0.8461 1.4699 2.5506 1.6866 1.2945 3.3803 1.1324 3.1297 
1552857_a_at 0 10.8248 4.5494 6.2832 7.6918 3.3504 6.8171 7.6754 6.9850 13.9935 12.0733 8.2741 13.2565 13.0758 7.4703 5.1821 3.0246 3.1187 21.0710 15.9562 9.6931 8.4340 6.9274 4.3608 7.6858 15.5923 7.4828 5.9157 7.8626 14.5013 5.9045 4.2432 8.3896 11.7355 14.0824 3.8545 8.1989 4.2483 10.6624 13.0622 18.7337 
1552858_at 0 0 0 0 0.2682 0 0 0 0.0078 0 0 0 0.0757 0 0.0590 0 0.0863 0 0 0 0.2180 0 0 0 0 0 0 0 0 0 0 0 0 0 0.1898 0 0 0 0 0 0 
1552860_at 1.0620 5.6962 4.2962 5.8895 4.3228 2.6000 5.2225 5.3736 6.4774 3.4467 4.9922 11.0984 8.1255 8.9685 12.5928 9.8615 11.2192 2.4420 8.5901 7.7009 7.2016 6.3595 4.6898 2.4503 3.8291 7.6756 22.7303 2.3480 10.3672 6.4841 2.6664 1.9043 10.8110 19.8807 9.3043 2.4323 4.2004 1.8616 5.9510 4.3132 10.7684 
1552862_at 2.2066 1.7212 3.4285 0.3949 1.1994 1.5771 1.5905 1.2091 0.6781 2.4311 2.2298 2.7675 2.8851 1.2093 1.6117 0.5601 1.8333 0.5959 1.8508 1.9920 1.7614 2.1096 2.1852 3.4489 2.3715 1.2631 3.4808 6.4758 1.4868 1.7627 1.1746 1.7881 1.7390 0.9304 1.2685 1.8929 1.3794 1.9068 2.0233 1.5206 3.2552 
1552863_a_at 0.7663 8.0990 7.8525 3.6001 5.2511 5.9356 6.4913 6.1436 6.6464 4.0989 7.8931 8.9158 5.6987 6.3842 3.6322 7.6022 13.1110 5.5163 16.6101 7.7641 8.0525 3.8266 4.4618 1.9242 5.0143 7.5779 11.5230 3.9727 7.6101 6.0550 3.5403 4.2869 9.4455 8.1927 14.5946 3.4562 5.5492 3.2015 6.8014 6.7735 13.4819 
1552865_a_at 0.2857 1.5922 2.0637 1.3786 1.7777 1.1165 1.3222 1.6021 1.5556 2.7903 2.5795 1.5556 2.7099 1.6325 2.1718 1.6093 3.9510 0.5253 4.5054 3.0194 2.2488 1.3501 0.6521 0.8568 0.9802 2.5902 4.6271 1.0772 3.3789 2.7328 0.9764 0.6148 3.4835 2.2182 3.4575 1.1330 1.3913 0.9509 3.4454 2.3496 3.5985 
1552867_at 0 1.3640 1.6050 0.5605 1.0596 0.8353 0.7213 0.8858 0.5988 0.5800 0.4232 0.8312 1.1964 1.0712 1.3200 1.0615 1.2481 0.5329 1.2813 1.1563 1.0281 1.7754 0.8654 0.4327 0.9248 1.4641 0.8545 1.8169 0.9628 0.5021 0.9936 0.7961 0.4726 1.5063 1.4666 0.3854 0.5453 1.8894 1.5774 0.8882 1.7506 
1552868_at 2.9388 3.6000 4.1356 4.6799 6.7133 1.9444 4.5575 3.4670 3.9273 1.0917 3.7561 2.9690 1.8472 2.3888 3.0166 4.6454 5.1731 2.9203 7.3554 5.2512 3.5034 2.3920 1.6600 1.9773 5.0207 3.5041 4.6528 3.8386 2.6927 4.3686 6.0658 3.2251 3.9650 3.1578 5.1076 2.8984 3.6168 1.5726 3.4113 2.2893 3.0134 
1552870_s_at 0 21.8549 0.8980 1.0011 2.8769 4.6238 8.1695 4.0991 1.0884 2.7102 7.4801 9.6089 12.0052 6.3766 7.9874 3.3810 3.2215 4.9335 0.3572 42.2680 3.8341 5.5305 5.2209 3.5482 8.5326 16.8036 3.2527 4.3385 9.9778 21.1007 4.2978 3.5800 0.6746 0.5598 1.2820 0.3592 9.2017 2.9480 1.9041 11.7072 6.9894 
1552872_at 2.8740 7.8578 19.1103 19.2678 8.2764 16.1517 16.9929 14.9773 7.0219 9.4254 25.0827 6.8189 14.1660 6.7552 16.3713 16.5265 28.4355 7.4278 21.7790 7.9886 10.2089 7.3640 4.9497 5.3220 5.5210 15.5398 8.4180 9.5530 12.9023 5.2757 34.8077 6.6475 13.5942 15.1772 6.7711 26.0670 6.1006 24.4042 7.6338 5.7655 21.5933 
1552873_s_at 2.1542 2.0184 3.7115 3.6925 3.8149 2.2548 1.2661 8.3511 3.9949 2.1614 3.4530 3.6041 4.7232 3.2867 5.0069 4.3939 4.7132 3.5828 7.5441 4.8205 2.8128 3.6995 1.9891 1.3554 2.2406 5.5251 8.0409 2.4196 6.2185 4.2097 1.5915 4.4577 6.7130 4.0912 4.4897 2.0956 3.6122 2.1163 5.4617 4.2566 6.0538 
1552875_a_at 2.0357 7.4007 5.9863 26.9982 3.7670 41.1106 1.9049 1.2943 36.1828 8.3346 5.7403 4.5989 6.7967 1.8313 3.5776 0.3482 3.1014 15.3258 1.2165 1.4043 2.8692 24.1639 21.8476 14.8389 24.9630 6.7011 4.0887 26.0507 12.3009 1.6256 34.5850 2.3825 16.7077 3.8844 3.2995 38.0698 7.2069 27.1271 7.2733 5.4932 3.7265 
1552876_at 0.9300 1.7697 1.4228 1.2012 2.2326 1.4363 3.3468 2.7597 2.2452 1.8165 2.5451 2.4298 0.6457 1.9303 1.4709 0.4760 5.8066 1.5188 4.8348 3.8338 1.0906 0.6157 3.0779 1.5475 1.2234 3.5255 5.1304 3.1113 4.2300 2.9642 0.4311 1.7940 3.3166 3.9767 2.6907 3.3252 1.4223 2.2321 4.1577 1.4031 1.5667 
1552877_s_at 0.8620 10.3646 11.8696 6.9843 5.1261 5.9056 5.5901 4.3405 6.3672 9.7523 8.8241 3.7722 7.2838 4.0721 13.8684 8.2914 13.5264 4.0210 6.8235 9.8606 7.4429 8.9804 5.5393 4.8227 8.3009 7.4364 7.4697 6.1549 10.1655 7.7114 4.7164 5.5491 12.5934 15.6760 10.3820 8.8066 11.0256 1.6051 17.2194 12.1313 4.2620 
1552878_at 0 6.4495 0.8491 0 0 0 0 0 0 0 0 0.3660 0 0 0 0 0.4224 0 0 3.0350 0.3689 0 0 0 0 0 14.8483 0 3.1938 11.8737 0 0 11.4212 0.9563 0.8944 0 0 0 0 0 2.5897 
1552879_a_at 0 3.3072 2.2819 2.8599 2.7199 1.3978 4.1149 4.1998 3.9568 4.2471 5.3098 3.7970 5.6434 4.0576 3.5548 3.0745 5.2980 2.8696 8.5418 6.3853 4.3397 2.2631 0.4515 0.6539 2.4239 3.0648 8.4911 1.2480 5.7820 5.5787 7.1961 1.5590 4.5674 3.4218 7.0491 1.4642 2.9733 2.4115 4.9637 4.3018 5.6423 
1552880_at 0 7.0247 2.5787 1.3510 2.8293 0.8747 4.0789 2.7790 2.2269 1.7510 0 4.3593 1.6876 2.9484 0.1471 0.7394 1.3251 0.8254 0 6.5127 1.3846 0 1.1818 0.6593 0.8299 4.4724 0.5887 0.2867 1.4672 2.6076 0.7422 2.3709 0.3204 2.8305 6.8377 0 0.0676 0 1.9230 1.5496 1.2412 
1552882_a_at 0 0.9045 3.6170 1.3080 0.7892 1.8738 4.0732 0.9146 1.0986 2.7028 1.7776 1.4710 0.8591 3.2907 2.0746 0.6989 2.6025 0.5973 4.4284 2.3273 2.9750 0.8778 1.7025 0.1654 0.9168 4.8446 3.5439 1.0621 5.1225 1.1984 1.3664 1.9707 0.6627 1.6900 1.8549 1.5196 0.9615 0.6286 1.3789 1.7024 3.5388 
1552884_at 0 3.1178 7.1634 3.7020 0.9751 2.6809 1.6035 2.0384 2.2177 3.4883 2.9763 2.5952 2.0155 1.6022 1.9430 1.5060 4.9187 0.7607 6.2482 2.9161 2.3989 2.3301 0.9543 3.6170 1.3754 5.2082 3.8860 2.9154 4.3914 2.2994 1.3927 1.4461 4.0332 0.8252 2.6621 1.6922 2.0712 3.3684 2.4108 3.8406 3.6499 
1552885_a_at 0.5733 9.5576 8.6268 6.0354 4.8866 7.3805 5.2809 4.3861 7.0750 3.0930 12.3895 6.4605 4.0516 7.1248 4.8167 3.6034 12.9240 1.0318 15.7705 13.7867 4.7635 1.4813 3.0717 3.0198 4.5068 7.2981 11.4352 4.7136 11.7919 4.9396 4.9881 2.8066 13.1963 8.8965 6.5946 3.9730 6.2433 4.1015 4.0343 6.2204 15.5146 
1552887_at 3.0885 4.0473 9.8284 4.7993 2.2187 6.4305 3.6181 2.7785 4.2473 4.2204 2.6970 1.9675 3.6331 2.9447 5.8393 4.5834 10.3551 2.6383 5.2388 3.5587 3.5000 5.8790 2.5017 1.4095 2.7365 5.2933 7.8263 2.2214 3.7653 5.5797 14.2575 0.5225 7.9870 4.6178 2.7414 1.7630 3.5986 7.9739 5.2640 4.8364 3.6201 
1552889_a_at 0.1416 12.1273 8.8679 6.8228 6.7673 10.1854 8.6905 7.9428 10.3601 5.9305 14.2501 11.2871 9.7377 10.1047 8.8769 7.9589 13.9137 3.8010 22.4124 15.2163 8.8610 8.5347 7.0869 4.4250 7.0529 13.1042 10.6082 7.4960 13.0410 12.9879 11.7144 5.5104 13.9544 10.1066 14.9952 7.8540 8.2077 6.2373 10.8957 11.4456 8.6145 
1552890_a_at 0 3.0196 1.2932 3.3473 0.6386 4.8954 1.4198 1.4911 3.2862 1.2801 9.6791 0.8512 0.6950 1.1552 1.4739 1.0689 1.8179 0.1035 0.8076 1.0003 0.9130 0.5118 0.5650 0.1938 0.9318 3.3971 1.8105 0.4044 0.9746 1.4458 2.1849 0.7795 1.8700 3.0141 1.6716 1.0211 1.4417 0.7040 0.4437 0.9967 0.8299 
1552892_at 0 1.1372 4.1388 2.4562 3.5830 2.6420 3.2580 1.2625 2.0403 1.9744 1.1447 2.9586 3.0538 3.0920 2.5031 2.0072 4.4256 0.5684 3.1427 2.1002 3.0371 2.5369 1.6271 2.1472 3.8167 2.2864 2.2282 2.3769 4.3953 5.0292 1.4156 2.6899 2.5581 0.5411 2.1763 2.2950 2.0860 2.1352 1.8579 2.5038 4.0369 
1552893_at 3.4937 12.7874 6.8762 6.2572 11.0722 6.0956 11.5439 10.9940 6.8030 12.6499 12.2564 12.6282 7.7142 13.4104 1.7719 7.3952 10.3465 2.6425 11.2909 18.4609 14.2711 8.1213 8.5287 12.8721 10.5942 15.3427 7.2263 7.9225 8.0588 21.4252 6.4102 6.3780 10.2565 14.1297 8.2963 10.8318 8.7080 9.7702 6.3708 14.5354 8.2120 
1552895_a_at 0.3307 2.5083 0.8882 1.4088 4.1944 3.8018 4.5415 3.4529 3.7208 1.3657 2.9244 3.2235 6.9283 5.1774 13.3057 2.6210 18.7715 4.3219 2.0537 5.5925 2.6694 0.8944 1.9834 0.5161 3.3284 2.6775 6.2220 3.4431 1.6295 4.5100 2.5907 2.7827 5.4655 2.0647 7.2605 1.0321 2.7945 0.5400 3.9621 3.7508 2.6427 
1552897_a_at 0 1.8501 2.2405 2.9582 1.0273 5.4406 1.8977 1.6083 3.1883 1.0975 0.9034 2.0416 2.2446 2.3154 3.6048 2.7285 3.6268 1.3247 1.5354 3.2914 2.3745 2.1120 1.4649 0.4445 0.6486 3.1954 6.5370 1.9319 1.9445 2.9492 4.3860 1.3354 2.3366 4.4032 3.5364 3.1966 2.3745 2.0199 4.1675 3.9549 6.2370 
1552898_a_at 0.5872 9.4425 2.9244 4.0275 2.5928 5.3660 1.5270 2.1692 5.2231 8.0188 5.2583 6.7388 9.2695 5.4049 2.9925 5.8187 9.2545 1.8872 11.6583 6.6161 3.3685 4.1292 3.8423 2.3726 7.2610 10.3490 7.7117 6.3496 7.0182 5.4652 5.9176 5.7916 2.3978 4.5636 4.3211 13.0216 4.9517 4.0521 5.9315 4.9859 21.7023 
1552899_at 0.2153 10.4947 3.8485 4.8129 9.6511 10.4772 14.9878 15.4512 5.2882 15.1863 6.2641 3.0656 22.6925 2.5433 5.0065 4.9499 17.3478 4.2856 22.5281 25.5328 5.2525 3.0136 6.1959 5.8642 4.9658 4.9618 18.9299 3.4633 3.1085 9.9798 10.8034 5.5997 10.4336 9.6033 3.8829 6.1431 4.8376 4.2924 5.1446 3.0852 18.6682 
1552900_a_at 0.9909 2.1546 4.3121 1.8764 0.5286 3.1049 5.9367 6.3592 0.9460 1.1906 2.0731 6.3542 0.9744 1.5831 1.9151 2.2683 5.7771 2.7562 2.2417 0.9806 1.1417 1.4172 0.8366 3.4666 1.0381 2.1255 1.5809 1.5674 1.4400 0.7024 3.1741 3.9190 1.2397 1.4165 0.6618 2.4131 0.7121 1.7114 1.6556 1.0145 2.2141 
1552902_a_at 0.3274 4.5955 3.6168 1.0446 1.1147 4.5357 3.6855 3.6147 2.3333 1.3498 5.3418 3.1168 6.5993 5.4833 1.1697 4.0778 3.6851 2.2064 4.9870 7.5144 5.1135 1.8937 1.1151 0.8338 3.9228 6.6437 7.5477 2.1947 7.3768 1.7426 4.2795 2.8118 7.1974 7.7718 7.6992 4.8537 6.4769 3.4991 7.1708 5.2771 10.7616 
1552903_at 0.3497 4.7862 2.9158 1.9054 1.6024 6.3763 0.9013 2.5897 3.3804 3.6263 3.2504 3.4805 4.7167 1.4564 5.0298 4.2117 6.6292 1.0576 7.3817 3.4430 3.3988 3.6996 2.2421 0.9042 2.7449 5.6365 7.2854 4.2993 5.9544 5.4558 18.0141 1.8745 3.9320 4.2833 3.6152 3.3090 2.4331 10.9811 5.0026 3.9406 8.2307 
1552904_at 0 0 0 0 0 0 0 0 0 0 0 0 0.0911 0 0 0 0 0 0 0.2020 0.1406 0 0 0 0 0.0636 0 0 0.3156 0.0647 0 0 0 0 0.2046 0 0 0 0 0 0 
1552906_at 0 0.0320 0 0 0.0577 0 0.8805 0 0 0 0 0 0.3274 0 0.9613 0.3141 0.9646 0 0 0.2019 1.5007 0 0 0 0 0 0.5357 0.2695 0 0 0 0 0.1649 1.5993 0.3571 0 0 0 0.7348 0 0 
1552908_at 0.1798 0 0 0.0160 0 0 0 0.4285 0.0289 0.0617 0 0 0.6830 0.3088 1.5807 0.8625 1.2643 0 0 1.1390 0.9402 0 0 0 0 0 0 0.1671 0.2803 1.8289 0 0.4798 0.4633 0.0476 0.5221 0 0 0.1766 1.0756 0 0.1931 
1552910_at 1.7832 32.9275 30.2261 33.0093 19.5797 38.0881 18.1815 21.3518 25.2069 30.0995 36.0479 10.8946 32.5042 33.7260 31.9275 29.5717 63.6463 14.8331 46.3233 38.6027 9.5494 33.7930 18.4595 13.2824 28.2469 41.3782 63.9206 24.7459 3.3278 6.8948 28.2916 18.9653 10.8282 34.9110 14.9212 30.3136 33.9965 17.3597 45.0415 11.9544 12.6285 
1552911_at 0 0.7893 0.8115 0.5734 1.4285 0.5614 1.6355 1.9852 2.0148 2.4385 0.5597 0.5956 3.2241 1.5159 1.5977 0 2.8808 1.3181 2.2071 3.0567 2.7438 0.7148 0.3341 0 2.3897 2.3598 2.1681 0.3642 4.3546 3.2774 0.3800 0.7750 2.7860 1.2350 2.3957 0.7644 0.2096 0.2495 3.3434 0.8605 3.5443 
1552912_a_at 0 0.6672 11.9208 1.3886 0.4573 2.0011 0.4510 0.0622 1.1121 0.2566 2.4660 1.1855 0.7182 0.9101 0.6457 1.8909 8.4279 0.1269 2.9487 0.7528 0.6248 1.1403 1.0018 0.4010 0.5881 0.7169 1.4793 1.2676 0.6216 0.9382 1.1904 0.0480 1.6676 1.4308 0.9608 2.2252 1.1920 1.3155 1.3944 0.1534 1.6261 
1552913_at 0 0 0 0 0 0 0 0 0 0 0 0 0 0 0 0 0 0 0 0 0 0 0 0 0 0 0 0 0 0 0 0 0 0 0 0 0 0 0 0 0 
1552914_a_at 2.5869 13.4440 7.5894 17.4950 5.3053 20.5468 10.8528 6.3484 5.8074 9.6634 32.3995 12.0087 16.9503 26.8508 8.0977 19.0779 15.8343 5.9962 36.6561 9.1608 10.5325 21.6632 7.4491 2.5567 8.5004 12.9940 25.2235 18.7430 21.4088 3.4814 3.9764 8.9373 8.0066 11.1427 22.1423 21.8444 4.0059 11.4853 3.4028 7.8868 14.4854 
1552915_at 0.4732 1.8181 4.8719 1.7996 1.1296 3.3174 0.8783 2.7326 1.9283 1.3450 2.6512 1.2497 1.0224 1.4073 3.6186 0.9447 4.2492 1.3437 2.7549 1.7033 1.5007 3.1823 1.2085 0.6506 1.2895 1.5604 2.3938 1.8403 0.9107 1.2841 5.0683 0.9453 1.0905 2.7548 2.0456 1.3804 1.5702 1.9149 1.1940 0.9730 2.4415 
1552917_at 0 3.9206 3.1186 2.7999 3.1991 4.9244 4.4083 3.4161 2.1013 2.1551 6.3075 3.5651 2.2962 4.0698 1.1717 2.9369 1.5034 2.0335 11.5838 3.2181 1.7384 2.6103 3.3930 1.3721 2.5555 5.0222 4.6223 2.6874 3.8282 4.0711 4.4338 2.9430 2.8111 3.9691 3.4230 2.4018 3.8287 3.1743 1.9928 4.6043 6.3976 
1552919_at 0 0 0.7868 0 0 0 0 0 0 0 0 0.2987 0.0292 0 0 0 0.4786 0 0.3297 0 0 0 0 0 0 0 0 0 0 0 0 0 0 0 0.0292 0 0 0 0 0.2454 0 
1552921_a_at 0.1731 1.3905 2.5031 1.8429 1.1985 1.3335 1.5285 0.8853 1.0876 0.6811 1.3179 1.1908 2.4698 1.6885 1.4175 1.8067 3.3733 0.5710 2.8951 2.0935 1.6568 1.3895 1.0534 0.9554 0.9636 3.2019 2.3028 0.9793 2.3092 2.7464 0.8638 0.9919 3.7806 1.5629 2.0575 1.4288 1.6071 1.0562 1.1456 2.5677 1.6852 
1552922_at 0.3872 2.1814 0.4347 1.8926 1.5357 0.1813 1.3849 1.1661 0.4786 0.3492 0.2198 1.3575 2.6402 2.8594 0.4547 1.0752 1.9241 1.2052 1.3201 0.4986 0.1393 1.0146 2.1312 1.6920 2.2237 0.9714 1.2074 0 0.6108 0.3338 0.3205 1.2148 0.7795 0.8304 1.0196 0.5388 2.3176 0.0595 0.4659 3.4985 1.2792 
1552923_a_at 0.1502 3.5126 6.7960 3.0105 1.0696 3.6067 1.7291 2.3911 3.0793 1.0979 3.1156 3.7118 4.1055 3.9496 2.3116 2.8739 3.0522 1.6888 4.4932 3.1010 2.6161 1.6952 3.2729 1.7719 1.4397 2.0433 1.6862 2.6694 1.1883 2.7394 3.6471 1.7677 3.5479 1.9676 2.6267 2.2209 2.3611 1.0945 4.0561 2.7654 4.5121 
1552924_a_at 0.6627 12.6016 3.9728 7.1851 9.5157 2.7096 10.7273 10.7108 2.9871 10.9161 3.4254 14.2685 5.7682 5.5491 12.1625 9.2899 6.9931 7.5216 8.3822 19.2901 1.6840 7.8538 11.0621 4.6522 14.2772 14.1281 10.2462 5.5568 15.9236 17.5457 7.2359 9.2596 3.2178 3.9839 8.0391 7.2988 5.4599 4.2090 13.0368 11.9915 5.2319 
1552925_at 0.2038 2.9583 1.9050 2.0218 2.4053 3.6045 2.8823 2.8848 3.8830 2.7108 4.8365 3.9666 3.8710 2.8523 3.6791 2.4973 4.0428 0.9670 3.7861 3.2086 1.9724 2.6362 1.6174 1.1234 2.3106 3.7735 2.8594 2.4884 2.1720 2.3269 2.3895 2.1557 2.2739 4.4721 1.3234 2.0334 3.0268 2.0179 1.9500 3.7106 3.1065 
1552927_at 0 0.2424 0 0 0.0544 0 0 0 0.0115 0.1721 0.2324 0 0 0.1749 0.0268 0 0 0 1.1997 0.2163 0.2285 0 0.0718 0 0 0.0871 0.4210 0 0 0 0.1316 0 0.4176 0 0 0.2181 0.1697 0 1.2040 0.5021 1.2415 
1552928_s_at 0 0 0.1338 0 0 0 0 0 0 0 0 0 0.0781 0 0 0 0.4369 0 0 0 0 0 0 0 0 0 0 0 0 0 0 0 0 0.0999 0 0 0 0 0 1.9398 0 
1552929_at 0.6817 2.1722 0.7159 1.6641 2.6717 1.4681 2.2508 1.7933 1.4911 3.7851 1.4713 0.8799 2.0269 4.7971 1.3798 1.5591 4.9279 0.7791 3.3639 1.2928 4.1701 3.3103 1.7085 1.4188 3.7933 3.3217 2.6466 1.3496 6.9367 4.9808 0.7524 2.0843 7.8954 3.0286 1.5002 1.4288 4.0779 0.8474 3.4006 4.0582 2.7097 
1552930_at 0.1073 5.1724 3.3665 2.9117 1.8740 1.9113 4.0316 0.9370 5.4923 2.9830 5.0421 1.3213 1.8572 2.6746 2.7365 3.5618 6.6637 2.7365 4.9907 4.5074 3.0646 2.6587 1.5840 2.7899 2.8578 4.8665 4.7053 2.5052 1.7857 2.7163 6.2325 0.8049 2.2697 9.0406 2.0579 1.7916 2.1242 4.5788 4.3141 1.9141 3.9181 
1552931_a_at 0.1925 3.1267 3.4262 1.0526 1.0560 2.5316 2.5054 2.5001 1.5411 2.6054 4.4346 2.4234 4.0670 2.4101 0.7315 1.3403 5.8775 0.8649 2.8828 2.1771 3.1502 2.5422 1.1136 1.5733 2.1103 1.9791 2.1561 2.4613 3.2549 3.5868 1.9814 1.6918 2.8587 2.3862 3.5049 2.8987 1.6856 1.6700 2.8429 1.5537 2.4988 
1552932_at 0 0.8499 0.7720 0.2790 0.2155 0.6799 0.4212 0.0518 0.6051 0.0706 0.4655 0.2116 0.1802 0.4641 0.3266 0.6463 0.6756 0 0.4922 0.1416 0.3786 0.2860 0 0 0.3980 0.4056 2.0659 0.2927 0.7889 0.3265 0.7687 0.0335 0.4889 0.2353 0.3136 0.2287 0.1202 0 0.2425 1.3773 0.3669 
1552933_at 3.9749 0.7523 2.0849 1.0536 1.0009 1.1062 1.1483 0.9969 1.3267 0.9609 1.4467 1.3957 1.3091 0.9368 0.9441 0.8968 2.7862 1.1420 2.3010 2.1957 1.4319 0.8941 0.5364 0.5327 0.3493 1.3650 1.8882 0.7551 1.4803 1.1696 0.9632 0.6595 1.8352 1.2947 2.3891 0.7388 1.1663 0.6818 1.7551 1.1136 2.0727 
1552935_at 0 1.7609 1.4215 1.0282 1.5064 1.4122 1.6504 0.7283 1.2696 0.7860 1.6682 1.4901 1.3706 1.5127 1.8860 0.9290 4.9256 1.4243 2.3951 2.8554 2.8095 1.1780 0.6817 1.2837 2.4402 1.1137 2.6548 2.1251 2.2969 3.7298 1.7114 0.8288 2.6071 1.0174 2.5494 1.0400 1.2988 0.9008 0.8836 1.2399 2.1674 
1552937_s_at 0.5976 4.7167 3.1909 2.8639 3.2344 2.3624 2.2646 2.3894 5.3718 2.5807 6.6958 7.6083 2.2453 4.4784 3.4989 2.1424 2.3229 2.5249 7.9344 10.7964 8.7513 1.5009 2.7442 1.7059 6.1056 2.0072 3.2021 3.2879 4.2236 2.8608 2.3838 5.1512 3.2337 5.7286 6.5835 2.5276 4.8002 3.0882 8.5244 1.8381 10.5008 
1552938_at 0.6289 5.2062 1.3360 4.5500 3.1891 4.2379 4.1646 4.2426 3.1134 1.7522 4.3613 6.5238 2.2979 4.7311 2.4623 1.7257 6.0458 1.9112 3.5734 6.4779 1.3166 3.5005 3.4971 1.1986 3.8658 3.1801 2.7940 1.4133 2.9660 3.9375 2.9913 1.6309 3.0958 2.0780 5.3572 1.1167 2.6826 0.8675 2.8514 3.4989 3.6271 
1552939_at 0 0.7234 0 1.4294 0.5434 1.0928 0.7020 0.6185 1.7277 4.0646 1.7540 0.0921 4.4905 3.6964 3.1727 0.7757 3.5371 0.5429 9.0852 6.5529 2.0719 1.4968 1.5728 0.5220 1.5189 3.8414 3.7689 1.4129 3.3844 2.1687 0.4214 0.0638 6.1616 3.1309 2.6370 2.2011 2.7702 0 2.3231 1.3185 3.5080 
1552940_at 0.4868 6.8617 3.1120 2.0983 1.8257 2.6029 4.7582 2.6754 2.8450 5.5237 1.7915 4.5053 4.0003 5.4791 2.4393 1.0790 3.1716 0.9691 3.6871 6.3843 2.7060 3.3626 3.4074 1.9466 4.7390 3.5819 4.5398 1.1951 8.3365 3.0446 1.8572 3.5543 2.2611 3.8161 3.4496 2.1245 5.2208 2.0504 2.9495 3.4767 6.6351 
1552942_at 0.8642 5.2720 3.8581 1.3195 1.9082 3.3693 2.0164 2.6656 3.6033 1.8662 2.3449 3.3355 1.9419 3.8676 1.1340 4.9012 5.2097 2.2931 3.3190 3.3113 1.8575 4.2360 1.3131 2.4841 2.7549 2.1254 3.7194 3.6818 2.8207 3.9159 2.3882 1.8507 2.8247 1.6850 2.8728 3.3938 2.7378 3.8959 1.8111 2.5042 3.2057 
1552943_at 0 0 0 0 0 0 0 0 0 0 0 0 0.0144 0.0239 0 0 0 0 0 0 0 0 0 0 0 0.0679 0 0.1823 0 0 0.4043 0 0 0 0 0 0 0 0 0.0517 0 
1552944_a_at 1.8771 19.2359 8.6010 7.9034 6.7230 15.0446 9.3063 14.9080 6.2710 5.8722 12.2984 7.9438 12.0591 14.2047 9.0639 10.6174 9.4799 11.0562 28.7914 20.9603 15.3272 14.3557 7.8269 4.0405 11.2190 15.8574 28.3306 12.8982 19.4659 20.4360 11.2262 13.0335 20.4818 26.9149 19.2091 20.0015 6.0773 11.6955 10.5670 19.4798 18.5785 
1552946_at 0 0.4504 0 0.1487 0 0.8244 0 0 0 0 0.3173 0 0 0 0 0 0.6118 0 0.3624 0.3778 0 0 0 0 0 0 0 0 0 0.3721 1.0173 0 0.3085 1.0169 0 2.0211 0 0 0 0 0.2089 
1552947_x_at 0 1.0883 4.2249 0.4362 0.5856 0.4830 1.8644 0.8946 0.8255 0.5749 0.8959 0.2663 1.3274 0.5803 0.3701 0.4708 1.1988 0.6996 0.5290 1.7016 0.2016 0.2464 0.2125 0.0687 1.3495 0.5633 2.4514 0.9765 0.4068 0.2523 0.5029 0.2915 0.3886 0.9189 1.5287 0.3311 1.1954 0.3697 0.3961 1.3354 0.5822 
1552948_at 0.7732 1.9121 1.8503 13.0490 5.2407 6.3987 4.8648 1.8895 2.8935 4.7575 1.8683 1.3842 5.2317 1.6109 7.7257 17.7934 6.4452 2.0221 1.7281 1.0801 6.4051 0.7704 2.3820 1.0995 5.8484 0.4192 2.3751 1.7649 1.5702 1.4026 6.8764 6.9116 2.3382 1.7603 3.4908 19.3735 6.5003 13.7493 6.8384 0.8771 12.8703 
1552950_at 0.5327 1.2167 0.4760 1.5884 1.4337 1.8614 1.7496 1.9574 0.9291 1.5348 1.3802 1.0475 1.2520 1.5726 1.2958 1.0845 2.7910 0.4383 2.9565 1.8369 1.3658 0.6215 0.4898 0.9308 1.0108 1.9369 3.0024 0.8380 1.7040 0.9835 0.9149 0.6611 2.2307 2.0339 1.6749 1.3881 1.0348 0.6545 1.4327 0.9191 2.5289 
1552952_at 2.6094 0.9505 0.5594 1.0957 1.5308 0.9775 1.5175 1.6719 1.7862 1.9778 4.2478 1.5411 1.8476 0.9366 5.6394 1.4054 3.7788 3.1213 4.3013 4.5681 3.2096 0.2859 3.2429 12.9229 1.0929 3.2855 3.3132 2.0196 2.3548 2.9010 0.3589 2.4244 2.8302 2.1934 3.5635 0.9499 1.5500 5.2753 4.8930 1.4418 3.3247 
1552953_a_at 0 3.0720 2.2159 5.4396 4.3750 2.3736 0.8257 0.7261 1.1401 7.1803 0.2390 6.6231 0.6651 5.4487 0.7237 4.4505 2.6395 3.5779 2.3057 3.3940 2.4503 5.9411 7.0958 2.8865 6.0119 9.6311 1.4357 3.6113 0.4949 1.7138 5.5692 6.6540 1.1821 7.4734 1.4584 0.6746 5.6814 3.1513 3.4244 9.2855 2.1218 
1552954_at 0 0.9667 1.9881 0.2384 0.6630 0.7756 0.8481 0.8218 0.3718 0.3693 0.4036 1.1207 0.6442 0.6358 1.6639 0.6226 2.9012 0.1748 0.8671 0.5095 0.2499 0.2241 0.2681 0 0.7236 0.3600 1.2396 0.3248 0.6934 1.1875 1.5504 0.3065 0.8444 0.6431 0.5553 1.1279 0.4790 0.0988 0.2364 0.3678 1.1878 
1552955_at 0.5859 11.0980 8.0135 9.4710 8.9959 11.3639 9.4723 9.4415 6.1659 10.0462 7.1919 4.8033 6.6731 14.5902 6.2502 5.0304 5.6072 3.8060 13.0753 6.8543 5.7614 8.7230 6.9532 5.2328 9.7988 5.3478 8.4989 7.7811 6.6127 6.7243 11.5038 6.7023 10.0382 5.9068 9.8314 10.9861 12.1120 7.6227 7.3924 14.8914 11.2582 
1552957_at 0.7343 0.8905 0.9282 0.4521 0.6054 0.1104 1.3323 0.7296 1.4382 1.5536 0.6818 0.3114 1.4783 1.2423 1.3562 0.2391 0.7629 0.1928 1.4294 1.7026 1.8173 0.4420 0.2995 0.1732 0.4432 1.0496 0.7027 0.6213 1.2945 1.0911 0.5136 0.6380 1.1458 1.0176 1.6189 0.6176 0.4770 0.1455 1.3766 0.5919 0.7129 
1552960_at 0 1.5163 3.1914 0.8645 1.4768 1.4380 1.4948 2.2985 1.2683 2.1527 1.7222 1.2189 3.2747 2.3976 2.2912 1.5317 7.9721 0.5328 4.6579 3.3841 1.8053 1.1870 0.8254 0.7741 1.3797 3.0873 6.2415 0.7853 3.8247 3.8604 1.1855 0.2410 4.2543 1.8341 4.4680 1.6453 1.5981 1.6966 2.9133 2.4082 4.4211 
1552961_at 9.4708 4.1313 7.2333 14.0985 21.5574 4.5848 18.1478 32.4359 6.3725 8.9699 2.5807 16.1237 58.1512 18.8307 57.5094 26.7251 6.6940 12.7564 28.7341 6.7162 64.2451 2.5009 15.5550 18.8635 17.2830 23.7611 3.7574 15.7620 47.0503 3.0746 5.5541 40.5196 32.5619 2.9777 42.4892 2.0662 17.9508 3.5839 11.2667 21.2205 0.8263 
1552964_at 0 2.0053 2.0256 1.0382 1.3439 1.8841 1.0494 0.6820 0.8850 1.1093 2.1038 0.8519 1.8190 1.7573 0.8863 0.4964 1.5035 1.4514 3.0277 2.6880 1.3023 1.2290 0.7323 0.4328 0.8084 1.2649 1.6656 0.4882 2.0657 2.4380 1.8031 0.5861 2.4537 1.5621 1.5911 1.6876 0.9425 0.8410 1.8474 1.6251 3.0401 
1552965_a_at 0 1.3115 3.3833 1.0766 1.8466 0.4578 2.0463 1.9876 0.7641 0.8432 1.9399 2.1498 3.0134 1.7411 0.7851 2.0938 6.2793 0.6701 2.7983 2.1271 1.5308 1.5105 0.4652 1.6970 1.9803 2.1636 2.7376 0.8047 2.6299 2.9682 1.1741 0.9505 3.5197 1.0186 2.3150 0.0617 2.0484 0.9759 0.6472 1.1241 2.3526 
1552967_at 3.3479 3.1862 3.4159 2.0590 2.2407 2.4352 4.0011 1.7671 2.0411 2.3896 4.6292 2.1640 2.0003 2.0770 1.7616 2.0969 3.2899 1.4989 3.6184 5.0817 3.8475 1.4369 1.3374 0.6899 0.9374 3.2208 4.8933 1.7619 3.3172 2.7960 1.4983 1.3700 2.7924 3.6965 3.1725 1.5048 1.8498 1.3044 3.2207 2.6547 5.3167 
1552969_a_at 0 0.3169 0.2512 0.4988 0.2152 0.3301 0.1036 0.1876 0.3810 1.8377 1.0874 0.6120 0.7169 0.7364 0.1264 0.2735 3.4128 0.1058 1.8602 0.5113 0.3641 0.2023 0.6075 0 0.2521 0.6984 1.0314 0.1678 0.3553 0.5937 0.4774 0.0718 0.6735 0.2432 1.0853 0.2912 0.4323 0.1911 0.3768 0.5529 1.8522 
1552970_s_at 0 2.4189 2.3881 7.5910 0.1602 13.3716 0.2700 0.4792 0.3364 1.9724 0.2606 0.4015 0.6371 4.0504 1.4422 7.2312 1.5534 0.6924 1.6223 0.2117 0.5818 1.0130 1.5859 1.2130 2.4672 1.0497 0.8997 5.2315 0.7611 0.2221 12.3789 1.2808 0.8651 0.8350 0.5956 11.4489 6.2804 8.3735 0.7576 1.3073 3.0538 
1552971_at 0 0.2787 0.8318 0.3781 0.2767 0.5690 0 0.9940 3.3720 2.6479 1.3243 0.6223 0.7697 0.3553 0.6004 0.5653 2.1433 1.3211 1.2540 0.2960 0.3299 2.1618 0 0.2107 7.5573 0.2280 0.6826 0.2321 0.6247 0.2998 0.1452 1.0625 0.7267 0.5172 0.6971 0.7839 0.2060 0.9374 0.5518 0.4963 0.6118 
1552972_at 0 0 2.3361 0.2552 0 0.6642 0 0 3.6510 0 0.3573 0.0999 0 0.2234 0.2934 0.3898 2.5979 0 0.8742 0 0 0 0.0440 0.5074 0 0.9384 0.5305 1.1864 0.3784 0.1930 0.7202 0 0.2552 0.6961 0 1.8791 0.1032 0.3677 3.1935 0 0.9841 
1552973_at 1.0149 2.3798 1.3779 1.9193 4.4583 9.4624 2.8768 3.7990 3.0508 3.8758 4.5102 5.4280 5.3397 4.8418 8.5366 4.3398 11.9628 1.4258 8.0955 8.2330 4.3058 2.5352 3.4278 6.9589 7.0093 4.5982 8.1288 13.6581 6.7425 6.4097 8.6385 2.6957 7.2731 15.0613 6.0203 10.9977 5.9186 17.7329 5.9607 4.4490 5.6659 
1552974_at 0 1.1305 1.8757 1.7662 1.0909 2.9206 1.0803 1.1985 1.6494 2.6282 3.3040 0.5099 4.8267 0.8655 0.4765 0.3109 0.6240 0.9849 5.1033 1.4719 1.9502 0 0.4525 1.0053 0.7818 2.4167 4.8994 1.2712 4.8178 3.5224 1.6086 0.0950 3.0893 3.7719 0.9194 0.4232 0.3114 0.7733 3.3810 2.5308 6.1172 
1552975_x_at 0 0.4320 1.5304 0.5537 0.1622 2.8140 0.2555 1.2028 1.4322 1.4932 1.0061 0.7541 2.3566 1.0001 1.6959 1.6039 1.7722 0.7054 1.9999 2.0674 2.2025 0 0.4821 1.1164 0.5361 0.7412 1.9699 0.3696 2.6711 2.1919 1.5383 0.7331 2.0617 3.4646 1.8030 1.0866 0.2918 0.2591 2.8799 0.2320 0.9528 
1552976_at 1.7627 16.1469 15.3450 11.5179 8.5017 11.0165 9.4334 8.4689 6.5174 12.3643 19.5785 9.5266 8.9338 13.5793 20.0129 12.3691 31.2649 14.1402 23.1314 9.5344 9.3954 13.2696 17.4248 13.1762 12.4726 25.3231 27.5269 10.7294 6.4161 27.4919 10.0250 15.9847 18.0671 16.3632 8.2057 11.2142 14.3180 12.0238 4.9611 18.1025 37.6551 
1552977_a_at 0.0002 2.2031 2.2062 2.0545 3.1509 1.3757 2.2170 0.6752 2.0962 2.9609 2.2884 1.2617 0.4840 1.6717 5.9974 2.4627 2.2003 0.7165 3.5867 1.4020 0.7424 6.5120 1.1243 2.0376 0.8158 1.2220 1.5083 1.7543 5.3724 0.6839 0.8818 5.7197 2.3766 4.3410 0.8905 1.7724 1.2828 0 1.0104 1.7791 2.6615 
1552978_a_at 0.6527 1.6216 14.9739 0.9363 1.4037 10.7928 3.2112 2.0911 3.3848 0.9459 2.7093 2.4199 1.5902 0.8486 3.8509 1.7102 1.6454 6.5866 5.2101 1.2266 1.0963 14.4502 0.5499 5.9681 1.3633 0.1156 1.5821 7.1475 0.5939 1.7130 8.2784 0.4728 2.1872 3.2166 0.4857 2.3124 1.5801 7.3942 2.1695 0.8339 0.9835 
1552979_at 0 1.3124 2.7719 1.7619 0.4464 2.5151 2.0031 1.8049 2.3335 0.7804 0.7355 0.9607 1.8164 1.3300 2.3391 1.5987 0.4307 0.7615 2.1595 2.1630 0.2709 0.9999 1.3878 0.7460 0.3007 0.5008 1.8878 1.7609 2.4110 0.7608 0.7187 1.1851 1.7666 4.1145 1.3050 2.3445 0.8271 2.0619 2.5713 0.8816 1.6442 
1552980_at 1.1705 0.9299 2.0177 0.3806 2.8600 1.2882 1.7231 1.1728 1.0291 2.4740 0.9550 0.7581 1.7005 0.9578 1.9390 0.5070 3.0451 0.9519 3.0712 2.5762 1.6133 1.6161 2.0050 0.2376 2.5577 2.0881 3.6872 0.5628 2.3236 1.5993 1.7830 1.4947 1.3773 1.3538 2.3990 1.1157 2.7814 0.0942 0.6596 2.7811 2.7145 
1552982_a_at 0.6157 3.0303 5.5565 2.0432 3.7388 1.8349 3.5759 2.4267 0.9058 3.2652 3.9709 3.1971 1.6523 2.9226 0.4268 1.5400 12.2356 0.8150 6.0885 2.7585 2.0741 1.5057 3.2026 0.4995 2.1013 4.2106 5.9979 1.4783 5.6904 3.3644 1.1223 0.8996 4.4660 4.6872 4.2892 1.0309 1.5095 1.5996 2.1612 1.4042 5.6272 
1552985_at 0.0998 2.7267 2.6887 2.9991 1.9618 5.1126 2.0710 2.5408 3.9786 2.0247 5.1919 4.0693 3.5855 4.3380 4.7508 4.0004 6.4532 1.6594 7.0564 6.9585 3.6145 2.6095 2.3874 1.1673 2.4138 2.4307 8.6339 3.8701 3.1209 5.4960 4.0399 2.3119 3.3416 6.0548 3.7254 4.9576 4.2981 3.2957 7.3794 4.1112 7.9778 
1552986_at 0 0.3964 2.7168 1.0725 1.2419 0.4401 1.6287 0.8049 0.7134 1.2538 0.4043 0.8359 1.6171 0.6970 1.0497 0.7309 1.0677 0.2350 3.5464 1.5426 0.8857 2.8104 2.7929 0.8949 1.0281 1.0954 2.1225 0.5902 1.6608 1.5970 0.1360 0.7986 2.3436 0.5426 1.5746 0.7708 1.1292 0.2527 1.2433 0.2689 1.2059 
1552987_a_at 0.1450 4.7268 1.5448 4.4366 3.4955 4.6615 4.6075 4.6948 6.8281 5.7618 6.1853 4.0571 0.6127 0.9056 4.5110 3.9680 9.8018 1.8021 0.8278 7.8567 0.7677 3.5025 0.9073 2.2587 3.5071 1.6209 1.5781 4.0548 2.0918 1.5692 2.8265 0.2611 1.6353 7.2634 8.5438 4.5366 4.6176 2.9860 1.9359 1.8233 3.7409 
1552988_at 0.2600 0.4569 1.8916 0.4249 0.5014 0.0366 0 0 0.4085 0.3144 0 0 0 0.5255 0.4844 0 4.0886 0.5009 1.5313 0.0058 0 0 0 0 0.5348 0 0.9391 0 0.7789 0.2504 0.2656 0 0.0019 0 0 0 0.4033 0 0.3127 0.1906 0.7606 
1552990_at 0 0.5701 1.8636 5.3266 1.9741 5.0636 1.6314 1.5122 1.4815 1.4300 1.0092 2.6130 3.1103 2.9127 1.6748 0.7679 5.8463 3.5435 3.7019 6.0094 4.1229 1.2210 0.5447 4.1670 1.3965 3.3092 6.2809 4.4121 5.0243 5.0775 5.2313 1.0494 4.9716 1.4486 6.9547 1.4412 1.7685 2.3280 3.3646 2.4183 4.1362 
1552991_at 0.4116 1.1421 0.5860 0.5480 0.3607 0.9076 0.5648 0.2295 1.0992 0.4882 0.5362 0.8504 1.0863 0.6997 0.8656 0.6297 1.6442 0.2218 1.4695 0.8098 0.7064 0.3333 0.5983 0.4658 1.1581 0.6377 2.1618 0.5176 0.8713 0.9123 0.6232 1.4584 0.6165 1.1289 1.0711 0.6422 0.9010 0.6091 1.5551 0.5796 0.6023 
1552993_at 0.4844 0.9787 2.3958 0.0313 0.3358 0 0.9885 0.8544 0.8809 0 0.2698 1.1611 1.4324 0.5893 0.1956 0 3.0626 0 0.9855 1.9603 0.5871 0 0.2715 0.1761 0 1.2604 1.9428 0 2.5888 2.4701 0 0 2.0010 0 1.6176 0 0.0182 0 0 0 0.9836 
1552995_at 0 1.3724 3.8451 0.7645 1.0055 2.6525 0.8395 0.7019 0.6965 1.8143 1.9508 1.9421 1.4888 1.3360 1.1192 1.6557 2.1767 0.8378 1.6321 2.6576 1.4297 0.6681 0.2262 2.0970 0.8196 1.2227 2.5930 1.2808 1.9683 2.2765 1.5202 0.8079 2.1059 2.7331 2.1303 2.7375 0.7748 0.6588 1.2273 1.2304 3.0222 
1552997_a_at 0 0.2706 0.3688 0.0826 0 0 0 0.8731 0.2881 0.8680 0.4577 0.3503 1.4387 0.0896 0.9268 2.0820 1.3416 0 0.7793 1.3912 1.3298 0 0 0 0 0.6439 0.8847 0.1479 1.2684 1.7986 0 0.2412 1.9377 1.2243 1.1396 0.0526 0 0 1.3826 0.3613 0.8816 
1552998_at 0 1.6111 1.7109 0.8415 1.4486 0.8439 1.1685 0.5513 0.9663 1.1660 1.4916 1.1916 1.9554 1.5089 1.1802 1.0791 2.7173 0.2670 2.4473 1.2505 1.4591 0.6089 1.1165 0.0821 1.1798 1.1530 3.1575 0.8298 1.8347 1.9587 0.7145 1.8209 2.1756 0.7890 2.0595 1.2870 0.7895 0.4986 0.6877 2.3333 1.8880 
1552999_a_at 0 1.5812 2.0686 0.7448 0.9776 0.5332 0.7908 0.6950 0.5403 0.8330 1.9970 1.1936 2.0541 1.8435 0.7037 0.7037 4.2143 0.0944 2.5692 2.6143 1.4736 0.7593 0.6275 0.2210 0.9910 1.7414 1.9714 0.5600 2.6100 2.3945 0.2600 0.5993 2.9245 1.4019 1.6921 0.8293 1.3170 0.1072 1.5750 1.6069 2.5730 
1553002_at 0 0.3647 2.2199 0.2202 0.3165 0.4015 0.3253 0.9144 0.4327 0.5625 1.0542 0.3282 1.7572 0.4865 0.5254 0.4990 1.3429 0 1.3531 1.0920 0.5461 0.3344 0.1449 0 0 0.3018 0.8262 0 1.5355 1.5035 0.0526 0.3868 1.6235 0.9373 1.0992 0.3417 0.0516 0.4021 0.7054 0.5519 1.0913 
1553003_at 0.6748 1.6766 1.5775 1.0239 0.5440 0.9136 0.7451 1.3919 1.2353 1.2660 1.4594 0.7371 1.6921 1.6489 1.3287 1.2219 6.4235 0.4266 2.7422 1.6485 1.2262 2.6832 2.3090 1.3759 1.8469 3.4232 3.1359 1.1635 2.0827 2.6588 2.3021 1.9184 1.8826 1.7455 1.4908 0.7976 2.0184 0.9058 2.3758 1.6280 3.5751 
1553004_at 6.3585 9.8966 3.9325 6.2041 5.1993 17.9084 3.3438 9.0653 4.7267 8.5734 8.2580 3.5016 3.7419 5.8487 11.6159 8.6477 5.6492 4.4280 6.3775 8.3901 4.7899 3.0870 5.3156 5.5138 9.6924 13.0890 9.8212 3.9662 12.5941 5.7984 20.9039 9.7648 4.7722 19.7340 10.0696 9.5716 10.7088 4.9613 19.0718 4.5772 10.1703 
1553006_at 0 4.2298 1.2875 2.9944 1.5941 0.8040 0.9612 2.4739 3.1543 4.0514 0.9500 7.0205 2.4952 1.5297 6.6168 3.4804 2.1107 2.1136 2.4641 6.5581 0.9120 0.7931 3.4463 1.1006 4.3471 3.8883 5.1826 2.4315 1.9468 5.6815 1.8020 3.3959 2.5413 4.8380 1.4822 4.4719 1.4927 0.6317 4.5657 2.6845 2.5417 
1553007_a_at 0 0.7648 1.6969 0.4525 0.1470 0.3098 0.0760 1.0485 0.3054 0.9833 1.0543 1.6067 1.9780 1.6830 2.9334 1.1321 1.2273 0.3905 1.0324 1.0145 0.3144 0.7813 0.1736 1.0207 0.3791 0.1902 1.2688 1.3148 0.7960 0.9899 1.3548 0.5589 0.4018 0.7245 0.5596 2.2991 0.2916 0.7499 0.3027 3.0311 0.8404 
1553009_s_at 4.1481 4.8320 7.5546 10.8139 2.0915 5.9749 1.7254 0.4736 2.3613 3.5469 5.1930 3.4588 2.5075 1.4421 4.3109 18.1590 3.4796 31.2200 6.5826 2.4309 2.5528 1.5338 1.7865 3.2706 1.6217 1.7766 5.3689 2.0691 2.4296 5.6519 8.5339 0.6012 2.4020 7.3079 3.7398 3.2783 1.7531 7.7658 6.6543 1.4449 2.1815 
1553011_at 0.3022 3.8621 46.3136 6.2392 4.3838 12.5200 3.7483 3.4992 5.2796 3.0353 8.4579 2.6571 3.5889 4.6190 9.2201 4.7181 33.2936 1.7071 20.3138 3.0947 5.1418 5.9555 2.3143 1.8329 1.3352 3.0490 13.9020 3.7380 7.6521 7.3154 13.4441 4.6321 8.0169 8.0473 3.1133 8.8495 6.3994 7.1922 7.2054 5.8601 13.6584 
1553013_at 0.0574 1.9116 0.7253 2.1086 2.3825 2.5023 1.6266 3.2844 2.9128 1.5778 1.8547 2.5147 1.3143 2.7779 2.0682 2.2370 2.3022 1.4154 2.4788 1.8118 2.0919 1.1582 1.5656 1.1600 2.3062 0.9906 1.2678 1.4393 0.9190 2.7957 0.7446 1.1428 1.8053 0.7433 2.3587 2.8989 2.4764 0.3347 1.3147 0.7223 1.7599 
1553015_a_at 0 2.9016 2.5687 2.1953 2.5895 1.2468 3.6508 3.0797 2.2520 2.7868 4.7008 2.0605 3.0497 2.8736 2.4569 1.6448 6.6987 1.2317 5.1135 3.5144 1.3497 5.1752 2.1293 1.1191 3.9801 4.1588 6.9701 2.0641 4.7667 3.7796 0.9126 2.6925 4.1331 3.7014 4.2251 1.7312 3.6680 1.0602 3.0556 3.2133 4.0892 
1553016_at 0 0.8620 2.4169 1.0837 2.7359 2.4114 3.1849 2.3403 1.6418 2.7145 2.1415 0.9723 2.1102 0.5962 1.3124 1.1757 4.1703 1.3659 2.4724 2.1077 1.2489 0.8625 1.3663 1.3632 2.0617 1.8213 2.1284 0.7448 2.1631 2.5007 1.8550 2.6741 2.4077 1.0831 2.2343 1.0055 2.1476 1.3164 1.3259 0.4506 1.2218 
1553019_at 1.3738 10.2081 9.1208 4.7765 8.1626 4.7553 9.5988 9.5575 8.4365 9.4137 10.7134 9.7570 13.9492 10.1000 8.8811 6.5237 6.1524 3.6317 17.6124 16.5399 6.8098 4.7233 4.2401 2.9442 7.0512 12.4950 19.1312 5.2966 14.8830 14.2243 5.2773 5.1220 16.2942 10.6443 16.6430 5.3696 5.5961 3.3658 12.5996 10.2293 16.0839 
1553020_at 1.7201 3.7649 1.6094 4.5473 3.3316 2.8339 4.0044 5.2339 6.5759 6.3192 3.9634 3.7069 7.7075 5.2963 8.7473 5.0307 6.5642 2.3680 8.1365 9.3152 3.3868 3.0850 3.9605 2.6796 3.5698 4.8856 8.3457 4.8574 9.6613 10.1115 1.4994 6.3134 10.4900 6.6943 11.1148 2.8447 5.4000 4.4820 9.9378 5.3617 10.0131 
1553021_s_at 0 6.0554 2.6791 4.6692 2.0478 5.6389 1.6646 1.0180 5.2836 2.9086 3.9475 1.1334 7.7227 4.6656 2.7034 1.5227 5.2078 2.7036 3.2855 2.7162 1.3527 8.4002 1.9704 2.4103 2.5004 4.0392 6.4775 0.9091 6.2892 5.7130 2.7208 1.0796 4.1604 2.8693 4.8231 4.1304 6.2148 2.8338 3.5732 1.0191 4.9448 
1553022_at 0 2.3324 0.2024 0.5657 0.1534 0.3308 0.4096 1.4018 0.6915 1.8416 2.1077 0 1.2537 0.7512 1.0117 0.3435 0.8083 0 0.6070 6.2951 0.8810 0.1811 0 0 0.3355 2.3079 6.4037 0.3680 1.9282 1.4959 0.3943 0 3.9386 1.9431 2.6995 0.7893 1.1311 0 2.0604 0.7731 3.6855 
1553023_a_at 0.0388 2.2786 4.2079 2.0194 1.7322 2.8118 0.7868 0.7260 2.7400 4.8017 2.9537 0.8767 2.8728 2.0892 1.7677 2.9891 3.5762 1.2275 4.1447 2.4128 1.3752 1.6202 1.2713 1.1094 2.2181 1.9181 3.4311 2.4079 3.1901 2.4458 1.9585 2.5156 2.2952 3.3809 4.1384 0.5451 3.2477 0.5451 3.8829 3.6320 4.1504 
1553024_at 0 0.4748 0 0 0.6037 0 0.1571 0.3751 1.0286 0.7035 0.4028 0.1337 0.0861 0.1018 0.4146 0 0.3343 0 0.1820 0.6291 2.6818 0 0.2807 0.1722 0 0.8461 0.0941 0.3235 1.6546 0.3682 0 0.4699 0.7032 0.6701 1.9477 0 0.5623 0 2.1054 0.0725 0.5625 
1553025_at 0.3675 9.5895 5.9442 4.1330 4.6540 11.5292 3.2216 4.5363 4.4065 4.5803 7.2328 5.7683 3.1893 7.6999 6.7009 4.5216 4.5982 3.2783 5.6282 2.9824 4.0805 9.4440 3.5050 1.6328 7.5723 3.8656 8.0089 3.5015 4.0054 1.7355 3.7745 3.3556 2.7177 1.6994 2.9706 10.3395 10.7891 4.0318 7.0692 11.3366 5.6337 
1553027_a_at 0 2.9025 0.9086 2.3092 2.2383 2.2635 1.1092 3.5785 1.4023 3.1000 5.5188 2.8792 2.5976 5.3920 3.5597 2.8263 4.4756 0.3144 5.0771 4.2090 1.8818 2.1825 1.2582 1.5435 3.3411 3.0372 8.2128 1.5366 4.4716 6.6256 1.1727 2.0754 2.3813 4.6500 3.2152 2.9773 3.0638 0.9472 4.2021 2.1884 3.8220 
1553028_at 0 1.9816 0.7683 0.9863 2.1370 0.5599 1.2125 1.4975 2.1170 1.8091 1.8152 1.4549 2.2043 1.9712 1.6898 0.9845 2.2025 0.5753 1.7927 3.0073 1.6857 0.8222 0.7586 1.0743 0.8928 1.4531 0.8972 9.8247 1.9461 2.2592 0.0257 5.3137 2.6742 1.1040 1.3145 0.4891 1.1981 3.9452 0.8116 1.1098 2.4611 
1553030_a_at 0.0417 3.3385 8.4804 2.5841 1.0879 1.3834 3.0339 1.1531 3.1563 4.7314 3.1891 2.8178 3.1118 2.3587 2.2504 1.0913 1.9545 1.9271 4.9238 6.7035 3.2818 5.0626 1.0384 2.4680 1.8774 1.8012 8.5201 2.2091 6.8469 4.4672 6.1839 0.8574 4.5752 3.5277 6.0593 2.5157 1.5710 4.2675 1.9742 2.1570 5.0510 
1553031_at 2.1478 1.4696 0.3062 0.4880 1.1877 1.2899 2.0022 1.0939 0.7816 1.4738 0.9414 0.7946 2.6363 1.2749 1.4138 0.9104 2.2418 0.5991 1.1347 0.7282 1.9243 0.5095 0.4775 0.4181 0.8955 2.2493 2.1151 0.6363 2.0850 1.9613 0.3338 0.3153 0.8705 2.8905 2.3281 1.0130 0.8826 0.2185 1.9982 1.7586 1.2107 
1553032_at 1.2031 1.3904 2.7737 2.2375 1.1264 8.9371 5.2840 4.3918 3.2338 12.4768 4.1208 3.8399 3.0696 4.2560 5.1086 1.6544 4.0851 4.9647 3.3839 9.9276 6.3863 10.5388 7.3874 5.5760 3.6245 4.9074 4.7105 2.5440 5.9241 4.1435 5.4019 3.6330 4.6267 10.7868 4.2815 4.2147 3.8681 3.7106 4.0675 5.6311 8.4916 
1553033_at 0.7577 1.2494 0.7796 0.1797 2.4226 1.2642 3.3218 1.7457 2.6442 2.2458 3.3318 4.1804 3.3182 3.1887 1.6743 8.6980 3.6908 3.1021 2.4128 4.2598 4.5271 1.1759 1.0744 4.5861 2.9582 1.8624 3.2731 5.8993 3.9486 3.4267 1.1788 3.2296 4.2820 4.0430 6.1956 1.5505 1.4783 3.6570 3.1252 1.6140 3.5530 
1553034_at 2.8005 10.0099 39.5593 21.4705 5.9996 287.6371 18.3880 9.8494 39.2784 8.7706 65.7496 15.8760 11.8449 14.7665 101.1067 19.8683 44.2152 8.5251 184.0111 19.6383 24.1935 6.2383 10.6385 7.1783 17.6703 24.8964 8.8966 54.1238 19.0405 19.1675 63.2548 11.2800 45.6305 33.7769 19.6765 52.9914 5.9236 109.1383 40.6862 60.6432 9.4401 
1553036_at 0.3064 3.0052 8.2771 5.8827 1.3011 6.7485 2.4516 3.4104 2.4557 2.7379 10.3374 1.7004 7.3248 0.9089 6.5805 2.6979 6.4032 2.0348 4.2580 6.5483 2.4364 4.1328 4.8991 0.3334 1.0545 2.0349 5.0269 4.2536 6.1248 3.7829 6.9494 3.5563 4.6940 4.5921 4.1146 4.6072 2.1205 0.6105 2.7625 2.1551 4.6046 
1553037_a_at 2.0335 2.6621 4.0590 3.7444 4.3014 5.8102 3.5932 4.2003 5.0443 2.8970 3.3568 3.1222 5.9254 5.1002 2.5032 3.7107 15.2428 1.5136 9.3334 4.1142 5.3220 4.0592 3.4503 1.5962 3.8445 9.8092 11.8300 2.2087 3.5242 3.7158 5.8190 4.0884 9.4806 4.8999 7.2103 4.9709 2.7576 2.5759 9.0940 5.9218 5.0270 
1553039_a_at 0 8.6729 6.0966 2.3299 11.6250 6.0311 2.2361 5.8983 3.5828 10.7199 2.1579 5.1509 4.0865 1.5586 3.7231 2.1501 6.7277 5.7930 3.8039 5.1225 3.8783 7.8355 5.0542 3.3146 7.7251 1.8812 6.6413 4.9737 4.7187 8.0941 4.3728 6.9051 4.1894 3.6992 6.2158 5.1475 3.5577 3.0676 2.4678 3.5526 4.3093 
1553041_at 0 2.3736 2.8586 3.1601 2.8900 4.4669 3.5700 2.8034 1.3956 1.9618 2.8308 2.6134 0.8552 1.0940 1.6441 2.9488 2.2899 0.5907 4.7924 4.1844 2.0264 2.9268 1.5410 1.0864 3.0460 0.8207 3.0805 2.7008 4.0451 2.9566 3.6094 1.9042 1.8210 5.7924 2.5101 3.5361 1.3978 2.8221 2.0308 1.0907 3.8683 
1553042_a_at 0 2.2232 4.0863 3.7302 1.1474 6.4682 1.6448 0.2412 1.6959 1.6807 2.7046 1.3715 1.4266 0.7891 1.1283 4.2578 7.5093 0.4177 1.8993 2.9901 1.4271 2.9275 2.0455 2.3077 0.7051 2.4492 5.2480 4.9664 2.6423 2.6628 6.9077 2.7418 3.0779 7.2685 2.6944 6.0094 1.4445 4.3727 6.3241 1.6563 1.4176 
1553043_a_at 0.7935 2.2265 3.7330 3.6872 2.1188 2.6178 4.2915 4.4570 5.1560 3.1385 2.8409 3.2928 3.0660 4.0500 4.6114 3.3361 7.9131 1.9625 3.1311 8.4666 3.5585 2.2759 1.5152 1.6183 2.8439 3.8206 4.2971 2.5196 3.1491 3.3117 2.6600 3.4362 3.4751 5.1053 4.6188 5.5106 2.7123 2.2477 6.2088 4.3046 3.9677 
1553044_at 0.5385 1.5732 3.4481 2.6461 1.1345 3.3893 1.8926 1.7936 2.4017 1.7343 1.5240 1.8023 2.2205 1.1649 2.6642 1.6190 5.6056 1.8550 3.2613 3.7910 1.9791 1.0898 1.6017 0.6892 1.5005 2.8322 3.6959 2.5431 2.0702 3.0802 2.1353 1.7417 2.9452 3.1062 4.3856 3.5144 1.2215 3.2960 3.0389 2.3462 4.2852 
1553045_at 2.2203 7.8349 1.9553 1.6452 5.2127 3.4481 4.3439 3.7905 2.7044 4.8536 2.0979 5.6258 6.5221 6.6611 4.9468 2.6322 6.1121 2.0762 9.6234 12.0756 2.0802 2.4156 6.2504 0.3164 2.6377 5.6741 6.8187 5.4749 5.9364 7.8073 0.8090 3.1917 6.7713 6.9693 7.1510 2.7344 6.0659 9.5537 2.6021 3.2999 2.8315 
1553046_s_at 2.2920 19.2175 7.0908 10.9401 4.2191 12.2550 5.4625 6.0789 3.1287 3.6735 4.4794 3.2840 6.0385 4.0269 4.6067 1.5282 7.7210 1.7910 3.6967 13.3320 4.2386 4.3585 2.5229 1.3321 6.7293 6.9866 3.7485 2.9422 11.4099 3.5527 15.7842 2.9881 5.3848 4.8627 6.6229 4.2451 4.3716 7.2301 6.2670 8.7006 3.9013 
1553047_at 4.8904 8.8692 11.7864 4.9462 5.2384 6.5827 5.4320 3.2193 7.3053 6.1328 4.6535 5.9564 5.7844 2.6773 4.2173 2.9946 13.2155 2.2907 10.1311 13.9729 5.1874 5.8154 3.9283 7.2992 4.8583 7.0998 12.9595 4.9951 3.9732 5.0160 4.4458 3.2348 9.2822 7.8226 9.1858 4.4712 4.3343 2.8618 8.4267 6.3783 9.8930 
1553048_a_at 7.9214 15.8321 8.0034 5.9552 10.0771 8.1946 11.7230 8.1420 6.6127 4.6267 11.5071 13.9189 9.7882 11.6164 2.0239 28.3123 12.2956 5.3598 9.2834 9.9070 4.0048 6.4584 4.4135 1.4288 12.0620 12.1803 16.2801 8.9081 10.8572 10.2434 6.3188 6.7727 14.5701 5.0750 7.9845 6.3362 5.0429 13.3706 6.0814 6.0980 7.2559 
1553051_s_at 0.8943 12.3531 8.0893 2.7484 6.5737 7.2949 8.0335 5.6629 2.7891 8.8394 4.9284 3.0293 7.4569 7.2183 5.5557 1.9688 9.5275 2.9359 6.8425 14.2852 6.9690 8.0644 6.6718 2.8989 8.7939 5.5373 6.2563 1.6908 10.5066 11.9753 7.2168 4.4720 6.0650 5.4910 4.7945 7.6732 3.6392 4.5499 2.4679 2.6487 7.7126 
1553052_at 0 1.2257 5.8958 1.1634 0.2292 1.4252 1.4901 2.9085 1.3181 2.1752 3.5566 1.8580 3.0890 4.0624 1.1400 1.7275 7.5317 1.5201 4.4845 5.4607 2.2475 2.2931 4.2193 2.3399 2.9866 3.6813 5.8929 1.3258 1.2915 1.8872 1.1049 2.8672 1.7270 3.0522 2.2495 0.9766 0.4327 0.4305 2.4855 2.5965 1.2451 
1553053_at 8.2840 4.5577 3.1686 1.8063 3.1730 1.6770 6.6405 3.2780 1.9349 4.2867 3.9289 6.4917 1.1245 4.8277 4.2175 1.5758 10.6170 5.2818 3.2396 2.9637 1.7546 1.3018 2.7346 3.5470 4.1270 5.3734 4.3862 2.6042 5.8335 2.4148 2.1354 6.6097 2.9015 4.2964 6.9501 2.9055 11.0499 5.6489 7.8445 2.4845 6.8818 
1553055_a_at 0.2001 2.0579 0.8791 0.7726 2.6085 0.1029 3.9388 2.2883 0.9054 2.5483 0.8013 1.3478 2.1238 0.7210 0.7618 0.9023 2.0660 0.1290 2.7834 0.7379 0.6258 0.1330 1.6428 0.0990 0.2270 1.8543 1.5048 0.7361 4.2516 0.2338 0.3978 1.3942 1.3375 1.6256 0.9756 1.1168 0.4357 0 0.8198 2.2671 2.1921 
1553057_at 0.8835 5.9994 3.8446 3.3659 6.6522 2.4541 2.7447 1.4144 4.5634 3.7425 3.8666 5.9862 4.0977 5.2432 4.4094 1.2604 10.1302 2.8025 3.7175 7.3793 2.9188 2.9733 2.2451 2.4490 4.2603 5.3167 7.8643 2.2335 1.8169 5.9861 2.0102 2.6058 3.6688 2.5886 8.2588 2.7697 3.0125 1.5936 8.7625 4.6091 6.3603 
1553058_at 0 14.5299 3.1148 3.7752 9.2883 12.6831 9.9573 10.7720 10.3589 4.2421 17.5651 15.6087 4.2241 16.7949 7.9142 5.6959 7.5903 5.5548 11.2404 7.2583 6.1789 8.9940 12.5571 2.6710 2.3916 4.1314 33.6184 5.0920 6.2263 6.4730 11.0983 3.4657 6.2516 9.8460 3.3984 11.9194 13.2262 4.4262 14.5398 2.2982 14.7770 
1553059_at 1.9665 1.0704 1.0582 3.5127 0.7673 2.6899 1.8696 2.5310 1.8347 1.4639 1.1976 1.6707 1.2093 2.0075 1.0174 10.5695 0.9425 5.7318 2.1906 1.2923 1.5766 4.8358 3.7125 1.0941 9.8383 2.4048 2.4664 1.7025 1.3768 3.5073 12.4475 2.7110 0.8256 15.2759 4.5110 10.8925 2.5852 8.6188 1.9666 2.6501 1.3780 
1553060_at 0.9319 1.2482 2.4728 2.2312 1.7577 1.6129 2.9651 6.7772 2.8162 2.1725 3.6945 1.4037 3.6363 1.4444 2.0712 2.6616 5.5828 1.0663 1.9622 2.4845 2.9234 0.8305 1.5792 1.6065 1.5132 2.5583 2.8631 1.2577 2.9427 2.9842 3.3341 0.7611 1.6243 1.0410 3.4004 2.9276 2.5664 1.9293 1.5479 2.3122 2.2639 
1553061_at 0.0017 2.2363 1.3378 0.7508 1.3021 2.3535 1.3798 1.4592 3.7477 3.0515 3.1891 0.7928 2.8288 1.6741 1.3392 1.6120 1.5620 0.5843 2.9947 3.9206 2.3661 2.0295 2.3002 1.2761 1.4806 2.0080 4.8464 1.1993 4.3206 3.3475 0.9468 1.1482 3.2989 2.8424 3.3190 1.0233 2.3748 2.6902 2.4590 2.5316 4.8946 
1553062_at 1.0128 1.5242 2.2522 0.5852 0.8430 0.9178 0.3193 1.7921 2.0371 1.7816 2.4383 1.5262 1.5305 0.7008 0.7879 1.2497 1.6966 2.4085 1.9508 1.6309 1.0298 1.7901 2.2360 0.4892 1.5305 1.9022 2.3233 1.4515 1.8625 2.0021 1.2015 2.1105 1.9060 1.8040 1.6946 1.2098 1.0127 1.5688 3.5732 2.6667 1.7319 
1553063_at 0 5.7257 1.4149 1.7358 2.1757 2.3434 3.7196 1.9897 2.1157 3.4678 3.1521 0.7969 1.2121 5.6419 1.9224 2.8144 2.6555 2.4835 5.8405 5.3839 4.3892 3.9615 4.9916 3.0294 2.5618 5.3406 1.6248 2.0234 4.1402 8.4112 2.3159 4.7170 4.4264 3.8205 6.4679 2.0342 2.8374 1.4166 3.3576 4.9672 7.7864 
1553064_at 11.3660 21.6673 20.1728 15.5191 16.2713 17.8048 14.6328 18.2700 17.3926 8.3834 33.9771 21.4352 26.5518 50.1272 38.6774 20.7281 22.7905 6.9935 43.2007 37.8253 20.8003 9.2033 10.0793 4.6251 21.3686 30.2505 51.7396 25.2738 30.6747 35.3941 15.1933 13.8971 40.8859 57.7801 34.7461 22.8519 15.8454 89.1752 32.7312 25.2887 46.6074 
1553066_at 0 0.6342 0.2572 0.8080 0.4013 0.3502 0.3385 0.6176 0.8375 0.7769 0.6869 0.3366 0.8845 0.8316 0.7382 0.4868 1.3058 0.3617 1.7576 0.7821 0.7863 0.4407 0.3871 0.2750 0.3768 1.1061 1.5738 0.3094 1.1524 1.0018 0.7786 0.5604 1.0476 0.8306 0.9802 0.5267 0.7990 0.4143 1.3584 0.8014 1.1420 
1553067_a_at 1.3237 34.6220 25.4849 17.7249 23.7771 21.0869 23.6612 24.4708 21.4194 28.6398 11.7822 37.1147 32.9102 24.0657 23.7642 17.7163 4.8519 12.9183 50.0828 45.4392 27.2791 27.5374 13.6334 8.3690 24.9845 28.7797 16.8686 17.9939 51.5222 42.3988 19.6684 19.6493 18.6118 31.3557 6.0317 21.7008 27.6603 12.2092 3.0225 32.7334 45.4253 
1553069_at 0 1.0757 2.3376 3.5358 1.4097 1.7992 2.8446 2.1530 2.7972 1.3285 2.8976 2.1413 4.3187 2.5209 3.0112 1.1236 3.3760 2.2888 2.4353 2.8499 3.5115 1.0167 3.6543 2.2501 1.8816 2.5257 8.0432 1.4826 3.0079 4.8084 3.5132 2.1493 3.7591 4.1318 4.2391 1.9844 1.7399 3.1951 4.4378 2.9759 3.7548 
1553070_a_at 0.2097 5.9546 7.8869 4.4280 2.0191 5.2476 3.8149 2.5986 4.7361 2.4197 5.9367 4.9400 5.3667 4.1522 3.3117 3.6724 21.2802 2.5347 6.4036 6.1820 3.6867 3.4164 2.1862 1.4898 4.1473 6.5275 10.2427 2.7132 8.8228 8.4651 5.7572 2.7610 8.4573 6.6923 7.8008 4.3275 4.1962 3.8642 4.9843 5.7868 7.2694 
1553071_a_at 0 3.0891 6.7876 2.9012 1.6603 4.9056 2.6030 1.1771 3.3420 2.5340 4.7421 3.1021 1.2885 3.0194 3.0325 2.0904 9.4455 0.6698 8.5229 2.6266 1.5682 1.6452 1.5277 0.6195 1.5048 2.9717 6.9078 1.7045 2.2530 2.9536 4.3233 1.5232 4.1197 5.2415 2.8537 3.8221 2.8194 2.2174 4.6102 2.8671 5.7104 
1553072_at 0 1.6546 1.5990 0.9614 1.0983 1.1771 1.5500 1.6852 1.7962 2.0357 2.7865 1.8275 2.3027 1.9538 1.7297 0.9212 3.0990 0.6133 4.7522 3.2689 1.8961 0.8191 0.8718 0.3488 1.2262 3.0616 5.1016 0.5780 2.6782 2.8357 0.8988 0.8317 3.2715 2.0715 3.5083 1.5879 1.4617 0.5361 2.8631 2.5297 5.6311 
1553074_at 0 2.1731 7.6867 1.8082 1.3960 1.9146 1.0049 1.5073 2.0655 1.6147 3.6810 2.5261 2.2347 2.3419 2.7370 2.2549 9.6986 0.4491 2.1422 0.5118 1.8367 2.2437 0.5167 0.7051 1.5305 1.7078 4.9029 2.4744 2.9282 1.5589 2.8313 1.4311 5.3364 5.3866 1.1628 2.0517 3.5206 1.8919 1.4007 2.7892 1.8237 
1553075_a_at 0 0.2698 0 0 1.6664 0.6463 0 0 0.1146 4.7096 0 0 0 0 0 0 0 0 0 1.2409 0 0 0 0 0 0 1.9121 0 0 0 1.8309 0 2.7205 0.7578 0 1.1225 0 0 2.0729 0 0 
1553076_at 0 0.1185 0.6501 0.4178 1.0318 0.1690 1.3753 0.8258 0.8512 1.3745 0.5596 1.9484 0.3888 1.2757 0.4460 0.4506 1.1106 0.0894 0.9769 0.7253 0.8852 0.0319 0.3700 0.7226 0.7583 1.0437 0.1136 0.8544 0.2066 0.0968 0.8353 0.4069 0.8756 0.3071 0.2715 0.8232 0.4644 0 1.7987 0.7409 0.9176 
1553077_at 0 7.3529 1.8299 4.3679 5.5031 3.1363 4.8191 5.1982 6.1791 7.9183 5.4232 11.1877 11.1221 8.1339 8.9406 6.1923 2.9055 4.3461 12.7794 10.7975 10.2941 5.9107 5.4382 4.5855 8.0711 11.9859 14.3619 3.5622 11.0800 12.7313 4.9964 6.2459 12.1271 9.8681 13.7324 4.8408 5.7537 3.7971 10.5865 6.9636 11.1302 
1553078_at 0.6498 4.1949 2.4838 2.9221 3.4113 3.2323 3.9717 3.8614 1.7753 5.3462 2.5059 2.2772 6.0942 4.7497 4.3136 3.9001 3.2367 1.8316 2.0546 5.4380 6.6622 2.1760 2.6861 2.3057 4.0638 5.4188 1.9480 3.0019 2.2540 5.3966 2.0943 2.4383 2.4255 2.7054 2.3711 2.3254 4.3796 0.8601 6.4476 1.9250 2.3709 
1553079_at 1.7706 2.3799 5.0925 12.7312 4.3623 20.1831 4.3329 14.6461 22.6752 1.8482 11.6977 5.6949 2.6274 6.4034 17.4775 11.1439 5.3940 1.4652 3.5416 10.2448 16.3198 1.7273 8.5661 5.8907 5.6777 6.9692 4.7504 9.4535 2.7510 7.4475 3.0651 9.8330 2.3840 7.1316 3.3205 5.0787 11.7605 11.6442 1.3429 3.0231 9.2532 
1553080_at 0.5030 8.2238 7.4480 8.1189 6.3993 8.2292 6.9448 8.5057 9.6831 10.7503 15.1747 9.4074 9.9253 11.4794 5.1649 8.6103 13.4666 4.6945 14.6223 12.7963 8.0347 7.2397 6.7982 3.3355 8.5261 16.5291 9.6277 9.0993 12.0352 4.7428 14.8083 5.4332 7.3335 22.1354 14.5765 6.9450 11.6093 3.7067 14.0783 5.4230 14.5505 
1553081_at 1.4210 3.9470 1.8598 2.4209 1.5943 3.6418 3.3607 3.5751 3.9582 3.4756 4.4636 4.7068 3.5015 2.8544 3.6117 1.6771 8.8668 2.0225 7.2407 3.4871 4.3627 1.8660 2.0775 1.8321 2.1997 5.1353 6.8229 2.2224 4.2701 2.9692 4.5887 1.1818 6.3749 3.1744 6.8713 3.3647 3.1355 1.8878 8.1758 3.7200 6.2912 
1553082_at 0.8389 6.8141 3.1714 2.8018 5.3209 2.7430 5.1615 4.7479 3.7185 6.7828 4.6613 2.7762 3.7785 4.1246 3.8152 3.5592 8.3697 2.5786 7.1125 8.7631 1.5545 3.0137 4.8465 2.8508 5.3099 1.7605 7.5618 3.1223 5.0698 4.5159 2.5859 5.3976 5.6205 4.9330 10.0859 3.9214 3.2892 1.9739 3.3748 6.4897 5.4037 
1553083_at 0 1.4399 1.6679 1.6661 1.5811 1.9135 2.1433 1.6800 1.3226 1.2272 2.7061 1.4211 1.5754 1.3449 1.9644 0.6084 3.1326 0.4457 3.5913 2.9566 1.8884 0.6111 0.8645 0.4350 1.0392 2.0549 2.9395 1.4615 2.1662 2.0173 1.9264 1.0385 2.5654 2.1056 2.5728 1.2027 0.5710 1.0658 1.9015 1.9442 1.5991 
1553084_at 1.9816 2.0343 0.7739 2.6099 4.9104 4.1698 1.2201 3.3988 1.9171 3.8557 1.5315 3.1138 3.1846 1.6316 7.6175 1.4203 2.6209 1.3705 2.6472 1.7430 7.7095 3.1536 0.7262 2.2690 1.5984 1.8210 1.0965 0.3750 4.0125 3.2190 2.7270 4.0260 11.1753 1.5010 1.6925 1.3326 1.7483 1.7617 1.9279 2.1537 1.4949 
1553086_at 0 0.1281 1.6694 0.3675 0.4369 0.2172 0.4833 0.2070 1.2551 0.7369 0.9612 1.1052 1.1514 0.3352 2.6357 0.1936 2.7893 0 1.9542 0.9974 0.6303 0.1745 0.2992 0 0.1817 0.6110 2.0862 0.4600 1.2105 0.5957 0.3101 0.1608 0.8614 0.6573 1.5825 0.1925 0.2480 0 1.0972 1.3171 0.9908 
1553087_at 0 1.0697 2.4750 1.0482 0.9582 1.7174 0.5063 1.2129 0.8699 1.0916 1.4402 0.9788 0.7623 0.4184 1.7734 1.4460 3.8538 0.5569 3.2196 0.9990 0.5856 1.9809 0.3162 0.1213 0.7837 1.1328 1.8126 1.6560 1.9362 1.1278 2.8349 0.6836 1.1711 1.3406 1.0824 3.5285 1.6388 2.6372 0.3411 0.5294 1.6563 
1553088_a_at 0.8584 9.8233 13.7347 7.3274 6.1358 11.3469 7.9152 7.6829 10.3725 9.3969 13.6939 9.1478 11.5372 10.4499 9.8299 6.7876 29.0328 2.7077 24.3752 15.8811 9.3978 7.5984 4.5049 3.1772 7.2181 12.3783 21.9990 6.4187 13.9738 13.2718 9.6673 4.9361 18.5341 14.3393 15.4896 10.1800 10.7150 5.7669 13.2925 11.5245 21.7425 
1553089_a_at 0.8742 4.1324 3.0898 4.8502 6.2978 3.3658 6.1292 6.0168 6.4972 6.8841 6.6453 3.7521 10.0719 5.9413 4.9195 4.2028 3.8768 0.3071 6.2858 7.8300 6.4142 2.4859 2.8336 2.2960 2.9644 2.9359 4.2286 2.5553 7.7093 8.0138 1.8782 2.0272 4.2903 4.2912 2.1673 1.8559 0.6202 2.2075 4.2605 1.2462 1.4236 
1553093_a_at 0 2.9156 1.1356 2.1545 3.9390 0.8675 1.5441 3.8869 1.2218 1.1791 3.1581 1.0469 2.4283 2.0294 1.6700 0.6576 1.4289 1.4651 2.5137 1.5446 1.4110 1.7545 0.8681 1.6188 1.7265 2.0568 3.4738 1.6922 1.5097 3.1330 0.8115 2.2996 2.8478 1.8854 2.1012 0.6906 2.5186 0.8884 1.8438 2.0801 2.0213 
1553094_at 0 0.4370 0.4733 0 0 1.5558 0 1.2686 0.5999 1.8307 0 0 0 0 0 0 2.1075 0 0 0.4363 0.1361 0 0 0 0 0 0.1395 0 0 0 0.9078 0 0 2.8326 0 0 0 0.2001 0.3198 0 0 
1553096_s_at 2.3477 60.9687 17.8070 19.8414 12.8718 12.5386 25.2536 14.0782 12.2297 10.3009 18.6843 13.1785 10.2041 15.8640 31.6902 28.5560 27.1697 12.4285 20.1938 24.0293 13.3486 34.9480 5.6897 12.4862 14.4528 8.6407 20.9825 27.0753 35.8903 21.1414 9.3142 18.9092 39.7547 16.9359 12.3111 19.4708 15.8419 4.0205 7.7217 7.7964 24.3660 
1553099_at 0 1.3400 0.1440 0.3242 1.1486 0.3391 1.4677 0.8168 0.7884 9.5712 0.2257 0.6368 0.6025 0.8827 2.3866 0.5579 1.7995 0.1948 1.8873 1.4915 0.9282 0.9471 0.6087 4.5495 0.6006 2.9408 1.5310 0.2978 2.2231 4.3730 1.0320 0.9269 3.9383 0.4813 1.3721 1.2483 4.6574 0.6942 0.8549 0.8276 1.6656 
1553101_a_at 0.3646 2.2982 0.8957 1.9885 2.3366 1.9450 2.3369 2.6161 1.2514 1.9710 3.2477 5.7045 2.5004 1.5465 1.7665 2.3679 2.7712 1.5665 4.2975 4.3632 2.0909 2.6364 1.1974 1.1609 1.9452 0.9674 3.3915 2.0803 4.4754 3.4934 2.9588 2.8955 3.5002 3.3321 2.0633 0.8697 1.3696 2.0205 2.1427 2.5515 2.6150 
1553102_a_at 0.5340 1.5046 1.1362 2.6390 5.0048 8.0003 1.4179 1.9426 1.9216 1.7515 2.6157 3.0526 4.9642 3.6019 3.1202 2.9153 2.7850 1.5447 12.0601 1.6389 2.2665 1.9089 3.5647 3.3726 1.6517 1.1587 2.4778 8.5356 0.7000 1.7521 9.2087 5.0263 1.0539 13.0595 3.5581 6.8036 7.2910 9.4528 4.1416 7.4950 4.5172 
1553103_at 0.2782 2.9301 0.7576 3.1528 4.5758 3.9648 2.6447 2.9694 2.8008 6.4457 4.1783 3.2916 4.9745 4.3749 6.1963 1.6108 7.0641 1.8679 5.3025 3.1424 2.4095 0.8738 1.6348 3.7025 2.7535 3.1523 3.7023 1.9471 2.8995 8.3224 2.0910 3.1647 6.9983 2.9261 5.3568 1.7663 7.6152 0.8456 3.8576 3.2669 3.7165 
1553105_s_at 0 1.1198 1.7749 0.7501 4.1812 2.7010 0.2146 0.7259 0.8824 1.0809 2.3218 1.4951 1.8579 1.8875 0.6649 1.6892 1.4040 0.1592 0.8404 0.8888 0.9058 0.3889 0.7753 1.0591 1.1078 1.4432 3.4850 1.4438 2.1392 2.0700 0.7720 0.1909 1.6820 2.3448 1.3408 0.6517 0.3605 0.5476 1.5613 1.3866 3.5169 
1553106_at 0.4841 1.1513 0 0.6167 1.2686 0 0.6258 1.3300 0.1962 3.4403 0.7436 0 1.0979 1.1398 0.3989 0.3287 0.9433 0.8493 1.6651 4.0495 0.7426 1.3827 0 0.1695 1.2118 0.9825 0.8530 0.5358 1.0457 0.8634 0 1.9685 0.5593 2.4146 1.6921 0.9071 4.0872 0.1374 2.9482 0.4104 0.4738 
1553107_s_at 0.0196 1.7796 6.5070 3.2081 2.2121 1.6782 2.0011 2.5683 2.0132 1.5835 4.4339 2.2928 2.0626 2.6850 1.6571 3.1362 5.2391 2.3902 4.3801 4.6569 1.2641 5.5878 1.0818 2.3863 1.2442 3.6875 5.8577 2.1143 1.9029 2.2933 7.5718 1.6098 1.2107 4.1740 0.8628 2.2115 2.7083 6.9025 1.7525 2.9614 1.6888 
1553108_at 0 0.2100 0.2794 0.1876 0.0809 0.3290 0.3506 0.2437 0.3548 1.0712 0.6295 0.3323 0.9601 0.6675 1.2919 0.2387 0.6316 0 1.7152 1.7373 0.7492 0.2406 0 0.2619 0.4914 1.0356 1.0025 0.2997 1.7930 1.5682 0.2355 0.6578 2.3808 0.5982 1.1238 0.2955 0.4459 0.1880 1.2582 1.2516 3.2258 
1553111_a_at 0 0.0189 0.1691 0.2534 0 0 0.1247 0.2353 0.0818 0.0418 0 0 0.2867 0.3995 1.2955 0.1422 2.0608 0 0.4211 0.2488 0.1307 0.4584 0 0 0.7454 0.4596 1.3965 0 0.1598 0.8218 0.1838 0.1318 1.3230 0.0475 0.0392 0.0429 0.0624 0 0.4158 0.0928 0.2528 
1553112_s_at 0 1.3855 4.8358 1.7917 0.9304 10.0542 1.3273 0.6280 0.4723 3.0962 8.0928 1.1278 0.3253 0.8394 1.8692 1.2989 2.6709 0.7253 1.6865 2.6343 0.7201 1.3416 0.8478 3.5958 0.8118 2.0919 1.8274 2.7005 1.4387 1.8044 1.5533 0.4031 1.4042 3.2868 1.4582 7.6884 1.4284 6.5562 2.2960 1.5650 2.8870 
1553113_s_at 0.0182 0.7072 0 0.8701 1.9283 0.7225 1.2783 0.9989 1.1834 2.8945 0.9031 0.5365 1.8718 1.5983 4.2421 0.9294 2.4679 0.9710 11.6576 2.4596 3.2427 0.9482 0.5049 0.3988 1.3228 1.5372 5.6136 1.1110 3.0786 1.8538 0.6619 1.3725 6.4081 1.5662 2.1221 2.3160 3.8921 0.6789 2.2015 1.7323 7.6397 
1553114_a_at 0.2181 6.2281 6.6402 3.4247 1.3866 5.1369 3.8617 4.4157 6.3574 2.3805 18.5288 4.5709 3.5366 3.9425 2.4069 1.3100 7.3475 5.3563 7.7878 7.9496 3.4967 1.1850 2.4627 2.0846 2.3755 5.0819 8.6373 2.6448 5.1108 5.2338 2.0976 2.6438 4.4762 3.7869 6.5762 2.8408 3.4842 1.2464 4.4923 3.8368 6.6545 
1553115_at 1.1831 76.6707 3.5062 34.2389 35.1447 2.0284 51.9896 50.6053 46.3754 5.5597 2.3794 4.7010 3.6728 9.8254 39.7033 29.2946 3.6366 17.6595 3.6488 5.7933 8.0888 50.8423 30.0285 9.4844 35.5233 14.2974 5.7904 22.7779 1.4020 5.4842 41.3733 31.2538 7.1007 1.6724 4.5796 4.0593 6.5307 30.9022 3.8796 10.9178 7.9396 
1553117_a_at 3.9669 1.7448 2.9442 1.1098 1.5511 2.4455 1.9325 1.9318 2.6902 2.4998 1.2366 1.0867 2.5379 1.2704 9.2109 1.1673 3.0507 0.9181 4.1587 1.7662 1.5156 2.8289 3.9206 0.6207 3.0112 2.2702 1.9863 2.5653 1.9090 1.7787 3.5465 3.8613 2.3659 4.4454 2.1690 1.5052 1.5737 2.3944 3.7919 0.6383 5.2665 
1553118_at 1.3157 2.3293 10.0933 4.0556 1.9019 5.7505 1.2647 2.8991 5.9945 3.5768 6.7863 4.6040 3.0303 3.1556 4.1274 4.1604 9.2505 1.6483 5.8020 4.4056 2.8744 2.6299 2.6348 0.7264 1.6868 6.8148 4.1345 4.1866 3.0511 2.8724 4.7268 2.1837 4.9084 7.2821 2.5439 5.3766 3.0375 3.2472 5.4094 3.3326 4.4055 
1553120_at 2.7422 4.8958 3.0722 5.1153 3.8759 5.0637 6.1427 5.6374 9.5220 6.9177 0.7255 2.0069 2.5378 5.8395 1.2590 4.7838 1.3423 3.5067 1.2278 3.3803 3.0688 1.0093 4.7160 2.8884 0.5399 0.9374 1.9090 6.6806 1.5164 2.7857 3.6779 5.4478 2.0602 7.3052 1.1902 3.3476 4.0704 3.7224 6.6623 5.9635 2.4974 
1553122_s_at 0.3558 0 0.3056 0 0 0 0 0 0 0.5267 0 0 0.6655 0.1037 0.0153 0 1.3923 0 0.5973 0.5464 0.5004 0 0 0 0.0256 0.2922 0.3661 0 1.4159 1.3917 0 1.4941 1.6344 0.1730 0.5208 0.1750 1.5818 0 0.3200 1.4056 0.7385 
1553123_at 1.9262 11.0098 11.7487 10.5478 16.8822 13.5478 16.3969 24.3719 9.6096 4.7254 9.1647 30.9217 28.2289 23.2586 46.4093 44.3653 14.8931 16.1320 18.5214 28.9035 24.8665 29.3847 22.4698 12.9991 27.5540 36.7295 28.6898 8.1237 35.0691 34.1710 21.5842 24.6935 42.3226 78.4597 30.5303 18.3900 37.1387 15.6073 60.3105 32.1462 17.2141 
1553125_x_at 1.1195 3.9387 7.0499 1.3631 5.5281 8.3852 3.2421 4.1967 2.4470 6.4138 15.4647 8.4891 10.6647 1.1691 26.4053 10.3067 19.6050 3.5816 5.1075 11.4313 10.4198 6.1609 6.6991 4.5365 18.8916 3.3431 7.5267 6.6700 10.9413 12.8301 3.7079 5.0668 12.2291 4.0988 14.8704 4.0617 9.1277 7.9619 11.8859 8.5012 4.8517 
1553126_a_at 0.1654 13.9110 1.5123 4.6079 5.8811 3.8999 6.4734 4.2398 3.3735 5.1408 1.7032 8.1054 7.4851 4.2331 5.6312 2.7102 10.1811 1.7909 0.9657 24.3996 9.2192 5.0754 2.1973 1.4167 5.7487 6.4594 16.4040 2.4150 6.6943 8.0124 1.9368 6.2386 10.1532 3.2055 0.2750 2.9278 5.3940 2.2496 5.5963 4.5639 4.4042 
1553127_a_at 0 24.8123 18.9477 14.8538 15.6657 26.1816 17.8713 20.8164 22.7302 23.4501 27.5736 24.4476 27.5827 22.5904 18.4237 17.6198 1.8399 6.9635 61.7230 51.7743 24.3331 14.6375 12.6638 7.1760 12.1852 35.5021 52.9097 16.8637 35.6823 35.5483 25.8041 9.2705 31.4381 3.6204 45.2180 21.4281 14.9995 15.1945 27.4763 24.0513 42.1819 
1553129_at 0 0.6144 2.7147 1.8840 1.0108 1.8154 1.4050 1.1288 1.7755 1.5866 2.8966 1.3071 1.7150 1.6548 1.2774 1.3229 1.5963 0.9043 2.2182 3.2520 2.4817 0.8677 0.2944 0.6740 1.2116 1.3570 2.5908 1.4548 4.7088 1.2794 1.9150 0.5105 5.7997 2.1190 1.4955 2.6340 1.4856 1.3283 0.6982 0.8330 1.2722 
1553130_at 3.8539 14.9542 9.6710 9.5692 8.0920 20.2417 7.6165 6.2358 10.7967 11.8499 16.5714 14.4318 8.4532 11.7331 14.6537 8.1325 10.5767 10.0883 19.9966 18.6512 11.5887 10.5675 7.5843 4.2382 10.6242 15.6484 21.7090 10.3163 10.1602 14.1381 17.3071 8.3484 13.0218 27.8748 10.0253 13.2183 9.9666 9.3346 19.4058 9.7453 17.1047 
1553131_a_at 0.7201 3.4441 2.9856 4.4590 1.9210 8.4398 2.2993 3.3613 5.2275 2.8145 7.0886 3.4241 5.2148 3.6995 4.0549 6.5929 5.0114 1.0088 7.0159 3.2477 3.7349 1.5940 2.0359 4.2337 3.8386 7.2572 11.4908 5.1621 6.1364 4.2334 7.9691 2.8650 4.6998 6.5312 4.1924 8.0772 3.6535 4.6320 5.6328 3.7560 7.0661 
1553132_a_at 0.7886 1.4079 1.0045 2.2494 2.4037 2.5398 1.9622 1.6099 1.5071 1.4086 2.1500 2.8464 1.4838 2.6662 26.6638 1.1090 8.3183 0.8643 2.6055 4.6135 2.4626 1.3499 0.7340 0.4606 0.9561 0.5878 4.3444 1.0848 2.9115 3.0426 0.9271 1.7037 1.5016 0.7416 2.5814 2.0851 0.9629 0.7765 5.3679 1.1958 5.8939 
1553133_at 0.4064 2.3221 0.7562 0.7945 1.4334 1.2343 1.4771 0.9939 4.8112 0.5071 0.5014 0.3652 0.5655 0.9517 2.2026 0.2364 1.5280 0.4377 0.8101 2.2475 0.4185 0.2024 0.1901 0.2280 0.9170 0.6657 0.7636 0.2577 0.2916 2.7643 0.2621 0.9815 0.9468 2.1786 0.7838 0.3703 0.2963 0.8704 1.0833 0.5973 0.6247 
1553134_s_at 0 0.3383 0.2253 0.6099 0.4090 0.7266 0.5610 0.2085 0.4791 0.2933 0.5547 0.2657 0.5937 0.1710 0.5063 0.9475 1.5738 0.0220 0.5403 0.9724 0.6405 0 0.2933 0 0.0644 0.3500 0.9225 0.5561 0.7021 0.9451 0.0791 0.0478 0.6255 0.5969 0.7988 0.3671 0.4360 0.2185 0.7726 0.1621 0.6560 
1553136_at 4.3072 5.9945 2.6880 3.5859 5.5519 3.8162 6.0788 6.1929 6.8321 5.3375 6.3826 6.9173 9.5816 6.3799 6.7940 4.0439 10.0660 2.1762 10.0339 7.1528 10.2755 2.5901 4.1922 3.5494 5.3169 9.1426 12.6616 3.6244 10.8415 12.3584 1.8337 4.4648 11.6499 5.4681 6.5647 3.9783 4.9499 1.5020 8.2057 6.2327 10.4737 
1553137_s_at 0 4.5856 8.1091 3.3777 3.2809 3.4247 5.4701 5.3079 3.0198 2.5200 6.6223 5.9891 5.9526 6.2410 4.6790 4.5746 16.5368 1.4820 9.1125 6.8911 4.9009 4.1054 2.9877 1.7357 4.4859 8.2790 9.3517 4.6165 9.0667 7.9334 3.2415 1.7209 8.0550 5.1162 4.4723 3.8249 3.9025 1.4299 4.1650 2.8795 7.5369 
1553138_a_at 0.3354 0 0 0.4711 0.1051 0.2336 0.6762 1.4824 2.1794 3.9011 0.4588 0.8475 1.6857 1.2254 5.3839 3.5115 2.1665 0.3335 0.7140 2.1453 0.3616 0 2.8258 3.0823 0.2751 2.1713 2.8714 2.1544 0.5904 5.2632 0 1.8384 1.2922 2.7614 1.2382 0 0.2531 0.5900 3.8122 0 2.2695 
1553139_s_at 0 2.4293 5.8932 2.2076 2.9571 1.0407 1.7911 3.0115 1.8718 2.2497 4.3411 1.5734 3.8362 1.3506 1.6582 2.1095 11.7175 0.6049 4.8939 5.0467 2.9155 0.9633 1.6914 0.6581 2.2363 2.9609 5.6226 1.3595 5.3703 4.6564 1.4415 0.8691 5.3705 1.8799 3.5986 0.9566 2.2764 0.7019 2.2799 1.3949 3.6332 
1553140_at 0 0.5408 7.0160 0.8612 0.1306 1.2964 0.7948 0.2474 1.0176 0.4296 2.0643 0.3616 2.0434 0.7893 1.5554 1.2342 2.7779 0 4.4558 1.5918 0.8498 1.5301 0.5525 0 1.2417 1.3081 2.5659 1.0651 1.3203 0.7430 0.2204 0.6888 0.1865 1.9763 1.7611 0.7244 1.3523 0.9151 0.8988 1.2377 2.4992 
1553141_at 0 0.8772 2.4816 0.3764 0.3714 5.5733 0.2831 1.2716 0.9670 1.2391 1.8497 1.0282 0.6520 0.5474 1.3213 1.3839 1.9726 0.3367 2.2838 0.9578 1.0177 0.7301 0.3092 0.9394 1.4691 1.2748 1.4326 0.9312 1.3657 0.9715 6.9503 0.2959 0.6076 2.8755 1.3644 0.6525 0.9903 0.8402 1.2415 0.5038 2.2138 
1553142_at 0 0 0 0 0 0 0.2220 0.0942 0 0 0 0 0 0 0 0 2.1266 0 0.3970 0.3560 0.1257 0 0 0 0 0 0 0 0.1801 0 0 0 0 0 0 0.0687 0 0 0.1214 0 0 
1553145_at 0.9754 1.2395 0.6814 0.7746 1.8132 0.4504 1.4988 1.3053 1.0801 1.9341 1.5487 0.7637 1.8340 1.0714 3.6093 0.9698 0.6790 1.3254 1.2853 4.6856 1.5137 0.7509 0.9417 0.7548 0.6884 1.6328 1.5402 3.6831 1.5153 2.4459 1.7048 2.1069 0.6123 2.0825 3.1114 1.3531 0.7766 1.3806 5.5999 1.3610 2.3996 
1553146_at 0.6859 5.3235 3.0316 2.7901 1.6432 2.2949 2.3077 1.6945 4.0172 3.1745 4.6074 2.6971 2.8094 3.4340 3.5229 2.6974 4.1672 2.8627 5.4305 6.1652 3.1190 2.7022 2.1577 1.9096 3.4240 6.1820 6.6496 2.3879 4.1492 5.1063 4.1679 2.0659 5.6233 3.9003 3.7233 2.4430 2.9364 1.3748 4.2488 4.0527 6.4327 
1553147_at 0.3713 1.3174 4.0395 3.8858 1.3309 1.8630 1.9716 0.9791 1.9588 1.5121 2.0131 1.6224 1.4461 1.7018 1.1141 2.2850 3.6204 0.7505 2.5213 2.1526 1.2404 1.2878 1.5204 1.5001 1.6872 2.4041 2.2574 1.9205 2.1138 1.9617 8.8925 1.1559 2.7761 2.4573 2.4102 3.0087 0.8390 0.8553 1.1191 1.2948 2.8203 
1553148_a_at 2.0430 1.1571 1.1506 2.2778 0.7655 2.2579 1.1532 0.8229 2.1129 2.3691 2.1299 2.7866 2.5017 0.5851 1.7363 3.1490 5.7730 1.6414 2.3442 2.3155 1.1095 1.2696 1.7802 2.2833 2.0573 4.3599 1.7413 2.9367 0.8353 2.4445 0.6214 1.8165 2.1745 2.8309 0.7364 3.5217 1.3863 1.1941 1.9086 0.7810 1.0389 
1553150_at 0 1.6150 1.6433 1.4318 1.5150 1.5299 1.2707 2.5954 2.5704 1.8782 2.3508 5.1654 2.6884 1.9967 2.2288 1.7895 4.4500 0.4059 5.5947 3.1186 1.1791 1.2210 1.1527 0.2814 0.9934 2.2485 3.1851 1.4153 2.9480 2.1025 0.9233 1.1805 4.4139 2.9881 6.9044 1.4115 1.9323 0.9561 2.4602 2.6720 3.5188 
1553151_at 0 0.1705 1.0963 0.4212 0.7451 0.5704 0.7371 0.1422 0.5012 0.3978 0.3925 0.6485 0.3716 0.4073 0.7446 0.1717 2.1180 0.2630 0.4074 1.3917 0.6381 0.1292 0.3074 0.0252 0.1663 0.8802 0.7150 0.2101 0.5396 0.9473 0 0.2261 0.3863 1.2291 0.6915 0.4052 0.5548 0 0.2360 0.3221 0.2199 
1553153_at 0.0573 3.4045 2.5432 2.8730 3.9416 3.8480 3.7434 4.1430 5.4438 6.1752 6.2589 3.9327 7.7223 4.6391 8.7835 3.4010 9.3722 2.1103 11.7373 7.8901 6.7258 2.3748 3.0377 1.8531 4.1411 6.6527 9.0440 2.6429 6.1062 6.5664 2.7668 2.7923 7.6621 6.1929 7.2662 3.8919 3.5638 2.0262 6.4300 5.9146 7.9614 
1553155_x_at 0.3352 3.2568 2.7990 2.6289 3.2665 2.9862 3.1844 3.6697 4.6106 5.1657 5.1660 1.8728 4.2359 3.8451 4.4643 2.8933 7.5208 2.4607 10.6663 6.3182 6.0049 1.7134 2.7869 1.3323 3.3440 5.5037 8.3599 2.4485 2.6183 5.5554 2.7220 1.5989 6.9614 5.4046 6.0720 3.6844 4.5560 1.7918 5.0039 4.6457 7.3328 
1553156_at 0 3.0613 2.4111 0 1.0020 0 0 0.2489 0.7468 0.1867 1.6519 1.2878 3.1441 1.1067 0.0398 1.2737 1.6961 0 1.1510 0.5744 0.6096 0.8355 0 0.1386 5.9878 1.2111 3.3120 0 7.0864 1.0972 0.3805 0 3.5272 0.1937 0.5101 0 0.3113 0 0.3946 1.0291 2.9051 
1553157_at 0 0.6511 4.6040 3.0703 0.6678 1.6997 0.8230 1.3870 3.4600 1.0754 1.9938 0.6571 1.8680 0.8512 0.6232 0.5267 1.2556 0.7026 2.3564 1.4526 1.6724 1.2532 0.2528 0.9061 1.2000 2.2018 4.4472 0.4777 3.6976 2.2362 3.3551 0.2961 2.2768 1.3742 1.7924 0.1271 1.2617 1.9705 1.8320 0.8583 2.0231 
1553158_at 0.7467 2.3535 0.7964 1.3266 1.4834 3.0946 0.5871 1.6221 1.4939 1.8973 3.7112 1.9443 2.4064 1.1709 2.8490 2.0149 3.1259 0.6833 6.8963 3.4827 1.7876 1.5769 1.5250 0.7368 1.8636 3.5874 3.0211 1.9089 3.3175 2.4443 3.0277 0.7947 4.5535 5.2755 3.4188 1.8461 2.4625 1.9214 4.2190 2.3604 5.2495 
1553159_at 0.5882 2.3958 3.5742 2.4281 1.9442 4.3413 2.7791 2.4393 2.8704 1.2056 2.4311 1.6478 1.8048 2.0393 2.6742 3.5127 4.1212 1.4499 3.7208 3.0975 2.1302 3.4519 1.8500 1.1450 1.5226 2.5010 3.4085 0.9949 2.1223 2.2629 3.3764 2.3829 1.2838 2.5042 4.2513 2.8381 1.4944 2.2824 2.1084 0.6627 2.6215 
1553162_x_at 0.3664 2.8223 3.7546 1.6527 0.9309 2.9155 1.1013 2.3517 1.0116 1.1769 1.9343 1.2555 1.6279 2.2793 0.8524 0.8988 9.1904 1.9069 3.2311 1.6088 0.9221 0.9486 1.9609 0.6787 1.5718 2.7310 1.6260 1.7588 1.5128 0.9776 2.3266 2.3306 1.8197 1.1729 1.9081 2.0558 2.1658 1.7583 1.7978 1.2467 1.2437 
1553163_at 2.3534 6.5955 26.9922 12.3353 3.1307 17.9828 4.4091 3.7942 13.0881 7.2878 8.9995 14.4755 4.5086 9.2305 5.4902 10.9476 14.4952 10.9873 5.2390 11.6432 5.4565 12.4823 7.1819 2.4366 11.3015 10.5412 13.0383 6.6959 2.8305 6.0930 18.4834 2.4598 5.1485 7.6862 6.8057 13.4098 5.9783 13.8758 5.1216 2.6375 4.5163 
1553165_at 0 0.6553 1.1541 0.7443 0.8128 0.8169 0.3041 0.7117 0.3971 1.0915 1.6677 1.2045 0.7399 0.8663 0.7681 0.8632 1.2629 0.2642 0.6096 2.2853 0.8845 0.1078 0.3866 0.8930 0.2062 1.1910 1.8616 1.3667 0.5854 0.9110 0.8831 0.5067 1.5034 0.5161 1.0250 0.8007 0.9140 0.4939 1.4658 0.1488 1.4624 
1553166_at 0 2.0779 6.1829 1.5879 1.4345 2.5494 1.9585 2.2262 3.6670 2.8736 4.1319 1.9989 2.8548 3.1174 3.3377 1.1571 4.0281 0.6842 7.0301 3.7897 2.9925 1.7154 1.1085 0.6028 2.1356 5.0867 7.0477 1.5405 3.8121 4.3563 1.6374 1.0947 5.1529 4.0695 4.1652 2.8910 2.4578 0.9537 4.0917 3.4050 4.3907 
1553167_a_at 0.0776 0.1770 0 0.2660 0.1045 0.5267 0.5580 0.6621 0.5683 0.2715 1.1947 0.1029 0.9081 0.6345 0.4651 0.9363 0.9244 0.0657 0.6980 0.7485 0.9227 0.7358 0.2933 0.0679 0.2431 0.6040 0.3533 0.4082 1.3214 0.7677 0.9039 0.4445 0.9359 1.6386 0.3883 0.4677 0.2227 0.9505 0.8694 1.1411 0.6978 
1553168_at 0.0595 2.3676 0.9917 0.7978 2.3224 1.4541 2.9151 2.3313 0.6789 1.6133 1.9167 0.5779 1.2167 2.1538 0.6497 1.8318 1.8155 1.6959 2.5397 1.3045 1.1868 0.7763 1.2510 0.1599 0.9235 1.3867 0.9553 1.5020 2.0223 3.8216 0.9207 1.8855 1.1326 1.3795 1.8773 1.1691 1.3612 0.7474 2.7356 1.5650 0.9141 
1553169_at 0 2.6838 2.5753 0 2.2570 0.4553 7.1326 3.4310 1.3170 0.8525 0 1.1051 0.4404 0.1227 0.3773 0 1.4778 0 0.1285 0.8321 1.4137 0 0 0 1.2652 0.1312 1.4606 0 1.3287 2.4379 0.2922 0.8714 1.1135 0.2178 1.1902 0 0 0 0.9506 0.4354 1.2487 
1553171_x_at 0 0 2.5912 0 1.0023 0.2780 7.9638 3.3958 0.0609 0 0 0.0767 0 0 0.2222 0 1.5594 0 0.5774 0.0390 0 0 0 0 0 0.3230 0.4296 0 0.0685 0.9223 0 0 0.5018 0.3955 0.2413 0 0 0 0.5833 0 1.3548 
1553172_at 0.1746 1.9454 3.4861 0.3289 1.8168 0.7467 0.9517 1.2739 0.5228 0.4807 0.6864 0.4686 0.9118 0.5198 1.4728 0.3724 1.0577 0.1916 0.5135 1.6664 1.0513 1.0596 0.4612 0.5252 0.7118 1.2001 2.5777 0.3894 2.6895 3.7545 0.2349 0.6732 1.8079 2.0059 1.7901 0.7037 0.5505 0.3717 0.8716 0.6103 1.1732 
1553174_at 0 1.1246 1.3596 6.5302 0.7769 1.8770 2.4402 1.5876 4.2079 4.9335 1.5284 0.6531 0.8801 2.3169 6.1311 4.8947 2.6177 3.4229 0.1263 3.9520 2.6275 5.9577 4.7505 2.3988 8.2310 3.1252 2.6966 4.9900 2.2528 2.1128 3.6623 3.4006 1.2778 5.9450 1.9265 2.5195 1.1912 0.6135 2.1578 11.5139 3.0798 
1553175_s_at 0.9189 3.5221 4.1048 2.5727 6.1506 4.4972 3.1177 1.8438 1.2910 2.9032 4.8193 1.3438 6.2944 3.7015 5.4276 2.9543 4.8816 2.2137 3.4996 5.9831 1.0688 2.7550 3.9671 3.3625 3.0032 3.5828 4.0642 4.6933 4.6313 2.5902 4.2498 1.0197 1.6843 2.8182 1.9782 5.6742 4.3732 3.0925 2.6866 4.9527 9.0282 
1553176_at 2.9337 2.6907 2.1381 7.8018 11.3354 6.5642 13.3294 12.8142 12.8342 15.0547 5.5128 3.7015 6.1951 3.6432 9.6545 7.3994 23.7466 5.2344 20.9998 16.6478 15.7867 5.1659 8.4231 8.2045 8.3777 18.8397 30.3217 6.7455 15.1760 20.3220 6.0918 6.2327 9.8963 12.6106 4.8706 6.2326 7.7652 2.8021 13.2744 19.0478 6.9402 
1553177_at 0.0582 0.4362 1.9029 0.8085 0.7996 0.3604 0.7046 0.6049 0.8514 0.4928 5.1679 1.1587 0.3110 0.6484 1.1895 0.7164 3.0832 0.7032 1.7702 1.0654 0.8312 0.4209 0.4572 0.3127 0.9264 1.5550 0.8953 1.0765 1.1903 0.9030 0.7017 0.8576 0.9766 1.0892 1.0079 0.8320 1.1613 0.7787 0.6313 0.8229 0.9138 
1553178_a_at 0.9743 7.0417 4.1251 3.0221 5.5116 3.9249 5.2659 5.3957 6.4225 2.1235 5.1155 4.7842 9.3661 3.6691 7.9838 3.9707 11.7861 2.9098 7.5279 5.1071 8.2182 5.7162 3.3360 1.5912 5.4105 4.9613 6.2762 3.7464 8.8008 7.3652 2.3931 4.2182 9.0721 4.8730 6.3753 4.3112 5.7278 0.5227 8.1270 6.2479 6.6650 
1553179_at 0 0.8003 0.5315 2.1494 1.4589 1.3424 2.7762 0.6892 3.5876 1.5844 3.8492 1.3285 0.2516 0.9329 0.7473 0.4284 0.6118 1.2055 1.0019 4.9987 1.4543 0.6232 2.3678 0.5314 4.4650 5.2828 1.9971 1.9383 1.5057 2.5170 1.1671 0.7699 0.9288 1.3243 1.6939 0.8141 2.8410 0.3258 1.2250 0.5849 0.6057 
1553180_at 0.6292 12.9026 4.9949 6.9716 14.0851 5.7830 11.3259 13.6146 8.1263 9.4732 19.3593 12.2404 3.9145 9.8231 6.9937 7.1686 0.4080 4.0895 4.2370 14.2883 0.8244 5.9476 6.1908 6.5254 8.0543 2.1206 3.6120 6.4613 5.0368 2.7536 5.0394 5.8867 5.5085 6.7360 14.9557 6.0255 8.5056 2.9838 8.4890 8.8572 10.2766 
1553181_at 0.3947 1.6013 4.1107 1.8319 2.2154 3.8123 3.0493 3.2101 3.7831 2.2513 3.9235 2.3076 2.7931 4.1914 2.3416 3.5817 4.7619 1.2804 4.5132 3.8975 4.4289 2.6164 2.7903 2.8996 2.4550 2.9344 3.6894 3.6642 4.9751 3.0663 3.2468 3.0112 4.0266 3.6724 3.1677 1.4330 4.8470 2.6510 3.1858 6.5071 6.4384 
1553183_at 0 0 0 0 0 0 0 0.1796 0.2578 0 0 0 0.0619 0.1645 0 0 0 0 1.1900 0.3974 0.1212 0 0.0147 0.7337 0 0.3553 0.0408 0 2.8388 0.1964 0 0 0.0458 0.0445 0.5002 0 1.0568 0 0.0576 0.2166 0.1259 
1553185_at 5.5396 6.3346 6.5633 3.3890 6.8468 2.3248 10.0124 8.2338 3.6213 5.6980 3.2078 5.6207 16.8424 2.9460 14.0783 4.5782 13.0535 5.4338 12.6477 11.6764 13.9070 0.8826 6.1963 6.8734 6.5314 2.6418 5.3670 4.9360 9.1247 13.3218 1.8422 9.5331 15.3514 8.1644 14.8955 7.0989 11.7167 6.4803 18.9580 10.6771 8.4312 
1553186_x_at 7.7887 5.1062 8.9501 5.6609 5.0670 3.4563 10.0558 8.8877 5.3304 6.1492 4.4350 5.3880 17.0401 4.2104 25.0782 4.2111 11.4871 6.0802 17.3081 12.7352 14.6830 0.3694 6.4035 6.7864 10.3570 4.7849 8.9503 6.7501 10.6661 15.0964 1.1187 10.3024 13.8842 10.5418 16.3232 11.6376 12.1723 8.2578 17.8816 9.6415 11.2499 
1553188_s_at 0.8471 3.7189 5.6637 4.4096 1.9284 6.4161 1.5500 3.4107 2.0868 3.0678 3.2685 4.3525 2.7362 1.7169 2.9474 2.6269 13.3368 1.6403 6.4700 3.3461 5.8883 1.7694 2.1517 1.0880 8.1120 1.5637 3.5588 4.7153 4.4829 2.5753 5.3628 2.8242 2.9103 3.8390 4.2199 3.9109 2.7998 4.2605 1.9520 2.3744 5.9824 
1553190_s_at 0.3295 1.1768 1.4493 0.8637 1.3658 3.2965 1.7614 0.8598 2.1416 3.6057 2.7461 0.2686 1.2170 1.1424 0.5631 1.2023 5.5394 1.8208 2.3584 1.1878 2.9377 1.8197 0.4238 0.6826 2.2232 1.9529 5.0949 1.1405 3.8908 3.8705 0.6318 1.5743 2.7144 1.9054 2.4011 1.9566 1.5109 1.8499 2.7218 2.8092 2.2675 
1553191_at 0 0.9062 0.1739 1.3418 0.6732 1.1487 1.0177 0.3763 0.1711 0.4397 1.2874 1.0724 0.3616 0.7026 3.8478 1.0874 1.5257 0 5.0871 0.9847 1.3918 0.2473 0.7738 0 0.4343 1.2640 1.3640 0.1845 1.7553 1.0302 0.4069 0.3350 3.5898 1.9961 0.5154 1.4205 1.1345 0.3859 1.3959 0.7642 1.4063 
1553192_at 0 3.5613 5.4163 2.6530 2.1672 0.9548 2.8936 0.8783 3.3628 2.7765 4.0586 3.6827 3.6580 3.5696 3.7224 1.9111 2.0314 1.3628 2.3747 6.4321 4.2114 1.7779 2.1234 0.8413 2.8253 3.1252 4.7144 1.4807 3.4199 5.0815 2.5666 3.8010 0.2263 3.5344 7.4185 1.2848 3.1059 1.6482 5.0231 4.8279 2.3644 
1553193_at 0.6828 4.2711 1.5488 1.8420 7.2360 2.6356 6.5764 5.8915 6.0567 3.2900 2.5576 4.1048 1.1596 0.6352 8.4605 3.9826 4.8310 3.5489 2.3329 6.7321 1.9766 0.2583 1.1055 0.7869 1.3020 2.9935 4.6493 2.1445 0.8109 1.6369 1.3762 6.7849 3.6502 0.6205 4.1101 0.2526 2.2096 1.6716 2.1786 0.6888 3.5705 
1553194_at 1.0939 5.2189 6.3562 4.7397 3.4645 1.7908 3.0275 2.3325 0.8163 1.0099 1.9576 2.9128 0.9386 1.3563 1.2109 2.8965 0.6192 1.8837 0.9077 3.9949 1.8256 5.0983 1.1801 2.2611 4.9379 2.0513 1.4760 1.4876 1.5732 1.8677 4.7059 2.2347 2.3842 1.6662 2.3603 2.7412 4.3470 2.3473 1.6182 1.6814 1.3605 
1553196_a_at 0.8503 2.4624 2.7445 1.8672 2.8790 2.8552 2.5623 1.8555 2.6481 2.7105 1.7280 4.3139 1.0285 2.1024 1.6106 2.1807 6.5968 2.8292 4.3106 2.5199 1.2296 1.2615 1.7836 3.6859 2.4790 1.9535 4.9305 1.2626 1.7834 6.0369 3.7078 6.9508 3.9712 2.6491 3.7296 1.8136 3.1055 1.9277 2.0132 2.3230 4.0545 
1553197_at 0 1.6717 0.9735 1.1580 1.0976 0.4063 1.3074 2.3195 2.8253 3.2153 2.2266 1.2741 3.4418 0.2412 1.5896 0.9786 2.1513 0 4.7378 4.3233 2.2962 0.6384 0.6103 0.0290 0.7016 2.7489 4.4011 0.7156 2.8244 2.8814 0.8094 0.2810 3.1712 2.7501 3.4859 0.7686 0.9931 0.4715 3.9820 2.2445 4.7366 
1553199_at 0 2.1185 0 0.7783 0.8767 2.8040 1.6572 0.9309 2.4050 1.7347 1.4449 1.4902 1.1414 1.2321 1.0183 0.6324 1.3362 0.3021 2.9614 2.8038 1.9416 0 0.4517 0 0.8547 2.3186 3.0781 1.0377 0.7160 1.1064 1.6059 1.9411 0.8405 3.8221 0.3923 2.1118 0 0.6393 3.5267 1.3723 0.9992 
1553202_at 0.4360 0.8285 0.7977 0.2387 1.5850 0 2.9598 2.1929 1.1632 0.7159 13.9946 4.7984 4.8155 3.1355 0.3149 0.3511 1.6440 0.1888 0.8728 0.8489 2.2443 0.0129 3.1162 0.0588 0.4971 0 0.3393 1.1797 2.1376 1.6537 0.5223 0.5276 0.7263 0.5230 2.4025 0 0.5304 1.7217 2.3463 0.8346 0 
1553204_at 9.0119 2.7043 3.4761 4.2005 3.6872 3.7193 4.9892 4.2360 4.2532 4.4318 4.8672 4.4079 5.4107 3.8662 1.7420 2.1170 4.4257 2.8527 5.4556 5.8080 6.0876 2.2054 0.7291 1.3855 3.0142 3.5619 7.0301 3.2453 6.2537 7.6145 2.4237 3.0129 3.7120 4.0140 8.5328 2.6090 3.6913 2.1934 3.4836 4.4499 3.9465 
1553205_at 4.2292 5.2636 4.7544 2.7363 2.1648 4.6850 2.9648 4.2575 3.0134 4.0945 5.1092 3.9923 7.6542 2.7123 2.7514 3.0395 9.9908 1.8420 7.0319 6.9606 5.6316 2.7759 2.0237 2.1216 3.1137 5.1487 7.1481 1.8936 8.2951 9.0766 3.7416 2.9183 6.8422 5.3121 6.1485 2.5438 3.2114 1.9377 4.2796 3.3556 5.9737 
1553207_at 0.4031 2.9246 2.5907 2.1029 3.2788 1.9442 2.3418 3.9187 3.1652 4.2662 4.2727 1.9818 5.4105 1.7830 5.6605 1.7504 7.3820 1.2956 4.5861 5.2461 5.1808 2.2854 2.3879 0.9477 2.7454 5.8398 11.6730 2.2887 7.0383 3.4288 1.9601 1.8305 5.9487 2.4047 4.4625 2.5138 3.6475 1.2138 4.9790 4.5577 11.3513 
1553208_s_at 0.0608 1.3633 2.0718 1.7902 1.6037 1.1247 1.2095 2.3646 1.3401 2.0348 1.7931 1.0571 1.0999 1.3030 1.9079 1.8553 3.5749 1.2133 3.8462 1.5320 1.7922 3.4254 0.8915 2.6199 2.0949 1.6058 3.6706 5.0749 1.5469 2.0387 5.7769 0.8446 2.8679 0.7310 2.1410 7.4615 2.3109 5.0329 2.6645 2.9803 3.0300 
1553209_at 0 8.9917 4.4509 3.7740 2.8358 5.8042 3.6007 2.8026 3.9636 3.7530 6.7882 7.9406 3.9975 3.7453 3.3681 1.5632 2.0366 8.5957 1.3058 8.7455 3.0457 1.7796 12.9986 5.0990 5.1446 4.9944 13.5262 2.5741 5.4906 7.3842 4.2242 2.0477 12.1526 5.7359 7.4460 4.3005 5.3069 1.3788 7.0814 6.1626 7.9383 
1553211_at 0.6275 2.8528 2.2128 1.1507 0.6727 1.8145 1.2919 1.0662 1.3813 2.8484 1.6905 1.7083 1.9261 2.0581 2.3821 1.2312 5.3277 1.6789 1.6635 2.6811 1.8696 1.2129 1.9414 1.0930 1.1242 3.5776 3.7516 0.6320 2.5568 3.9263 1.1133 1.2377 1.7318 3.3520 1.4961 1.3459 0.9933 0.3113 3.4409 4.7468 3.2705 
1553212_at 4.1868 2.0997 10.7540 2.6075 3.9821 10.4617 2.8353 2.2852 4.5929 3.5118 41.1799 4.8489 10.4003 9.0471 5.2435 15.2347 8.2345 10.1740 14.9469 1.8115 4.1507 17.8263 14.7539 5.3862 0.6703 6.2077 1.4174 10.6229 25.1402 7.0063 3.7818 13.6391 6.4334 3.0897 6.8858 1.8147 0.7924 11.6476 4.5506 3.2927 9.2105 
1553213_a_at 0.8832 9.7155 4.6681 3.3066 8.3619 10.0006 10.7873 5.6863 6.1341 9.2811 16.6378 11.2622 14.4516 6.8470 9.8992 3.5764 1.2963 6.3355 7.8314 5.0136 2.5211 17.4481 4.4970 5.1728 8.1090 3.3559 4.3343 3.4421 1.2729 3.4606 25.8024 5.1423 15.6628 8.6907 3.2787 5.1551 3.1053 10.7938 8.7756 11.1202 2.9451 
1553214_a_at 0 0 0 0 0 0 0 0 0 0 0 0 0 0 0 0 0 0 0 0 0 0 0 0 0 0 0 0 0 0 0 0 0 0 0.4079 0 0 0 0 0 0 
1553215_s_at 1.9267 10.3353 16.9179 9.3192 4.8077 13.4381 4.9542 4.1804 8.0335 11.9548 13.1765 10.0501 5.9089 7.1929 10.0334 6.2823 18.4178 2.7006 22.5879 14.7670 6.5353 7.8212 5.4731 2.1961 10.9286 12.2872 19.1742 4.8946 8.3941 11.9485 10.4417 5.7071 12.1248 13.8533 11.7888 11.4614 8.5091 7.5734 11.9058 10.2759 21.2351 
1553216_at 0 0.7993 0 0 0.6599 0.0819 0.4367 1.4341 0.1440 1.3763 2.0126 1.5399 0.6246 0.1955 0.4893 0 0.2797 0.1661 0.2966 0.6986 0.4927 0.4928 0 0 0.6001 0.5266 0.8857 0.2682 0.8193 0.6995 0 0.1904 0.4638 0.2616 0.4211 0.6786 0.8468 0 0.4591 1.0790 1.0541 
1553217_s_at 0 0.7611 1.1141 0.4152 1.3026 0.4187 0.3381 0.1566 0.6471 1.1508 0.5320 1.9070 1.2866 0.0889 0.8693 0.8892 1.7748 0.7832 1.6764 2.0181 1.7338 0.9672 1.4867 0.7345 1.0294 1.3678 3.3460 0.7626 1.7986 1.5897 1.2034 0.6625 1.2958 0.4990 1.7342 0.4634 0.9769 0.3794 2.2166 1.0349 2.0282 
1553218_a_at 0.1387 2.9293 1.6052 1.3229 2.7188 3.0993 2.7541 2.6470 2.9486 3.6275 3.4057 2.4267 5.2191 3.6904 3.6351 1.1042 7.5749 2.4238 6.4284 5.3079 6.5110 3.8375 2.5447 1.5749 2.9782 4.4903 7.5329 1.6652 6.6714 5.0960 3.5316 1.5608 9.6195 4.1357 5.4748 3.7906 5.2812 1.0906 7.3759 4.7763 8.0151 
1553219_a_at 0.2876 5.2815 0.7816 2.8020 1.8180 1.8854 1.0158 0.6097 2.0144 1.2920 1.1338 0.9703 1.2080 6.2619 1.0263 2.3742 1.0681 1.5806 0.9997 1.3206 1.3793 2.9518 0.8052 1.2997 2.9664 0.7509 2.1546 0.8092 1.0768 1.9527 1.6789 0.9238 5.4271 1.3300 2.0145 2.7751 3.2156 1.5584 1.2879 5.3504 4.4675 
1553220_at 0 0.7950 1.0530 0.5808 0.9304 0.9461 0.8031 0.3550 1.0485 0.9465 0.9942 0.9119 1.9263 0.6584 1.0716 0.8995 1.4736 0.0894 1.9526 1.8189 1.0647 0.5145 0.2957 0.3067 0.6322 2.0587 1.6321 0.5439 1.2834 1.5068 0.1601 0.5122 0.8793 1.0362 1.6211 0.2213 1.9769 0.4394 2.0890 0.9393 1.3624 
1553221_at 0.7389 1.9003 3.4591 1.2385 0.5109 2.6397 1.4763 0.9151 1.4817 0.9582 1.2904 0.6552 1.2900 0.9754 0.6052 1.4332 2.4584 0.5031 2.0763 1.2501 1.5144 0.8148 1.0406 0.7700 1.0272 1.8305 2.6644 1.9975 1.1153 1.6773 5.9741 1.9656 1.8298 1.9848 1.3645 2.5873 1.2645 4.5372 1.7355 1.3479 2.6854 
1553222_at 1.0626 4.9439 5.6151 4.0421 3.6692 4.8816 3.9564 3.2738 5.1081 5.7004 6.4861 4.1753 5.6500 4.7073 4.7070 8.3439 9.2440 0.6410 8.4972 4.9773 3.8560 4.1229 4.2000 3.2035 2.8764 7.4314 9.5063 4.5850 8.3329 6.0170 2.7574 5.5237 8.3860 5.3666 4.9641 5.1269 2.8996 3.4665 4.9481 6.2411 10.5473 
1553224_at 0 0.4127 0.9103 1.2641 0.3277 0.3514 0.1580 0.1276 0.1105 0.4950 0.3916 0.9301 1.0394 0.6254 0.2977 0.5940 1.9245 0.3783 1.5594 1.0558 1.3278 0.5465 0.0821 0.7956 0.2533 0.5928 1.3341 0.0597 1.1026 0.5512 0.5986 0.6331 0.3840 0.8437 0.9932 1.4396 1.3022 0.4677 0.6419 0.1953 1.1838 
1553225_s_at 0 1.1773 0.6589 0.4188 0.8548 0.2786 1.2453 0.4877 0.6927 0.3843 0.3092 0.4210 2.4423 1.5293 1.1570 0.7670 3.4763 0.5266 2.2271 1.1509 1.3588 0.5837 0.6432 0.1398 0.7925 0.8297 2.7225 0.2354 1.1771 2.0617 0.2392 1.6135 1.5759 1.7925 1.8507 0.5570 2.0316 0 1.4316 0.7980 2.2036 
1553226_at 0.8170 1.2292 4.2301 0.5970 1.1024 1.8121 0.5848 2.3357 3.0013 2.5645 1.9311 1.8993 2.0332 2.4263 2.2435 1.4147 5.1260 1.0672 3.4293 2.1130 2.4299 1.7842 0.8757 1.1399 1.6204 1.2001 3.3252 0.5177 1.9936 1.2297 2.1221 1.8923 2.6654 2.3855 3.4948 2.5351 2.1528 1.6934 2.9369 2.3535 3.1392 
1553227_s_at 0.0344 1.2008 0.7083 1.2762 1.3351 0.3791 1.0867 1.8767 1.4752 1.7956 1.4879 1.3907 1.5806 2.6486 2.4165 0.8704 3.0038 1.5968 3.2222 3.2199 3.3458 1.0770 1.1133 0.9111 1.3515 0.9617 1.8660 1.3023 1.3670 2.4392 1.3999 1.0571 2.7661 1.1604 1.8784 0.7909 2.0097 0.8145 4.0870 1.1573 4.4607 
1553228_at 0.6391 0.7463 0 0.0255 0.4173 0.1901 1.1856 0.7948 1.2267 0.5410 0.4575 0.0509 1.1139 0.1954 0.6423 0.1303 0.6334 0.0184 0.2722 0.3520 0.4639 0.4886 0.0638 0.0431 0.1712 1.1195 0.3487 0.7673 1.5241 0.4601 0.2661 0 1.4306 0.6955 0.4152 0.4417 0.4358 0 0.1546 0.7057 0.5698 
1553229_at 0.0880 3.8773 2.1893 2.8535 1.4875 3.3409 1.4387 2.6926 5.0176 4.3593 4.4572 3.7234 3.6497 3.3636 3.9275 2.4205 8.9334 1.0339 7.9537 4.0161 3.6008 2.0329 2.0862 1.2405 2.2310 5.1949 6.8668 2.4105 3.7775 3.5907 2.6780 1.9429 4.7952 4.9330 2.2803 2.4843 2.2207 1.9223 4.9134 3.7681 6.5859 
1553232_at 0 4.2603 2.7321 2.0445 1.3674 0.9326 0.8590 3.6243 1.7605 1.8580 2.9348 3.0893 2.6093 0.8828 0.5911 0.8459 4.7449 2.4425 0.9947 4.9449 1.8284 1.7565 2.3214 0.8490 3.2485 0.7459 1.5000 6.3851 1.0079 6.7000 0.6073 2.3122 3.6809 0.8784 1.9998 0.2415 3.6077 2.0976 1.0596 3.6754 2.4921 
1553234_at 7.4675 5.1488 2.7125 2.7244 4.2143 4.4660 4.0701 3.9791 5.1426 7.7001 3.7324 3.3299 7.3770 6.1238 7.2250 3.4890 7.7627 2.9895 10.5777 9.8232 6.9650 2.5563 1.7659 4.3114 4.4402 6.9341 12.7785 3.4739 7.0560 10.0688 3.9695 2.5269 9.5010 6.8722 5.5464 4.1675 5.0223 3.3455 9.2735 5.5549 5.4686 
1553235_at 0 1.3101 1.6735 0.0925 1.4636 0.4306 1.3968 0.8680 1.3396 0.7680 0.8571 2.0497 1.5058 1.2786 1.5464 0.5743 1.6847 0.2536 1.0884 2.3092 1.2263 0.5252 0.7884 0.4830 0.8271 1.2758 1.0383 0.7420 2.0699 1.1581 0.0437 0.8939 2.0821 0.8905 1.4104 0.3576 1.3685 0.0352 1.2022 1.0290 0.5974 
1553237_x_at 0.1125 4.0449 4.0404 1.8542 3.0274 0.7966 3.3030 2.4767 1.8938 2.6413 2.6739 4.7318 4.8661 2.8888 1.8550 1.7312 5.8258 1.4162 3.1034 3.2333 3.9006 2.1989 1.0833 1.3817 2.6564 2.8911 2.5713 1.6791 5.9015 4.9735 2.4620 1.6744 5.3681 3.1153 3.7639 2.1398 1.4691 6.5394 3.0137 1.9989 1.4175 
1553238_a_at 0.9844 5.9792 5.8113 10.2123 5.0594 16.9108 3.4467 9.2969 8.2196 5.7592 5.3531 11.0518 8.3577 4.9717 8.1301 7.6260 16.2333 3.6357 13.2808 15.1266 8.4402 11.6763 5.6137 4.2426 5.4898 6.9284 14.6318 4.0403 10.5119 14.1046 7.6603 8.2496 9.1064 5.5690 14.9398 8.6314 5.2012 9.7570 10.0492 4.4888 8.7964 
1553239_at 0.2046 7.6734 4.6475 6.9828 3.9971 4.8728 3.9107 6.1138 8.6149 6.5016 7.1075 9.1953 5.2630 4.2233 3.5801 3.7591 7.2652 3.9016 10.2813 10.7113 5.8342 2.5034 5.6582 2.2084 6.5359 5.1692 5.3460 4.6165 2.6790 8.2980 3.0957 7.7890 6.5287 6.9531 8.9569 5.2435 4.2946 2.2958 4.5291 3.5801 8.7294 
1553241_at 0.2068 2.4833 7.7621 5.4116 0.9053 7.6935 5.1885 3.6697 3.2888 3.5227 4.8024 6.4567 4.7435 6.3150 3.6663 5.9898 11.7746 0.4675 8.3143 4.3861 3.4409 5.1204 3.3342 1.2817 4.3797 6.8832 5.5185 5.2233 5.4359 4.1376 6.4662 1.4790 6.0729 5.0526 5.1675 6.1368 4.1957 3.9119 5.1066 4.5663 8.0256 
1553243_at 1.1499 2.5899 1.6867 3.1345 1.7461 1.3325 2.4694 1.8738 5.0744 2.9790 13.3345 2.7554 1.7181 2.7371 6.1133 4.0168 5.2607 2.3230 2.5696 5.0795 4.5603 4.3027 0.9524 2.2970 1.7037 3.0355 7.0698 3.6028 3.3874 9.4272 1.8521 2.3273 4.1320 5.0767 8.1983 4.8030 0.9207 3.3390 6.0609 3.1780 4.8245 
1553244_at 1.5493 19.9042 22.0222 14.1804 16.1919 19.5445 13.0325 12.0177 35.6902 2.8544 4.2409 5.9209 2.0458 1.0683 2.0153 4.4887 3.4243 6.8616 3.4191 6.2560 3.9515 0.7440 13.3015 8.9595 14.2731 3.3428 3.1795 22.1775 4.3084 4.9183 25.7817 15.7711 3.0162 7.9379 4.9396 3.4852 2.8581 13.1337 5.2569 1.5642 1.9752 
1553246_a_at 0 2.7070 2.5339 3.3576 0.9255 1.7969 2.0532 2.9127 3.6596 2.8140 4.4444 1.9075 1.9595 4.3972 3.0634 3.0757 4.8335 0.5517 3.3269 4.8430 2.6920 2.1733 2.0744 1.1002 1.8822 6.5881 2.7707 3.0487 3.2038 2.3764 2.4002 1.9348 3.9834 4.8466 1.8173 3.1782 2.0216 2.3846 1.6306 2.6167 4.4757 
1553247_a_at 1.9738 2.3376 4.7842 1.7376 20.4901 12.1489 20.3261 18.1881 14.1194 19.2740 20.2973 19.2877 22.3853 18.4811 15.3545 11.0844 22.9630 9.0600 25.3872 28.9307 16.5887 15.8164 12.7597 9.2706 14.9565 26.0486 34.9284 9.6746 24.0883 23.4771 10.2281 10.6129 25.2393 15.6337 27.5883 12.3532 15.0924 7.1155 16.6976 19.8538 28.0075 
1553248_at 3.5251 7.8700 8.2463 9.0282 2.2323 7.6620 3.7999 7.9031 2.7556 3.2183 2.3555 3.0596 2.7661 4.4095 1.7605 4.0067 7.9499 3.2777 12.5853 1.5670 2.7981 3.6318 1.1165 5.5731 7.5716 0.9698 3.2202 1.6607 4.4401 2.5629 6.9078 1.5208 5.3673 3.0079 3.0549 6.3884 8.7079 6.5878 7.7388 3.3338 2.8107 
1553249_at 0.1843 11.0860 0.7563 5.6843 8.7273 3.5960 10.0146 9.6693 6.8179 2.5343 8.7624 11.7693 14.0036 9.9982 5.6676 6.6595 0.9367 4.0630 11.6354 16.1177 11.8689 7.5818 5.5789 2.8484 7.7744 11.6213 17.6232 5.8821 17.3026 14.9811 3.6528 5.3796 17.5862 8.2937 3.5327 6.1982 7.0473 1.2850 10.0528 8.7063 11.5930 
1553252_a_at 0.2249 0.8617 2.2699 1.1379 2.1979 1.0769 0.6690 1.9256 1.2022 0.6845 0.6193 0.9192 2.3479 1.0068 0.1576 0.8429 2.0276 0.7023 0.7033 1.3225 1.4508 1.2327 0.8850 0.5136 0.3093 0.8428 1.6464 1.4690 1.8450 1.7049 1.2094 1.5902 3.8750 1.1815 1.2919 2.0331 1.2275 1.4145 2.2618 1.3548 0.3836 
1553253_at 2.1443 5.9793 4.7473 4.5762 3.3860 3.3052 4.3356 4.8059 5.4849 6.8358 6.7549 4.3784 9.0994 7.2388 4.7117 3.2843 13.8494 2.1741 12.8130 9.4643 6.8324 3.8722 4.0252 2.6093 4.3421 8.0881 15.5104 4.1112 12.3012 9.5609 4.1967 3.5737 11.1916 8.8062 9.6359 4.9552 4.2599 3.0301 9.5416 8.0613 13.5583 
1553254_at 0 4.0284 0.7054 2.0096 1.7112 1.5050 0.8866 1.7884 0.7449 1.0416 0.6899 0.9957 2.0798 1.5093 0.3237 2.7280 2.2677 1.5792 0.8868 1.8643 2.0833 0.6130 2.5804 1.7566 0.2468 2.2401 1.4578 1.2570 2.4735 2.1991 3.9778 3.1074 2.6340 4.5259 2.4513 3.4334 5.8652 2.3374 1.8849 2.3479 0.7769 
1553255_at 2.7213 19.4566 8.7340 14.4230 13.4009 15.1873 14.7658 13.7372 17.2908 7.4025 6.9038 16.9102 4.4758 16.5375 18.2600 13.6101 14.1496 7.7570 34.2579 11.8422 16.8733 13.9662 11.6575 6.8230 15.1227 10.0846 29.6433 12.9967 8.5312 24.3217 17.9176 11.1837 25.5136 21.1887 24.0312 15.5967 16.6083 11.8260 21.0381 20.2908 29.8248 
1553257_at 0.2583 5.8321 4.0392 2.0516 2.9286 0.9992 2.5384 4.6778 2.1290 2.8148 3.0171 2.7064 3.0975 3.1509 1.5619 2.6364 7.9046 3.0312 9.6708 2.9824 4.4080 8.3311 3.0026 1.9117 3.7161 5.1937 9.5113 5.4476 2.7745 4.1861 3.4787 4.9455 3.5413 4.8794 5.7924 6.7297 2.3792 3.2586 6.3521 1.5152 5.0774 
1553258_at 0 1.0590 2.6424 0.6823 0.7046 2.8077 0.8319 1.2368 1.0067 1.4231 2.3426 1.7825 1.3967 1.3387 1.2656 3.0149 3.5533 0.9245 4.7787 1.3360 1.2994 1.7206 0.6810 1.0649 0.6748 2.4556 0.7580 2.6036 2.2152 2.4288 0.4756 0.4997 2.3446 1.8318 2.2923 3.0683 1.2473 0.5754 1.8662 1.9832 2.9539 
1553260_s_at 0 0 0 0 0 0 0 0 0 0 0 0.2938 0.4945 0 0 0 0 0 0.2284 0 0.1091 0 0 0 0.0220 0 0 0 0.2723 0 0 0 0 0 0.3579 0 0 0 0 0 0 
1553261_x_at 0 0.0372 1.8800 0 0.2309 0.0745 0 0.2552 0.2256 0.3317 0.0384 0.7721 0.2709 0.0021 0.2736 0.2481 3.0232 0 0.3558 0.1018 0.8049 0 0.0315 0 0.2290 0.0036 0.0247 0 0.0520 0.2785 0 0.1096 0.0711 0.3333 0.2069 0.0610 0.0308 0.0615 0.4583 0.0747 1.5421 
1553262_a_at 0 7.4518 11.4637 2.6506 4.6498 5.4017 4.3846 6.9239 6.4691 8.1318 11.3067 6.4703 9.0278 5.2706 3.9535 4.7379 22.9669 1.0319 13.6249 13.6345 8.3502 3.4029 2.5755 2.1712 8.4555 7.0696 19.1629 4.3695 10.4874 11.3837 6.1503 3.0668 13.9949 8.0890 9.9320 6.2884 9.2330 9.8190 7.8187 8.6487 13.7039 
1553263_at 0.5229 5.5293 6.0152 4.1266 5.1875 5.2905 4.6265 5.0802 5.6872 3.8071 7.6884 6.8012 5.7125 7.0985 8.7081 3.0569 11.8714 3.3488 13.1788 7.3759 4.0695 4.9065 3.7623 1.0498 5.3563 5.3853 6.6308 3.8254 7.5930 7.2918 3.6387 4.0757 6.8263 5.1100 5.0995 3.3822 8.5813 2.3463 4.9076 7.5245 8.4877 
1553264_a_at 0 3.2544 8.1447 3.5183 3.5398 2.5287 0.9892 2.0571 1.1448 2.0827 2.8461 3.0081 1.8167 1.2515 1.7703 1.1862 9.3731 1.1278 3.8556 3.9266 3.7033 1.3835 3.1149 0.9233 2.5087 3.1387 6.3617 2.2650 3.7975 4.0759 1.6250 4.5973 4.1332 3.2917 4.0014 1.3934 2.1554 2.3968 4.6096 2.2749 4.8803 
1553265_at 3.5378 0.7880 0.4346 0.4312 0.6192 0.9749 0.2935 0.7119 3.0898 0.7116 1.0812 0.6901 0.9411 0.7417 2.0132 0.6882 2.1812 0.4784 0.7297 1.2143 0.9700 0.5144 0.8355 0.7014 0.4224 0.3322 1.4399 0.8168 1.4710 1.6964 0.4858 1.2969 1.5225 1.3275 1.0293 0.6486 0.6313 0.2157 1.2275 0.8551 2.5796 
1553266_at 0 0 0 0 0 0 0 0 0 0 0 0 0 0 0 0 0 0 0 0 0 0 0 0 0 0 0 0 0 0 0 0 0 0 0 0 0 0 0 0 0 
1553267_a_at 3.4808 19.3312 7.7969 10.1172 13.8625 12.4015 8.7378 10.1518 14.1893 31.3100 21.9823 20.6817 21.2667 20.6893 15.7279 11.1792 11.6072 8.2074 40.4276 18.8540 13.0079 20.3496 9.9208 5.3502 14.4515 23.8658 35.2902 13.9642 37.0212 22.8887 15.7515 8.9505 31.4659 17.1300 22.1750 17.6279 22.0150 4.6115 17.7473 20.8862 26.9775 
1553268_at 0 1.6151 1.8196 0.8035 1.4832 0.6770 1.2416 0.9477 0.3706 4.2949 1.2639 1.1107 1.8903 1.3031 0.5525 0.8708 2.2074 2.9901 0.9295 2.7951 1.3186 1.2661 0.5058 3.7338 0.7822 0.9434 2.3821 1.1017 3.9907 3.0657 6.7991 1.4855 1.0017 1.4546 0.9463 0.2191 2.0174 5.6050 0.9008 0.7408 1.0332 
1553269_at 0 0 0 0 0 0 0 0.0403 0 0.1884 0 0 1.5190 0.7708 0.1775 0 0 0 1.0263 0 0.3317 0 0 0.5664 0 0.4659 1.2924 0 0.8129 0.5995 0.5165 0 1.0021 0 0.3217 0.1922 0.7181 0 0.2411 0.1830 1.5840 
1553271_at 0 0 0 0.1266 0 0 0 0.2365 0.3346 0.3193 0 0 0.4428 0.0262 0.3936 0.1259 0.2929 0 0.1769 0.0972 0.3770 0 0 0 0.0881 0.3458 0.2710 0 0.7606 0.8244 0 0.1167 0.4379 0.2825 0.3297 0 0.1320 0 0.7688 0.2039 0.6185 
1553272_at 0.0445 5.2559 2.2526 2.1790 3.9779 2.5349 4.2289 3.5991 4.4478 4.5538 3.6360 2.0400 4.3612 3.1189 3.3946 2.0366 6.5486 1.3942 2.2941 2.5198 3.6869 1.2867 2.3164 1.2828 2.4068 3.4589 4.5120 2.0805 4.9548 4.0201 1.3144 1.5775 6.8095 2.4519 5.5289 2.5353 2.1094 1.9321 2.1444 3.4809 4.2287 
1553274_a_at 0.6101 0.4666 0.3272 0.3177 0.3620 0.6132 0.2835 0.1100 1.4376 2.6650 0.2510 1.4212 2.0051 0.7800 0.4220 0.2293 3.3356 0.4844 0.4354 0.9978 0.9794 0.1360 0.4377 0.5128 0.5248 1.1906 1.0080 0.5431 0.5186 2.8936 0.7622 0.3152 1.2529 0.5822 1.3346 0.4014 2.1047 0 1.0966 0.6622 0.9665 
1553275_s_at 1.9064 4.4986 1.1149 1.9276 3.0856 2.5745 2.1000 3.0158 3.0326 1.4409 2.9879 1.8119 1.6339 3.1874 3.8735 2.0481 4.2607 1.5541 6.2156 6.6315 3.6826 2.0201 2.2920 2.3758 2.1595 5.5787 6.3681 2.1648 5.9358 7.2164 4.0542 2.7001 2.1883 4.3710 7.8065 1.8965 2.5312 0.5782 2.1910 5.1202 7.5316 
1553276_at 0 1.7054 1.4771 1.4580 1.9232 0.6477 2.2149 1.6577 2.7353 3.0999 0.9829 1.5810 3.2824 2.4727 3.1312 1.4777 4.3570 1.0626 2.1232 3.7824 2.9250 1.6007 1.5048 1.5378 1.5099 3.9217 4.5397 1.8125 3.2015 4.3381 1.3741 1.2802 3.3075 2.9871 4.2261 1.4318 2.0913 1.2224 3.4290 2.8520 5.6524 
1553277_at 0 0 1.0861 0.8874 0.0610 0 0.2637 0.3192 0.3389 0 0 0.0462 2.3469 3.2907 0.2103 0.3327 2.3084 0 5.4180 0.2210 1.9437 1.2067 1.7332 0 0.0880 0 0 0.1576 0.5954 0.1953 0 1.5825 2.4813 0 1.2877 0 0.3331 0 0 0.0816 0 
1553279_at 0.0679 5.6278 6.2005 5.0981 3.4814 7.2163 4.1595 4.5847 4.4257 4.4703 2.7889 3.6108 4.7008 3.8028 2.5615 5.6354 9.5636 0.9927 7.9040 5.7501 2.9077 4.4317 4.1017 2.6437 3.7337 2.2281 9.2180 3.1902 3.5731 3.7058 1.9291 3.2382 6.6977 2.9614 5.4212 3.8116 4.7677 5.6691 2.1400 6.9500 7.8300 
1553280_at 0.2851 5.3428 4.0953 4.7274 6.1351 6.3188 4.8666 1.4330 7.4849 8.2703 9.3804 6.8360 8.3085 6.5494 10.0168 5.6992 7.4541 2.9828 12.7833 9.8928 3.6577 1.9481 5.2272 3.4662 7.2638 8.6039 8.4622 5.4829 3.3122 6.7098 5.0941 4.7904 5.1377 13.0559 10.2660 8.1979 5.7939 3.0740 6.8211 8.6295 7.3105 
1553281_at 0 1.8738 1.5177 1.4032 1.5380 0.7888 1.6851 1.2127 1.0633 1.8059 1.3129 0.8823 1.9228 1.5833 1.6892 0.8289 4.2528 0.7582 2.2597 1.7642 1.4837 0.3471 1.0231 0.5837 0.7323 1.3375 1.3611 0.8292 1.1713 1.4945 0.6025 1.0832 1.4114 1.4364 2.4994 0.2670 0.7718 0.4930 2.3681 1.3208 1.4944 
1553282_at 0.2338 0.9054 2.9986 0.8076 1.2188 1.7460 1.6623 1.1197 0.5806 2.1935 1.7703 2.9336 1.0274 1.0670 0.6907 1.6688 5.0611 1.7211 3.5923 1.0061 1.4862 0.4541 1.2310 1.1521 1.2344 1.6920 1.7284 1.3384 1.6105 3.0814 1.3450 1.6849 2.9326 1.7027 1.5374 1.2808 2.1157 1.3257 1.5699 2.1364 2.6943 
1553284_s_at 0 2.3453 2.6324 2.6720 4.2126 3.1448 1.6970 3.5089 2.6731 3.3318 1.3609 4.2492 3.5731 4.9181 3.6858 3.0523 4.5209 2.7219 4.2883 1.8910 3.5148 8.0057 4.4066 2.5247 1.5633 5.6323 3.1626 5.6578 2.4349 4.0588 4.4268 1.3474 5.5666 6.1900 5.1573 9.7303 2.0603 3.4973 0.8870 0.7619 6.3500 
1553285_s_at 0 1.4451 0 0.4733 0.9612 0.0869 0.6779 0.9755 0.7073 1.2906 1.0765 1.2334 1.2030 1.1021 1.3950 0.5581 1.7608 0 1.9946 1.0661 0.8208 0.8639 1.0375 0.5568 0.5251 1.1571 1.8772 0.4853 0.2769 1.2924 0 1.3283 2.0744 1.1849 2.3130 0.4421 1.0100 0 0.7324 1.4149 2.0888 
1553286_at 0.5699 1.5225 4.8901 0.8663 1.5055 1.5282 1.0456 0.4041 1.2940 1.7088 1.8036 1.1225 1.8784 1.0077 1.9058 0.5661 1.9827 0.6020 2.4500 2.4809 2.1308 1.0240 0.5959 1.1014 0.7490 1.7349 3.7565 1.1930 1.4099 2.9687 0.6281 0.9644 3.4480 1.4804 2.4215 1.8671 0.9920 0.8562 2.6487 1.4237 3.0795 
1553288_a_at 2.3601 2.5504 3.1467 5.5713 2.1194 3.8082 2.2827 1.9337 3.8642 4.8769 5.3441 3.3346 4.4795 3.2261 2.7768 6.1766 8.0280 2.8130 9.1648 5.3451 4.4774 3.0995 1.3608 1.9662 4.0855 3.7746 7.8865 1.6876 5.8301 4.5087 3.4526 1.1783 8.0571 3.0362 5.8488 2.2366 2.3538 3.8738 3.1615 4.3520 8.5553 
1553292_s_at 0 0.8480 0.6072 0.5248 1.3608 0.1885 0.3500 0.9129 1.6026 1.5924 1.0820 0.9952 2.1440 1.3168 2.3479 1.5003 3.5988 0.6479 1.1893 1.3605 1.4847 0.0548 0.3790 0.7038 0.7111 1.2934 0.6381 1.0532 1.4597 1.7588 1.0367 0.3800 4.3884 2.8319 2.6671 0.9025 2.1964 1.1217 1.2433 1.8100 1.6639 
1553293_at 0 3.3958 3.6316 1.1113 1.0279 0.8058 2.2606 1.4573 0.6655 3.3479 2.4224 0.7730 1.4832 2.3805 1.8394 0.4239 2.0591 0.1100 1.5805 4.5481 1.8794 1.4658 1.3587 0 2.2940 5.8269 6.3673 0.8431 5.5635 0.9572 1.8430 0.9670 4.1579 4.0770 5.7909 0.9061 0.5582 0 3.5693 4.2030 0.5403 
1553295_at 0.7363 3.1375 1.0496 1.6508 2.4887 0.9356 1.4826 1.5228 0.3736 1.4844 0.3573 1.8468 1.0034 2.8254 3.0909 1.7783 7.5563 0.5065 1.8335 1.8319 3.1165 0.9648 1.5993 0.5917 1.8846 0.8740 2.8615 1.7979 1.0168 1.2384 1.4447 1.3730 4.2325 3.8434 4.2813 2.4833 0.3872 1.3230 1.1070 1.0943 4.4384 
1553296_at 0 3.2565 1.0462 1.7009 1.1737 6.7290 1.1319 1.6360 4.0930 2.1800 3.7244 3.6297 1.7044 3.0265 0.9614 4.6905 16.3610 0.6486 10.4807 5.3183 2.6086 1.9829 1.2217 2.2571 5.5051 4.8158 1.3139 2.0334 4.9788 4.5680 5.2941 1.3240 3.9063 4.4312 3.7007 5.4890 1.0971 3.6133 6.2473 2.6889 5.4925 
1553297_a_at 2.0381 2.9123 4.4098 4.5453 1.9414 2.8327 4.7426 2.7413 2.5027 1.2728 3.4519 3.9125 2.7372 2.2369 2.9398 1.9546 8.7123 4.0950 5.0179 5.1071 3.3590 3.5889 6.7208 1.2269 1.3276 2.8359 5.7289 2.4542 2.6398 2.7672 2.7224 2.6299 3.5334 4.3806 3.6889 3.0612 1.8404 2.4060 3.5546 1.3732 3.6132 
1553298_at 1.5720 2.0851 15.8265 4.4446 0.3305 0.4853 0.4845 2.1080 1.3512 4.1577 1.7432 0.5882 2.4546 0.7634 1.4868 3.6650 21.5885 0.5921 2.6259 1.3286 1.2191 0.0456 2.8810 1.6090 2.8918 4.1832 1.7423 0.3943 1.6281 0.3627 7.4317 3.1682 1.3370 6.7515 1.6647 6.8804 5.3985 4.5604 6.6022 0.8297 2.1980 
1553299_at 1.0377 20.3088 11.5423 12.8218 15.7929 13.6202 17.6596 14.8952 17.7797 16.9877 41.9541 13.8945 21.0077 15.3789 0.5885 14.0597 28.0702 7.5999 32.9032 34.4735 19.2451 17.3326 11.9036 11.7484 18.1341 37.6577 45.2266 16.3551 36.7288 30.8991 13.2139 10.1036 1.1832 21.9631 27.3958 15.7721 15.3442 8.2170 25.9021 19.3536 3.8313 
1553300_a_at 0.2812 3.3085 1.1729 0.2796 1.7381 1.0331 2.2345 2.3006 2.1562 1.6931 3.7782 0.8868 0.8383 0.4020 0.3492 1.2286 1.9964 0.5393 2.2392 4.6764 2.0544 0.8970 2.4476 0.0765 1.8224 1.9289 1.1931 2.2909 2.3563 4.2485 2.1192 2.2176 0.9185 0.8346 3.6063 1.8766 1.7008 1.7755 3.2119 2.4501 0.7575 
1553301_a_at 0.0327 2.2806 1.0852 0.6754 2.0871 2.2897 2.9479 2.5367 3.2585 2.4096 1.7468 2.6850 5.2404 3.0115 2.7748 2.9005 2.9014 0.8654 3.1450 4.5801 4.1158 0.8542 1.7505 0.9730 2.4731 3.4998 1.8582 2.3419 4.1324 4.6760 0.6525 2.4347 4.9155 3.0233 5.3442 2.4927 3.4054 1.0238 1.7139 1.3103 0.6744 
1553303_at 37.7235 2.7212 2.3167 2.9587 1.6686 3.0540 1.7221 1.9357 3.6339 3.1385 2.9978 2.4802 3.5299 2.9722 2.7671 3.0904 3.9573 0.7635 4.0235 3.8284 3.2921 1.8695 0.9236 1.5807 1.4513 3.0016 2.3993 2.8747 3.5523 3.1307 2.1713 1.5630 3.7526 2.4216 3.0802 1.3452 2.3236 7.0962 2.4748 2.7475 4.1494 
1553304_at 0 0.5936 2.3311 3.0589 0.3641 2.5098 4.2925 4.9959 2.0777 6.1485 0.6858 1.2220 1.1961 1.0857 3.8335 3.1687 4.5138 1.6507 7.1172 2.9556 1.3441 0.8100 2.8113 1.5743 0.9928 2.0314 5.4902 2.5230 0.6906 2.1063 5.0874 0.3136 2.2753 5.7176 2.4005 5.3948 1.3455 3.1339 3.8403 1.8231 0.7933 
1553306_at 0.5502 1.0334 0.7186 0.6660 2.2108 1.0556 1.0677 1.8352 3.0804 3.0626 1.2023 1.4432 3.4649 1.5853 2.5520 2.8263 3.9279 0.9580 2.0865 3.0275 3.0808 1.2237 0.7153 1.0571 2.1771 2.0912 3.3807 2.4232 3.5340 3.5890 1.2669 1.5810 2.3180 2.7691 2.3520 0.4520 0.9168 2.6898 3.7680 1.5118 3.4658 
1553310_at 0 0.9427 0.8505 0.1237 1.7235 0.4167 0.9735 0.9441 0.4131 2.9444 0.8477 0.7338 3.6925 3.3491 0.4124 0.1429 2.3416 0.5810 0.7132 0.3197 1.1684 0.0737 0 0 4.8499 0.0145 1.2364 0.2601 2.7707 0.6974 0.4628 0.4289 2.5956 3.3156 5.4502 2.9673 6.1416 0.0723 1.2472 1.7246 1.8797 
1553311_at 0 0.2353 1.2893 0.8492 0.4560 0.4316 0.1827 0.3365 1.0011 0.4641 0.3644 0.2805 0.4448 0.5169 0.4411 0.1105 0.7156 0.1001 0.6727 1.8061 0.8979 0.0089 0.1662 0.0960 0.2792 0.2222 0.5449 0.1808 0.4511 0.4873 1.0101 0.4536 0.8210 0.7135 0.7972 0.5210 0.4058 0.1437 0.7017 0.4463 0.4105 
1553313_s_at 0.0131 1.3346 3.8596 1.9551 12.4534 1.6256 0.8844 15.2222 3.7792 2.3253 1.7036 1.5098 0.6647 4.2420 1.3243 28.1437 3.3066 7.1611 3.8013 1.0403 0.3888 20.5935 1.9134 6.1384 14.0769 3.2125 1.5013 0.2881 0.2262 2.0249 5.4537 0.5471 1.0094 32.0912 0.8621 2.0419 0.4616 34.4702 1.0468 1.8527 1.6574 
1553314_a_at 0 2.2654 2.8862 1.2933 4.2363 1.0156 1.7770 2.9678 0.6065 5.9975 5.0351 8.4651 2.2924 6.2337 3.1576 0.5501 13.7434 3.1131 4.3385 3.0604 1.6596 9.3084 5.8437 1.1388 5.0771 7.7041 16.2038 2.9823 3.3856 4.1502 2.4168 5.4374 11.9293 4.3504 2.7523 2.4588 4.9022 3.4808 5.8709 7.6460 10.7735 
1553315_at 0 3.3646 3.7318 2.0917 2.8248 1.5186 2.9481 2.9915 2.3226 4.3384 1.7015 2.2859 7.4353 5.4874 1.0576 2.8648 5.9746 1.1621 3.0342 6.2615 5.3713 2.2756 3.7415 1.7892 2.6989 5.0017 4.4945 0.3387 1.5252 6.0367 1.5495 3.1533 1.6331 1.1885 8.2948 1.0822 2.9608 1.1105 4.7903 5.1338 5.1873 
1553316_at 0.5423 0.9615 2.9928 0.6221 1.5315 4.4825 2.1887 1.1396 2.9055 2.2558 2.1093 0.5888 3.6963 2.4393 1.8323 3.9097 1.9953 2.1339 5.1147 1.4204 2.1967 1.2024 1.1225 0.3852 0.7639 3.4924 4.4703 3.1224 3.4523 1.2240 3.9471 3.2814 3.1514 2.7456 5.0489 2.4782 3.4917 3.3102 2.8813 1.7699 3.7654 
1553317_s_at 0 2.2699 0.4091 0.6677 3.0634 0.6622 2.6117 0.5428 1.2801 1.4156 1.1037 0.3045 2.2162 0.3834 2.8460 1.0468 0.9574 0.2301 2.2167 0.5802 2.1569 0.1640 0.2927 0.1076 0.8510 1.0594 2.9691 0.6664 1.0169 0.4613 0.5071 0.7476 1.0095 1.5419 2.2441 0 1.7907 0.6628 0.7199 0.8776 0.6179 
1553318_at 0.1900 3.2266 2.2773 1.7939 1.7808 3.8734 1.7347 2.2115 3.1932 3.0809 2.7168 2.7650 2.2738 2.7359 2.4103 2.0527 2.9881 1.2179 3.7375 2.7647 2.3062 2.1226 1.5248 1.1276 2.2594 3.3509 3.3498 1.1471 1.8819 2.5806 1.1727 1.0887 4.1303 2.2424 3.1635 2.1581 1.0906 2.1729 2.4996 2.9964 3.5884 
1553319_at 0 0.5886 1.0100 0.5008 0.3320 0.3620 0.3055 0.3398 0.2175 0.4193 0.8127 0.8164 0.8562 0.6976 0.7318 1.4095 0.8170 0.3167 1.9032 1.5612 0.3424 0.9707 0.5925 0.4542 0.5249 0.5411 0.8931 0.6371 0.9739 1.3677 0.4848 0.7778 0.7631 1.2064 1.7646 1.1428 1.1828 0.2550 1.5515 0.1957 0.7692 
1553320_s_at 0 0.7031 0 0 0.1876 0 0.0865 0 0.2457 0.5095 0 0.0931 0.9124 0.2422 0.5965 0 1.9720 0 1.0293 0.6468 0.3299 0 0 0 0.1303 0.7483 2.1947 0 1.0403 1.5143 0 0.1134 1.2494 0.3426 1.6399 0.3537 0.6985 0 1.6369 0.6211 0.2716 
1553321_a_at 0.0965 1.6903 0.7725 0.4965 1.3912 1.4074 0.7718 1.2796 0.5395 1.0924 0.8743 0.6395 1.2104 1.8780 1.5299 1.1001 1.4142 0.6206 4.0420 2.9449 0.7240 0.7516 0.7741 0.4904 0.7380 1.1105 2.9995 0.2210 1.8280 1.2000 0.4375 0.4570 1.1143 1.6022 2.6211 0.2851 0.8797 0.5799 0.6327 0.6560 1.8124 
1553322_s_at 1.3086 15.3092 2.8194 0.4595 2.0511 2.5278 1.6750 1.4335 1.4356 6.1721 0.9719 1.5978 2.1851 0.7889 2.0541 2.7395 2.9530 1.9880 3.6963 2.0550 1.8044 1.2992 1.3301 0.8630 12.7982 5.8810 1.3486 2.3266 3.3162 7.5397 1.6676 4.9593 1.4430 0.9843 1.6869 4.4615 1.6153 1.1938 2.6666 23.7434 1.1435 
1553323_a_at 1.0132 2.7964 24.6807 3.9103 1.9416 4.6757 2.1572 1.2742 3.7588 4.4784 3.8345 5.1362 3.4945 4.0143 3.2236 5.9790 7.5378 1.2673 7.4931 5.1304 2.9079 10.4252 14.4894 8.7443 3.8917 4.6642 7.0692 2.9481 2.8760 4.1838 19.8892 3.9427 5.8635 4.8985 4.5500 3.8284 3.5775 1.3141 4.9559 2.8747 8.6675 
1553325_at 2.3859 11.3262 6.2096 4.4496 19.6256 7.0597 19.2451 3.5353 2.0822 1.5299 3.3749 3.4556 2.5891 1.7836 2.6996 6.5971 8.8068 10.4637 4.0241 4.0993 1.7087 4.4650 4.6723 8.4820 2.4185 3.4937 1.9958 4.1375 2.1175 2.4616 4.7614 1.5409 4.9507 3.7086 1.7446 2.4470 3.1205 1.9753 3.3875 6.1454 7.1753 
1553326_at 2.5721 41.4645 113.7600 43.5581 2.9687 96.2784 23.7253 31.9211 7.6518 46.1089 63.9807 6.8644 6.1354 31.3546 14.9505 45.1809 140.0528 20.8099 4.9612 8.8128 2.8135 38.9611 24.7749 15.4898 39.2002 9.6064 99.0690 42.5696 3.1211 5.4111 105.3061 27.7914 10.8185 113.6619 11.6522 69.5117 53.4713 63.1879 72.3123 57.1173 11.0825 
1553327_a_at 0.4436 0.8856 14.0282 1.9026 1.7067 0.3694 1.9903 1.6375 2.4635 1.4645 2.8554 1.7395 1.1532 0.6877 1.2595 2.2812 2.3631 0.9251 3.3951 1.8399 3.7409 1.1763 2.5236 2.1112 0.5982 2.0537 2.9987 1.2584 1.3422 2.1340 3.5288 1.1837 1.5078 1.7434 1.5022 5.2471 1.2615 3.5161 1.4691 1.0766 2.0903 
1553328_a_at 1.3237 5.2411 2.9634 5.4067 4.0150 8.7379 2.6787 3.7841 4.4941 4.5446 4.0111 1.2107 1.8640 6.3698 6.0019 4.6491 5.8256 3.0487 6.0032 4.8185 2.8387 4.6339 1.9353 1.9686 4.3769 3.3872 3.5955 1.3135 4.0249 2.3595 5.8209 2.5113 5.6182 9.1374 3.1814 6.2732 1.4467 4.8336 3.0289 3.8898 7.9606 
1553329_at 0.0810 2.8143 16.0076 8.4608 5.6180 10.6001 1.7957 2.1437 6.1186 6.1335 5.9658 3.7026 4.8471 5.4837 5.0367 7.8443 30.9967 3.9845 11.2670 5.4624 2.5489 5.5671 3.0475 3.9839 6.0467 10.0491 16.8909 6.1772 11.2627 10.4485 5.3475 6.3481 5.9566 6.9175 7.1109 7.2749 2.4101 2.3585 9.9302 1.8859 7.6415 
1553330_at 0 0.6417 0 0.3118 1.1978 0.0977 1.1384 0.6817 0.4571 0.5339 1.5818 2.0587 1.0718 2.2317 0.6580 0 0.3819 0.3053 1.1414 1.0546 1.7205 0.5284 0 0.5883 0.2329 1.7933 1.8819 0.0740 2.1071 0.9779 0.0920 0.7177 1.2518 0.1986 2.4735 0.2436 0.8277 0.2065 0.4829 0.9221 1.6793 
1553333_at 0 0 0 0 0 0 0 0 0 0 0 0 0 0 0 0 0 0 0 0 0 0 0 0 0 0 0 0 0 0 0 0 0 0 0 0 0 0 0.2502 0 0 
1553335_x_at 0 0.3729 0.6763 0.5282 0.8951 0.5360 1.0446 0.8965 0.9142 1.1670 0.9661 0.7582 3.7783 1.0527 2.3091 1.1438 1.4802 0.6227 1.7880 2.9455 2.7141 0.0686 0.9783 0.6163 0.3883 1.5943 2.1490 0.2919 3.0598 2.3713 0.2669 0.4428 2.2645 1.6483 1.7207 1.0029 0.5532 0.5609 2.8903 1.2705 4.2855 
1553336_a_at 0 2.3006 2.4516 0.5982 1.0538 0.5547 1.0721 1.1705 1.9238 1.5381 0.5013 1.0291 2.4218 2.3956 1.3297 1.2467 3.1356 0.7453 4.0121 2.5990 2.1065 0.3622 0.7327 1.6160 0.7785 2.3019 4.1825 1.5919 0.7240 1.9535 1.2614 0.4180 3.6899 1.4869 2.3441 1.6463 0.7849 0.2971 1.9286 2.7400 3.9407 
1553338_at 0 0.4579 0.5041 0.5893 0.4836 0.4558 0.3669 0.2763 0.6027 0.6157 0.5165 0.4661 1.1566 0.8066 0.5097 0.3013 2.5291 0.2215 0.5862 1.1868 0.5693 0.2986 0.2898 0.1193 0.9198 0.6950 0.6859 0.0746 0.9746 0.4316 0 0.2202 0.8058 0.2345 1.2335 0 0.8480 0 0.5236 0.4238 0.2941 
1553340_s_at 28.0141 1.9548 1.6234 1.0705 1.4405 1.0711 1.2542 1.4303 1.8350 1.2988 0.7745 2.1728 2.7499 2.0263 0.9489 0.6224 3.7843 0.7178 2.3106 2.4544 1.9883 0.6923 0.6431 0.9429 0.7524 1.5256 3.3421 0.4926 3.5665 2.9552 0.7370 0.8389 3.1793 2.2125 2.5400 1.5142 1.2396 0.3402 2.2582 0.8771 3.0636 
1553341_at 2.5791 1.6747 10.9555 2.2310 2.4278 1.3374 2.5291 2.7899 2.8746 2.3809 5.3275 7.4134 4.2348 5.9376 1.2955 0.9898 11.1923 1.2998 2.1745 1.3486 3.9480 5.7609 2.4209 0.8309 6.9160 1.3532 5.0808 3.9466 1.6566 4.1384 1.5154 2.6742 2.6772 1.8408 7.0514 4.2822 7.0881 3.2621 2.3004 1.7173 2.8401 
1553344_at 0 0 0 0 0 0 0 0 0 0 0 0 0 0 0 0 0 0 0 0 0 0 0 0 0 0 0 0 0 0 0 0 0 0 0 0 0 0 0 0 0 
1553346_a_at 0 2.5493 1.9674 1.7679 3.8917 1.4446 3.5985 3.1364 2.8527 4.4952 1.9208 4.1018 2.3818 3.6376 2.4869 2.3389 5.6205 2.0215 2.4102 3.0823 1.6252 1.1827 2.3897 1.4121 2.9058 3.8458 3.6072 2.5901 0.8253 3.1368 1.3922 1.9845 2.1677 3.9098 2.6546 2.3580 2.8865 1.1570 4.1462 1.9209 2.0856 
1553347_s_at 0.1671 0.8549 2.3866 2.7922 1.2709 2.4323 1.0984 0.9409 2.2824 1.4787 1.1400 1.7445 1.7292 1.1732 1.7577 1.9297 4.7673 1.5602 5.3492 2.1589 2.8931 3.0478 3.3821 1.0936 1.0436 2.9593 3.6120 2.9554 3.0379 1.5365 4.4710 2.5345 2.6963 2.5810 2.2382 1.6778 3.7737 2.5200 1.3474 2.9594 8.7514 
1553348_a_at 0.2974 2.9905 4.6118 1.9967 2.4224 2.9686 2.0523 1.0238 2.7373 3.2382 6.3732 2.9765 2.0183 3.3344 1.1759 1.4173 6.6631 3.9310 8.9784 2.6948 1.3756 1.9716 3.4992 2.7928 5.2221 6.0203 6.4036 1.2871 3.8238 2.2509 1.9314 0.7240 4.1363 1.7068 3.4849 1.8657 1.3176 5.6491 2.0953 2.3017 6.4959 
1553349_at 0 0.1405 0.0180 0.7470 1.0554 0.5819 0.3091 1.0505 1.3012 2.7904 0.4248 0.3129 1.0004 0.2000 1.2155 1.4827 0.9601 0.3719 1.5725 1.9833 1.7730 0.0161 0.9613 1.1610 0.7313 0.4815 0.3310 1.7095 1.3608 1.2297 1.1609 0.9172 0.9481 1.1804 1.2697 0.6824 0.4292 1.6779 3.0436 0.8061 0.6514 
1553350_at 0 2.4437 3.4726 1.7487 1.2735 1.5611 2.1569 1.6053 3.2482 1.3721 1.9479 3.2071 3.4648 2.5808 2.0203 2.0419 7.0963 2.6358 3.5260 5.6109 4.0086 3.3894 5.2834 1.5790 2.9411 2.3049 5.7940 1.6219 4.9564 4.4999 1.8480 3.2367 6.1210 1.5084 3.7570 2.5674 4.5423 1.9785 2.6446 2.2634 2.7178 
1553351_at 2.1967 1.8088 2.0916 3.0796 1.9346 1.8956 5.4414 4.4503 5.6108 3.8676 6.8821 3.3737 4.1666 7.5290 0.5950 1.9908 7.2504 1.6369 1.3355 6.3618 2.7846 3.4811 2.5182 11.6411 1.7733 2.2201 1.0810 0.9633 1.6296 3.0143 17.3565 3.3723 4.0235 4.4200 5.2644 1.6554 3.2803 11.2759 4.6603 1.6399 2.7139 
1553352_x_at 0.3235 1.8142 1.0836 2.8244 1.4280 2.1518 2.3286 1.7933 1.7163 2.2548 2.9903 2.3724 2.3167 3.7849 4.4665 2.1041 4.7699 2.0942 4.1274 5.3776 1.3282 2.6587 3.0220 2.2532 4.1027 4.0249 4.3900 1.0681 2.6491 2.8625 2.2040 3.4421 3.7564 0.8819 3.8229 2.8900 2.5426 0.6876 2.8522 1.5448 2.4884 
1553354_a_at 0.0635 1.9434 3.3471 1.5168 1.7862 3.1655 1.2873 1.1964 2.2884 1.9635 2.4084 1.6400 1.9888 1.9594 2.5833 2.9278 4.2066 1.0241 6.3478 2.7195 2.3563 1.5091 2.2652 1.2437 1.3630 1.4507 3.6068 2.3310 1.8915 2.1197 2.6064 1.4398 3.0080 3.1276 2.6948 1.7104 3.1413 2.3470 2.6888 2.0626 4.5354 
1553355_at 0 2.4601 0.9557 0.7865 3.4193 0.6531 0.7150 3.8805 0.5833 1.4668 0.5565 0.5390 0.6528 1.3775 0.5874 0.4105 1.6646 0.5225 1.2654 0.9583 0.9764 0.7706 0.6615 0.2439 0.4869 1.0942 1.4634 0.2865 0.7858 1.0491 0.5350 0.7529 1.2493 0.7546 1.1626 1.4249 0.8896 0.0898 1.4013 1.1896 1.0984 
1553356_at 0 2.2776 3.2890 0.5677 1.2409 0.6420 1.7292 1.2887 1.9737 1.9343 0.7238 2.2077 1.3094 2.1422 1.8417 0.6402 1.5630 0.5474 3.8045 3.1349 1.6337 0.9719 1.4136 0.5380 0.6864 0.6206 0.6652 0.6045 1.8049 1.4138 0.3563 2.5953 1.1856 2.2438 1.0933 0.8910 1.3546 0.8820 2.2563 2.0551 3.6717 
1553357_at 0 0.6251 2.5942 1.0690 0.7850 1.8013 0.6840 1.0492 2.1941 0.6285 1.6748 2.3250 0.7189 0.6061 0.9769 0.9986 3.7195 0.2331 3.3135 1.8697 1.5649 0.8980 0.6832 0.4490 0.8628 2.0466 2.6095 1.1231 1.5224 1.1018 1.2604 0.6394 2.8597 2.0910 1.4722 1.3750 1.0095 1.2792 1.8007 0.9781 2.6557 
1553359_at 0.2928 8.3673 8.6046 5.4763 7.1679 8.4311 9.7169 5.9099 8.7336 6.9546 12.1288 10.2227 10.6768 7.5894 7.0830 3.6980 14.8062 2.9541 19.1621 10.1112 8.8576 7.1272 4.5432 2.4803 5.8437 8.9947 7.9184 5.2984 8.8993 10.3070 4.1197 6.6231 13.5626 7.3192 11.3900 5.6116 6.7674 4.0988 5.5059 11.0003 15.0296 
1553361_x_at 0.3331 6.7279 3.6559 2.9906 7.6380 6.8669 4.2680 2.5256 8.3682 6.2711 2.0371 6.1464 10.7281 4.2628 6.2204 4.7007 12.6186 2.9541 13.1127 9.0061 5.8332 4.0090 3.6619 3.0037 5.2282 7.4625 4.9170 4.1842 6.9729 7.1033 3.6508 5.9842 7.3903 5.8036 11.3132 5.0507 3.6341 2.7517 6.1713 8.5385 11.8557 
1553362_at 0.0156 0.2897 0 0 0 0 0.3344 0.1263 0 0.3085 0.4845 0.6448 1.0087 0.2449 0 0 0.0569 0 0 1.0185 0.3816 0.0592 0 0 0.0525 0.0338 0.5030 0 1.0437 0.6499 0 0 0.4464 0 1.1998 0 0.1212 0 0.4739 0.0491 0.3216 
1553363_at 0 7.1140 2.4621 3.5975 4.4284 2.0839 1.2581 4.0602 2.1124 1.9920 1.8444 3.2807 3.8395 1.2703 0.1279 0.7367 5.5518 2.0374 5.2799 1.7098 6.2089 1.6861 5.1909 2.7912 2.0096 3.0888 6.2850 5.4403 4.2054 2.8186 2.0980 3.6956 3.1891 2.0099 2.4838 0.7182 8.5356 2.5714 1.8855 2.6454 3.9309 
1553364_at 0 0.4068 0.2355 0.3691 0.4892 0.7855 0.7556 0.3153 0.7593 0.1914 0.7288 1.0370 1.4104 1.0259 1.3850 0.4325 0.8425 0.2978 1.3110 1.9017 1.4293 0.5512 0.0978 0.1784 0.4393 0.5943 1.1659 0.2573 1.2145 1.3549 0.0822 0.4990 1.1189 1.1311 1.4522 0.3401 1.0488 0 0.7691 1.0762 1.3141 
1553365_at 0.4980 0.8632 4.9535 1.0154 0.6163 1.8341 0.9137 1.3662 1.2409 1.1016 2.1326 0.9550 1.8033 0.9873 1.0862 0.7764 8.7986 0.5499 4.3149 1.9709 1.9612 0.6283 0.7909 0.3948 0.6500 1.8286 3.7853 1.1459 2.9041 2.5013 2.9189 0.7077 2.5968 3.7261 2.5855 1.8287 1.0830 0.8501 2.0286 1.4882 2.8054 
1553366_s_at 0.7389 4.7264 4.4811 2.2213 2.6523 3.7794 3.2320 2.9491 2.4326 4.1759 4.9423 2.2128 4.2083 3.5356 2.3184 3.1671 10.6206 1.8010 5.8642 6.7030 4.4493 2.8330 2.4703 1.5175 2.5063 6.1101 7.8349 2.3807 5.5460 5.2605 2.3385 2.6365 6.6133 4.4640 6.9025 5.6166 2.5131 2.4120 4.6145 3.5082 7.1118 
1553367_a_at 0.4526 3.6403 5.0140 2.5630 3.8250 1.9984 2.3016 3.5572 2.9058 2.3727 4.0520 2.9486 3.7623 3.5111 4.1306 2.1012 9.8849 4.7856 8.1314 2.7285 3.4952 2.8500 2.2610 1.5848 2.8592 4.4661 6.1345 4.1000 3.9094 5.0190 3.0298 2.2229 7.5872 5.2345 3.9609 4.6471 2.7356 1.8791 4.0399 3.7374 10.0975 
1553369_at 0 2.3526 2.8245 1.2973 2.8742 0.8842 2.1026 1.5764 1.8503 1.6011 0.8207 1.9243 3.1629 2.4533 2.2478 0.8307 3.5819 0.4134 1.9076 1.5297 2.8899 1.2524 1.0313 0.8538 1.5105 2.5862 2.2859 1.1963 2.4176 3.8226 0.7033 1.2005 3.9209 1.6084 3.3745 0.6729 1.7743 0.3017 1.9854 0.5014 3.2855 
1553371_at 0.5539 2.1504 2.2604 1.9126 1.2936 1.4031 1.7955 2.4951 1.0318 3.4652 1.4843 2.0132 1.9332 1.9267 3.4105 1.2887 5.2297 3.6935 3.4278 2.9253 1.5662 3.2246 6.5358 4.5035 1.4545 3.0042 3.8377 4.8512 3.9522 2.7123 4.5496 1.4868 4.7045 2.8195 2.6861 4.6390 1.8133 1.2510 2.9797 4.3116 2.8790 
1553372_at 0.8479 17.2264 7.7165 18.8235 12.2994 26.8003 12.7355 6.1825 19.1242 9.9217 30.9424 28.2819 19.7015 18.8233 21.6869 18.9081 11.4763 7.7223 32.4815 17.0840 17.9946 15.4671 11.2206 8.5505 12.7764 17.3499 8.5929 17.4970 5.0526 18.8957 21.6765 11.8776 27.2471 26.2240 23.7666 21.3760 18.1166 16.4823 17.4266 13.1583 6.6771 
1553373_at 0 4.8651 0.7574 0.6284 2.8142 0.7587 1.5571 2.8723 0.4073 0.3842 0.5664 2.2910 1.1040 2.4126 0.3085 1.1878 0.6759 1.5952 0.7043 1.0968 0.6310 1.6979 0.3695 2.0828 0.3259 0.3642 0.9697 1.1353 1.1735 0.7238 1.3826 1.0641 0.9291 1.7489 1.3246 3.5537 0.7591 0.3052 0.8063 4.2957 1.0654 
1553374_at 0 1.5842 0.5333 0.6757 2.5744 0.9332 2.5703 1.8232 1.0708 2.9355 1.6842 1.9073 2.7600 1.3943 0.6652 0.9828 2.1507 0.0217 1.7796 1.9817 0.7587 0 1.2342 0.2236 1.9446 2.0052 3.2568 1.3457 3.8937 1.4871 0.1873 1.2041 2.6797 0.6719 1.6208 0.9464 1.7244 0 2.3601 0.8441 2.5859 
1553375_at 0 0.5889 1.3599 0.5502 0.3049 0.9173 0.4617 0.2774 1.2412 0.4197 0.4924 0.4218 1.0613 0.2552 1.1040 0.1900 1.4439 0 0.7498 1.2409 0.6778 0.5741 0.1263 0 0.2702 0.4836 1.3209 0.4381 1.2598 0.2150 0.7412 0.1985 0.5334 0.4306 1.5439 0.0486 1.0582 0 0.4895 0.1143 0.7494 
1553376_a_at 0 1.5739 8.8025 2.6708 1.9433 1.3621 1.5155 1.6084 1.1565 3.1235 1.6934 0.4436 1.5573 0.8538 3.9853 2.6441 6.5875 0.6828 2.8756 4.5293 3.3852 0.7600 0.8561 3.2208 0.2282 3.2962 3.1268 2.6344 2.4708 0.8828 17.8182 0.8186 2.5332 6.5100 2.2869 6.2247 3.2612 0.3123 5.6570 2.3594 2.0352 
1553378_a_at 0 2.2993 3.4517 2.8610 1.2096 3.4844 1.2673 1.6664 1.4341 2.2280 3.0759 2.3479 2.7655 2.9667 2.1322 0.6463 2.4911 1.2455 2.3772 1.9153 1.9456 2.0854 2.3433 0.9252 1.3215 2.4281 4.5112 1.4770 2.8266 3.1747 2.4263 2.8286 3.2473 2.4139 1.2762 2.1641 3.6955 1.6680 3.7872 2.7546 2.2001 
1553380_at 0 1.1560 0 0.2887 2.9309 0 0.9656 0.4524 0.1078 0.3742 0.2852 0.0379 1.4199 0.4814 0.2844 1.0322 0.7286 0.9474 0.9392 3.0419 1.5027 0 0.1231 0.1090 0.2483 0.8337 1.2089 0.3898 2.4450 2.0159 0.0067 0.6014 1.5350 0.8690 0.8233 0 0.3092 0 0.1403 0.5046 1.1660 
1553383_at 0 2.8677 0 0 1.1861 0.0535 2.2751 0.0079 0 1.2460 0.4742 0.9617 1.2702 0.7020 0.5030 0.2945 2.2554 0.3161 0.5415 3.1656 1.3586 0.0670 0.2140 0 1.0241 1.9085 2.9345 0 1.9781 2.1763 0 0.5199 1.8911 1.7440 3.4898 0 0.6219 0 1.7781 0.8388 1.4118 
1553385_at 1.6094 13.0805 8.4804 6.4926 6.5960 11.3524 6.0971 6.1861 7.4909 4.6815 5.7759 9.1691 10.0198 4.9662 6.9943 5.2062 20.3700 5.5747 4.8591 8.7773 4.3258 16.6082 5.4474 9.8436 8.0218 6.9142 5.6587 7.1080 18.6006 18.0289 13.5256 7.5323 15.3238 10.1908 4.0809 9.0726 9.1244 4.9173 12.2779 10.8610 9.7526 
1553386_at 0.1862 0.6905 1.4130 0.3866 0.1589 0.4121 1.1327 0.8394 1.3123 1.1462 2.4553 1.0081 0.6393 0.7118 1.0250 1.4155 1.4438 0.2208 1.7042 0.3273 0.9658 0.3958 3.3877 1.4917 3.3737 1.6249 1.3287 4.7787 2.7082 1.4757 1.0016 0.7212 1.9233 1.2284 0.8094 0.6035 3.7368 0.2442 0.8305 1.9987 1.6886 
1553387_at 0.2178 2.3876 3.6659 2.0213 2.6251 1.2511 1.9310 2.4379 3.2193 2.8917 1.4939 1.6600 2.6465 2.3754 2.7937 2.6360 6.2180 1.3308 3.6553 5.1548 3.8771 0.9762 1.8126 1.1005 1.6044 2.6166 3.9670 1.7323 3.0043 3.3198 1.7310 2.2164 2.6551 3.5178 5.4807 1.1652 2.1581 1.3450 4.1565 1.8855 4.6411 
1553388_at 0.5074 4.2007 3.0191 2.1245 2.6979 1.8191 1.0468 2.8994 1.0302 0.6964 1.2527 1.8646 1.8609 1.0588 3.2724 2.0188 5.9791 0.7044 1.6269 1.9299 1.6968 2.2496 1.5367 0.8130 1.7971 2.1567 4.5209 2.9010 2.1174 3.3630 5.6695 1.9663 1.7532 2.5494 2.3276 5.0796 3.8779 4.5564 2.2307 3.5902 5.9728 
1553389_at 0 1.5259 1.9901 0.6434 3.9597 2.8882 5.6908 0.4195 1.3897 0.4943 1.9482 0.6385 1.0230 1.2885 1.6049 0.5124 2.9500 3.3005 5.7000 2.5315 1.3020 0.8272 0.6085 2.2322 1.6278 1.8726 4.2675 0.7658 0.9017 0.9892 3.9419 4.9109 2.1237 2.5767 1.2503 3.5469 1.9331 1.0233 1.5151 1.7596 5.1500 
1553390_at 0.1157 4.2776 2.8993 4.2230 7.7295 7.3833 9.5152 7.5232 3.9651 1.1517 1.7074 3.4322 2.8276 2.3561 1.9409 4.1917 2.8890 5.0052 11.5672 5.7373 1.9447 3.9843 6.6406 1.1571 3.5125 4.2402 10.6614 3.5715 1.4414 1.3939 6.7745 6.2220 6.7773 7.6446 0.7022 6.0605 4.6593 3.7688 4.9851 4.8249 11.2971 
1553391_at 0.3381 0.7439 10.2255 0.7153 0.6999 1.0028 1.0240 1.2227 1.8536 1.4622 0.5345 0.9719 1.1939 0.2805 1.4940 0.3047 1.1755 0.3875 1.7240 2.3027 1.6087 0.4539 0.6473 0.7751 0.9511 0.6115 1.4443 0.3506 1.4203 1.3498 0.5741 0.5701 1.2454 0.7019 1.3041 0.8830 0.4929 1.0298 1.1256 1.3306 0.9848 
1553392_at 0.2714 4.3893 10.8889 2.3706 2.0016 6.5061 2.2936 2.5184 4.0233 1.9103 9.9277 7.7209 3.0956 1.2873 2.8397 5.8576 9.6778 3.4170 1.6224 0.5757 2.6442 3.1875 5.5260 1.0053 2.2958 2.9574 1.7064 5.5189 2.0381 1.4576 4.8907 0.7586 2.6513 1.5582 3.0079 7.6853 0.5675 4.4718 1.5291 2.6289 0.7986 
1553394_a_at 14.4341 5.3177 10.2657 9.7221 1.6709 17.5071 11.8982 14.1440 10.1508 16.8367 16.6734 9.1213 5.1678 5.7236 7.2014 10.9269 7.4105 8.4202 26.0186 3.5476 6.9075 6.0569 11.2236 7.1832 15.8602 4.1935 16.2255 10.5169 5.3168 8.4069 17.7574 12.5768 15.9030 18.2688 10.1487 11.5122 6.8431 10.4105 8.1566 23.4645 13.8890 
1553395_a_at 0.6186 4.4559 6.3042 2.1458 2.0601 6.4034 4.0278 4.0905 2.1448 4.2437 8.0192 5.2394 5.7710 5.4398 3.5050 2.4688 8.7080 1.4818 3.9460 3.7058 3.0306 4.4759 2.2265 2.4133 4.1823 6.5673 11.4404 3.5838 6.2412 4.0004 6.5544 3.5391 3.1921 6.2897 2.5346 4.5418 4.8617 3.1015 2.3183 5.4700 4.2107 
1553396_a_at 1.8965 3.1216 4.8236 8.3115 1.9244 6.0077 2.3046 2.3550 4.6102 11.4544 6.3926 22.7434 5.4256 7.8478 8.3167 4.3335 14.9289 2.0777 6.3490 4.8674 5.1582 7.8461 7.0753 5.5364 4.3197 16.8606 17.3413 7.2184 12.2491 13.1606 7.8324 6.5322 7.1881 7.6543 9.9134 5.4924 12.6506 3.8660 9.7101 10.3728 17.7847 
1553397_at 1.2892 4.9772 2.2002 2.7830 4.1612 3.5165 5.3116 4.2638 3.5695 4.7859 4.7044 4.7783 6.5798 3.8105 2.8086 2.6826 8.6434 0.8560 6.4048 5.7788 6.0221 2.3276 1.8947 2.3848 2.6907 4.3099 6.5971 1.3088 5.9691 5.4119 2.1627 2.0033 6.6037 4.5276 7.4408 4.3143 2.6158 2.9006 4.8851 3.0451 6.6975 
1553398_at 0.0027 1.1686 1.5318 1.2225 0.5193 1.5894 1.1108 0.7647 2.1926 0.8340 2.1503 1.2995 2.0010 1.5806 1.5741 2.0209 6.0058 1.2433 3.1981 2.2593 1.6402 0.7221 0.9321 0.4606 0.9290 2.3613 2.9131 1.3631 2.2157 1.5120 1.2127 0.5309 2.4790 2.1126 2.5058 1.4574 0.9083 1.4804 2.9454 2.2197 3.4457 
1553399_a_at 0 1.6640 0.5340 0 0 0 0 0.7434 1.8473 1.5683 0 0 0 0.1130 0 0 0.9111 0 0 1.1561 0 0 0 0 0 0 1.6195 0 0 0 0.8460 0 0 0 0 0.3160 0 0 1.3834 0 0.4340 
1553400_a_at 2.8054 4.0784 5.1475 1.3195 3.3766 7.3977 1.9774 1.7305 0.7367 1.0459 1.2424 1.5695 2.1131 3.7258 2.5043 1.4236 7.2681 2.4000 4.5777 1.9215 2.2876 1.7000 2.1454 0.6006 1.1681 1.2977 1.1779 7.1069 2.6151 2.1588 1.4032 1.5667 2.6602 5.6145 2.2365 1.0228 1.1576 1.8786 1.8838 2.3698 2.7260 
1553401_at 0.5176 6.0105 6.0480 3.9496 6.0997 8.5636 5.2246 5.4963 5.4576 1.6006 5.7539 5.1168 9.4138 4.7324 5.6809 3.9123 11.9529 2.8450 3.9678 12.5748 9.3288 1.9683 2.9838 1.6287 4.8872 5.8204 4.4549 3.7221 6.6222 6.2942 8.3149 3.7954 8.5036 6.3713 11.4523 4.6281 4.3803 3.3725 7.3544 4.2030 3.2968 
1553402_a_at 0 0.8014 1.6796 1.0600 0.2582 1.0354 0.6700 0.7640 0.9618 0.6860 0.7726 1.3960 0.4090 0.9896 0.6329 1.1861 6.2755 0.1402 2.1318 0.5676 0.6549 0.7967 0.7928 0.6240 0.8734 1.5541 2.5826 0.7011 0.3594 1.1121 1.1446 0.4286 1.2137 0.9904 0.7811 0.5960 0.8702 0.8581 0.6791 1.6242 2.1557 
1553403_at 2.3180 2.4160 3.5358 13.1877 20.5716 1.9300 21.7911 25.6572 21.5738 20.7445 3.0596 0.9175 45.8188 24.2885 16.4122 14.8268 8.6982 10.6645 3.1311 3.3126 25.0464 12.5298 13.4835 11.4285 20.4947 2.3720 2.8963 13.9131 33.0515 3.1951 14.5398 9.7372 2.5401 1.2013 1.6457 2.9680 17.4733 9.0756 23.2928 22.8878 29.9840 
1553405_a_at 3.1971 11.6938 1.5162 0.9691 2.0684 4.2192 2.9166 3.5590 1.4141 6.4435 13.6338 8.2099 2.0148 2.9811 4.6903 28.9224 3.4210 21.6629 16.5205 12.9136 1.5754 9.8796 30.3196 20.1010 5.9680 10.0808 17.7200 29.9850 10.3882 4.4402 36.7291 0.4164 7.1802 2.1108 4.4050 44.6506 8.1536 26.5337 4.3230 2.9808 2.3901 
1553407_at 4.1286 3.3337 1.5220 0.7006 7.4182 0.6066 6.1024 2.4030 1.8581 2.3409 0.7549 3.6533 0.7367 5.6362 1.6193 3.9281 3.5091 3.4713 0.6176 2.3110 2.8871 0 0.7462 4.7390 5.1928 0.9072 3.0726 3.7755 8.9083 2.4257 0.5561 2.2315 1.0041 2.6350 4.3015 0.7504 3.2352 4.1662 4.0053 0.6983 2.2111 
1553409_at 0.2334 6.8550 5.5551 5.2337 5.0835 6.3088 0.9852 5.0974 1.5736 7.0960 4.3743 8.0811 3.4503 2.8849 3.5163 6.8276 4.9354 2.2679 19.1810 2.3377 3.6192 4.5879 6.7899 3.5430 6.5319 3.6665 11.9390 5.2573 1.9339 0.7025 6.9148 4.1402 1.7472 13.6354 2.1792 8.3601 1.1261 4.0769 1.3717 8.4957 4.5179 
1553410_a_at 0.6571 2.1482 1.3210 0.1220 0.9418 0.9133 0.4067 1.8060 0.7402 0.6137 0.7201 0.5135 0.6794 1.4222 0.6692 0.3257 0.8324 0.7313 0.5717 0.3282 0.6552 0.2493 1.4358 0 0.3661 1.1623 0.7552 0.0340 0.5966 0.8229 0.4739 0.1415 0.3675 0.5796 0.8411 0.1957 0.6832 0.0121 0.8633 0.0391 1.2722 
1553411_s_at 0.0396 2.9924 4.4428 1.6480 1.2175 5.4920 3.2037 2.9244 4.1904 0.9476 1.3463 2.4191 1.5215 5.5158 2.2634 1.2247 5.1812 2.0162 3.3739 0.9342 2.0157 2.7075 2.6208 1.7624 3.1011 1.6579 2.8983 6.5121 0.9837 2.3133 4.4660 2.1719 2.3586 3.1489 2.8793 4.9030 3.2087 3.4717 2.5610 5.8352 1.7050 
1553412_at 0.3780 6.0231 3.6001 7.1097 4.2076 8.1281 1.8846 1.2440 4.0358 2.9722 8.0127 4.9723 3.6526 5.1007 10.8216 5.9900 3.5717 4.4979 7.7800 5.4613 3.0484 2.3159 6.3727 5.7497 8.6879 5.1621 8.7259 2.3786 8.5551 3.2310 6.5769 2.5509 3.4556 2.0238 6.8659 8.9696 10.2044 4.5945 12.8129 4.7265 3.1809 
1553413_at 0 0.1770 1.1769 3.4495 0.3163 3.5209 1.4555 0.5773 3.3595 0.9057 1.0410 1.1537 0.6423 0.9448 2.9942 2.6500 1.6306 1.5843 1.8845 2.5049 1.4199 1.5184 6.1408 0.8522 1.1768 1.7260 1.6008 2.5556 0.7547 0.6000 1.3645 3.4549 1.5248 1.3351 1.0142 2.1717 0.6369 0.4628 0.8821 1.1557 2.8029 
1553415_at 0 0.1165 1.0025 0.7388 4.6770 0.3227 2.9522 0.3699 1.1589 4.3812 0.6978 0.8696 1.1619 0.9655 1.6846 0.6102 1.2377 1.4850 0.4719 1.1803 0.9441 0.3707 2.1029 0.8371 0.3292 1.0346 1.8856 0.7542 1.2507 0.4901 0.1392 1.2340 0.8403 2.2822 0.9533 0.8816 0.5253 0.2801 1.2961 1.0245 2.0630 
1553417_at 0 1.0074 1.0754 1.9649 1.6311 1.0323 1.8230 1.6616 1.9443 0.7679 3.5315 2.6468 2.4044 2.3981 3.0571 1.3868 3.4298 0.3079 2.8416 3.5680 3.2501 0.6453 0.6754 0.7387 1.2175 3.2272 2.4921 1.4664 1.8790 3.1620 1.0307 1.0188 2.2684 3.6950 1.8992 1.4056 1.6930 1.6002 3.0721 1.4274 1.8302 
1553418_a_at 0 0.9543 1.0603 1.0951 0.7139 0.7659 0.9827 0.5875 0.6336 0.7021 0.7252 0.8597 1.8664 0.2874 1.1110 0.9010 1.2111 0 0.8000 1.4833 1.5629 0.7226 0.7086 0.3383 0.5883 1.7082 2.3557 0.7711 2.0003 1.6720 0.9838 0.3395 2.7942 1.9095 2.8481 0.7555 1.2971 0.2621 1.7698 1.2408 1.5489 
1553420_at 0.7481 6.2928 1.3192 1.7800 2.3643 5.9350 2.7081 3.4146 2.6327 3.0143 2.3637 7.0329 4.3269 1.9890 4.7262 2.0136 2.0859 1.2339 2.9449 5.4927 4.1309 7.4337 0.6886 3.7123 2.3654 4.7276 7.0382 6.4032 6.0350 6.2416 6.2022 2.8854 6.2374 3.4196 7.2124 2.0199 3.1464 4.4778 5.3005 4.3043 4.0924 
1553422_s_at 0.4492 1.8535 2.0512 0.4342 2.1540 0.7562 2.2716 2.4421 2.1916 1.1916 1.8396 2.4687 2.5960 2.1412 1.6897 1.2163 4.2553 0.6353 2.3383 2.4851 1.6950 1.0396 1.1286 0.7601 1.7833 1.9597 4.7803 1.2161 2.4408 2.5471 0.7863 1.2539 1.5165 1.5940 2.9720 1.0532 1.0824 0.1906 0.7551 1.7886 1.4735 
1553423_a_at 0.4400 0.0282 0 0 0.8024 0 1.2017 2.8562 0 0 0 0 0 0 0 0 0.9987 0 0 0.5416 0.2428 0 0 0 0.2129 0 0 0 0 0 0 0.1272 0 0 0 0 0 0 1.3352 0 0.3289 
1553424_at 2.6019 9.1187 13.3184 10.7994 5.7944 22.4781 4.7531 6.8553 12.9109 9.5372 18.1421 9.2995 9.3789 9.5190 8.1710 10.5913 16.8191 4.6521 31.8065 14.0308 7.4023 9.3241 6.2725 3.8381 9.5829 18.0961 24.1488 11.3151 11.9525 14.5290 22.0093 5.7382 21.1363 29.0584 12.8221 17.6228 14.1271 12.4438 16.6880 13.9314 27.3378 
1553425_at 0.5911 1.6711 2.2389 1.2247 0.9497 3.3068 2.0292 1.6077 2.0412 1.0271 2.7912 1.1691 1.7348 2.1303 1.6353 1.3287 4.1390 0.4081 2.8227 3.3784 2.3893 2.1182 1.5245 0.4463 1.5641 3.1979 3.6778 1.6664 1.4463 2.0644 2.4907 1.8941 1.5149 2.9405 2.7384 1.6254 2.2244 2.1691 2.7372 2.4659 2.0712 
1553426_at 0.9177 1.2319 1.5351 0.5921 3.0125 1.3989 0.7080 1.4856 0.6711 1.1899 1.1897 0.6842 0.7391 1.3596 0.6470 0.8579 3.6386 0.6681 1.1302 1.5397 1.8914 0.3013 0.5886 1.8155 0.5317 1.8954 2.4257 0.7006 1.5487 1.1578 1.0183 0.8097 1.8144 1.3868 0.7902 0.6207 1.2683 0.7954 0.6884 1.6171 1.4207 
1553427_at 0 2.1821 0.8012 0 1.3045 0.2642 0.1935 0.9000 0.8416 0.4801 0.7754 1.3911 4.5258 1.0956 0 0 1.7608 0 3.3136 3.6858 2.4081 0 0 0 0.3983 0.6934 1.0198 0 1.3738 2.2329 0 0.3767 1.9573 1.1816 3.2492 0 0 0 0.9255 1.2027 0.1609 
1553428_at 0 1.2853 3.9271 1.7930 1.0836 2.8534 2.3833 0.3383 2.4897 1.6626 0.8885 2.0749 1.7933 0.8408 1.9713 2.6442 7.3133 0.9120 4.1145 2.6291 1.0149 2.5679 0.9267 0.6768 0.4739 2.4478 0.9357 1.2983 1.6145 2.4383 2.4854 1.2244 3.3931 5.3157 1.3069 1.6419 3.3590 3.0979 2.0896 1.1806 2.6049 
1553429_at 1.4577 2.5024 2.1594 1.4737 2.8454 0.8293 2.4731 2.5648 2.6509 2.8229 1.2621 3.7467 2.6358 2.2293 3.1271 1.1655 3.8729 0.2250 3.8980 3.0319 5.2187 1.5600 1.6088 1.3408 2.7667 3.4086 4.9547 1.5767 5.8281 5.2687 2.4016 2.5942 5.3763 2.1342 5.8254 1.1250 2.5801 2.1041 4.0653 3.0503 2.5510 
1553430_a_at 0 1.6137 2.0365 1.8284 1.9446 1.8009 1.1182 2.1565 1.6692 2.3853 3.0780 3.5616 2.4535 1.3603 2.0992 2.7782 4.9574 1.5252 2.9086 1.5623 1.2757 2.1717 2.5202 2.0664 1.9863 2.8646 3.4849 2.3779 3.3714 3.3515 2.4012 1.6149 2.8485 3.8933 1.5173 2.2116 2.6439 2.3365 2.3319 1.8494 3.1383 
1553432_s_at 0.2581 9.4175 5.8376 5.0830 8.2325 7.8583 8.6807 9.6407 9.3381 8.4419 13.2071 9.7094 13.3153 9.2975 12.7711 8.1223 4.7954 3.3570 9.0988 15.8267 12.6180 7.8806 4.8233 2.4092 8.6357 12.1108 24.6202 8.5078 9.7227 16.8285 4.6042 6.0708 9.6675 6.7531 4.6647 9.4594 11.5872 2.6089 15.2652 11.6802 11.5432 
1553433_at 0 0.3931 2.3192 0 0.6387 0.1613 0.7205 0.5353 0.2378 0.5563 0.3722 0.7931 0.6164 0.2665 0.7116 0.0802 3.4013 0 0.7193 1.6964 1.8149 0.2335 0.3625 0 0 0.2885 0.4097 0.2022 1.2467 1.0472 0.1697 0.5899 1.1756 0.6197 0.9539 0.5001 0.2839 0 1.0045 0.5777 0.6535 
1553434_at 0.3199 2.7003 24.0221 2.8623 1.6777 6.2616 1.6412 1.6831 7.6290 4.1582 5.7237 2.6776 0.7109 1.2433 0.6592 4.1054 2.6713 0.5894 10.2216 3.8568 2.5967 2.9453 1.1565 0.9955 2.1899 4.5911 1.3441 2.9133 4.2771 1.5904 4.6268 1.7288 5.3256 5.2685 0.6215 5.3048 1.9403 2.9199 1.0814 3.4046 5.6352 
1553435_at 11.1671 19.7102 2.3046 3.4031 4.2151 8.5291 5.4698 3.9531 5.9169 3.8241 6.1464 8.1753 2.2382 10.0131 3.6546 8.0740 7.4974 2.1844 9.8965 7.9808 6.2182 7.7003 2.8480 8.1633 50.8263 5.6510 2.0165 0.9716 1.2756 2.1281 4.1358 3.9752 2.5918 7.1313 5.6222 9.8676 5.6658 1.3493 4.2831 5.1772 11.0849 
1553436_at 0.2979 1.5733 1.1638 2.2649 2.9285 1.6084 3.5632 3.0627 2.1844 40.4004 1.8325 1.5219 2.5686 3.2394 14.4567 3.1474 3.4104 0.7642 10.0898 1.3765 4.2475 3.6125 1.6519 2.9449 1.5190 2.1825 2.9945 9.4375 2.5993 1.4291 2.0576 2.7198 2.5074 2.5847 4.7718 8.5992 9.0268 1.7071 8.3400 2.0206 8.4222 
1553437_at 0 2.8348 2.3830 1.5081 2.9408 2.4087 2.8279 1.6066 4.1044 4.6352 3.3081 3.3226 3.7693 3.7949 2.0932 1.3610 7.4204 3.2486 6.1940 5.0951 3.4533 1.5815 1.9430 1.1292 3.2085 4.2650 6.0461 1.8430 4.4227 4.5007 1.2803 1.7974 3.5184 3.1928 5.7835 1.3123 2.6241 0.8253 2.6586 3.7653 5.8884 
1553438_at 3.6306 4.8751 6.7733 4.4468 3.7466 7.5503 5.8772 5.1051 6.5525 5.5657 8.1421 9.8278 9.3076 6.1736 9.2798 6.8760 11.6589 3.7505 6.4886 6.3777 5.2469 6.3275 5.9485 4.2549 8.0631 8.9370 13.7280 5.1856 10.6440 11.1219 6.6170 6.3394 10.8269 11.5488 8.9869 7.0637 8.2176 4.5380 3.3913 7.3412 8.3732 
1553439_at 0.1059 2.9920 4.1060 3.8201 3.2536 4.4777 3.5138 2.1003 3.8185 3.3173 4.1882 4.8992 2.7122 6.7808 5.7398 3.2500 5.4742 2.6210 10.1842 3.8208 2.0805 3.5066 4.2948 2.2759 4.4463 4.3131 7.6637 2.4066 3.8872 2.9536 2.8408 2.1501 3.9212 2.8202 3.9325 3.4885 3.8074 1.6764 3.9827 6.6053 8.3751 
1553440_at 0 7.4446 7.2271 7.5560 4.6062 13.4309 5.9884 6.6126 11.7634 9.5739 17.6025 5.6219 13.8473 9.9466 6.1493 9.0679 1.6887 2.5885 15.3694 14.6366 8.6391 3.6920 3.7191 2.2472 4.5707 14.4769 24.3020 5.2414 12.6164 10.4238 5.6637 2.6100 14.4884 12.9505 12.9197 7.3920 5.7868 6.5329 11.3925 9.6616 14.1763 
1553441_at 0 0 0 0 0 0 0 0 0 0 0 0 0 0 0 0 0 0 0 0 0 0 0 0 0 0 0 0 0 0 0 0 0 0 0 0 0 0 0 0 0 
1553442_a_at 0 3.7363 2.6457 2.8660 3.9314 3.0292 4.6781 4.4133 5.2306 4.0585 6.0109 5.4379 6.4081 6.2256 3.3496 2.3014 4.6969 1.6027 7.8906 4.7007 5.9921 2.5980 3.3508 1.3888 2.9195 4.6724 8.6017 2.5092 6.7996 6.6592 2.2548 2.1676 6.8851 4.3355 8.0814 2.4746 2.8313 1.4698 4.2569 4.9743 6.7607 
1553443_at 0.3916 14.8147 3.0828 14.4826 10.3724 5.8007 2.2161 14.6506 15.4556 12.2363 8.5855 17.4045 2.2244 12.3604 5.4510 11.8881 8.7983 5.9840 7.1956 3.1587 5.1252 13.2226 8.5377 4.9371 13.3175 6.6402 5.4288 3.6631 1.9590 2.8905 20.5739 11.7177 2.9789 8.3014 3.6696 18.2742 3.9458 12.6030 2.9056 2.5357 13.1258 
1553444_a_at 0.2188 2.6411 3.9428 1.7703 3.1941 1.4656 2.1041 3.1286 3.7331 3.6869 4.5030 2.6616 4.0651 3.2778 2.4175 1.3239 8.1005 1.3261 2.9866 2.7107 4.7775 1.7827 2.3226 1.2164 1.6002 1.3186 3.1609 2.3746 3.3571 3.3768 1.2282 1.7795 3.0014 2.9653 4.0505 1.9729 2.9996 1.1834 4.5032 1.8084 3.8346 
1553446_at 0 4.2118 7.0045 1.8376 0.6285 0.8072 0.7319 0.8548 1.1870 1.7155 0.8820 1.0910 1.3692 1.1006 1.2190 1.0631 8.2247 12.3566 1.5741 2.3212 0.9542 2.8971 1.6157 1.4178 0.7360 1.7031 3.3734 0.4312 2.0423 0.6685 0.5068 0.3380 1.9496 2.1023 2.3683 0.5323 0.9034 1.0713 1.9756 1.0802 2.3183 
1553447_at 0.0217 2.7575 2.4299 2.0693 0.9759 2.4953 2.0197 2.4025 2.4622 2.7687 3.5871 3.0264 3.4063 3.7202 2.8783 1.3309 5.1474 1.1627 7.4873 4.4086 2.4031 2.2051 1.6093 0.6152 1.9420 3.7992 5.4302 1.7131 3.5091 3.5549 1.2464 1.8526 4.6845 1.8978 4.4844 2.6943 3.3151 2.1242 3.8730 3.7166 5.5717 
1553448_at 0 0.4434 1.2117 0 1.4901 0 1.1992 1.5119 0.4257 0.5382 0.1831 1.5994 0.7729 0.6495 0.1489 0 1.4540 0 0.3774 0.3194 0.9351 0.1093 0.1699 0 0.5611 0.4302 0.7890 0 0.9143 0.6458 0 1.2549 0.6894 0.0847 0.8308 0 0.5712 0 0.3751 0.5152 0.5632 
1553449_at 0 0 0 0 0 0 0 0 0 0 0 0 0 0 0 0 0 0 0 2.5088 2.6378 0 0 0 0 0 0 0 0 0 0 0 0 0 1.1252 0 0 0 0 0 0 
1553450_s_at 2.0616 1.6503 6.3175 6.3738 0.7217 8.0823 1.4137 0.8695 1.4852 11.9909 2.1255 2.8074 6.0074 1.3321 2.4101 8.7100 6.2975 1.2908 3.1603 2.6626 3.2700 6.8239 2.2329 4.9359 2.0137 3.6383 1.7876 8.3996 1.5005 6.2900 8.2044 0.7289 1.1152 4.7546 2.1905 2.7515 6.0430 5.7819 1.3020 1.6090 2.5714 
1553451_at 0.5781 0.9424 2.5346 1.2937 0.8283 2.3396 0.7346 0.8870 1.4036 2.3087 0.9930 1.1027 2.2195 1.6583 1.0092 1.0916 1.9451 1.1605 2.7967 1.8423 1.4903 0.6608 1.0817 0.3343 1.0389 1.1119 2.7026 1.0390 1.9857 2.5525 1.8091 0.6695 1.8152 1.9074 1.6876 1.4367 1.2020 0.7345 1.7770 1.0170 2.6431 
1553452_at 0 2.0390 1.1528 1.5983 1.4528 1.1840 2.5923 1.9160 0.6754 0.7834 0.4619 0.6054 0.7012 0.8125 0.4944 0.6508 1.2653 1.5064 0.9711 1.1370 1.4030 4.2266 2.0695 1.0734 3.4508 1.0703 1.2998 1.0122 2.5310 1.1022 1.3385 2.1837 1.4280 0.3684 1.5812 1.2002 0.8912 0.3508 0.5926 1.5101 1.2970 
1553453_at 0.3893 1.6871 4.7031 2.8277 2.1910 4.6015 1.9264 2.1431 3.6944 3.2868 4.8933 2.5137 4.0030 3.1584 3.4176 3.0557 9.8555 1.4578 9.1337 4.8066 3.4444 2.4193 1.7661 0.7991 1.9090 4.5098 6.0619 2.1217 4.3638 3.6052 3.3181 1.4443 5.6200 5.0305 5.0471 2.9174 3.1510 2.5708 4.2487 3.3146 5.9866 
1553454_at 0 3.0728 5.2800 1.3353 2.0493 10.7382 0.5226 1.4218 2.6624 1.0417 156.2150 1.2611 0.8121 0.8247 2.3053 0.5748 1.4871 0.4639 1.8600 0.3516 1.2119 0.3440 0.3099 1.0248 0.9442 1.2122 1.9317 0.8074 0.6153 1.4491 0.3075 0.2733 1.5283 1.4908 0.7436 0.4343 0.9377 1.5658 2.1141 1.3254 2.9647 
1553456_at 10.5461 1.7488 2.8065 2.3665 1.0868 3.7057 1.2063 1.5022 1.5703 2.1676 0.5809 1.8313 2.6529 1.4708 0.8891 3.7869 9.2682 0.5810 4.8346 5.2989 3.8608 1.9621 1.2577 4.4068 2.3535 2.3067 4.7439 0.9902 4.3393 3.3166 2.8220 1.5862 3.0430 2.8270 5.1208 9.6743 3.7141 3.4176 4.3754 1.8002 3.9485 
1553457_at 2.8805 3.5953 7.5143 2.1811 2.6854 4.5900 2.4159 2.0947 2.6922 3.1948 2.1809 3.8487 4.9558 3.6168 2.9080 2.0095 7.0191 0.7453 8.0191 5.2958 3.7320 2.6793 1.8939 1.1015 3.2178 5.3145 6.4265 2.8023 4.4927 5.8046 3.3455 1.8547 7.0464 3.5338 6.3980 2.1660 2.6381 4.1919 4.6538 4.9393 7.3333 
1553458_at 0.8945 2.4866 1.9760 3.0667 2.9274 1.3315 2.8908 2.6531 3.6378 4.7209 6.0374 2.8833 2.0995 3.0648 3.5850 1.1452 5.8341 1.2189 10.5961 4.9190 4.3722 3.0237 1.7139 1.0103 1.3675 6.5693 4.2187 3.1881 1.9797 4.4858 2.9239 1.8718 5.3014 6.9240 5.3163 3.7042 3.4934 2.3040 4.1940 5.6916 3.4849 
1553459_at 0 0.6540 1.8163 0.4181 1.0258 1.4235 0.7173 0.5087 0.6871 1.2287 1.6869 1.2061 1.3080 1.0444 1.1188 0.5815 3.8331 0.7806 3.8858 0.8702 1.7576 0.3525 0.6937 0.3755 1.9807 1.6666 2.3077 0.7808 1.5174 1.0379 0.7319 0.4754 2.2076 1.2904 1.6770 0.9870 0.7792 0.3338 1.4244 1.5624 2.6362 
1553460_at 0.1991 3.4121 1.0413 0.6759 3.5267 2.2962 2.7624 3.5648 2.5491 0.9330 1.9524 4.2934 3.9201 2.6106 3.1519 1.9087 7.2693 0.7592 4.4855 4.6562 2.5082 1.4184 1.4044 0.8578 2.1883 3.8980 4.4350 1.8254 5.9809 4.9270 0.3814 2.3605 4.7041 2.4812 2.6030 2.0889 1.7797 0.4390 3.1352 2.9856 3.8130 
1553461_at 2.1701 23.1999 63.8032 38.8853 15.1298 121.6614 2.9759 1.1676 1.5613 28.2383 47.8895 1.2529 1.6588 1.0840 1.5806 2.7803 176.1821 14.3830 4.3577 0.7795 2.8962 38.6459 25.2721 1.0278 27.3218 1.1148 8.4972 34.0754 0.7387 1.8759 113.0925 0.9515 1.8146 6.8020 1.8170 4.5330 62.2414 35.6979 0.3692 61.2852 3.2803 
1553462_at 1.5548 1.8822 0.5128 4.6630 5.0037 2.7807 5.7504 8.7110 9.5116 8.7222 3.7376 5.4731 8.2923 6.4672 11.8927 7.8462 10.7427 3.7628 5.8096 11.1392 11.8937 0 6.1391 5.9610 3.9941 4.1178 6.5367 10.8989 11.4269 11.4663 2.1248 9.7647 8.6019 7.1570 18.1312 2.3320 4.8437 4.3130 13.2773 3.6854 9.1040 
1553464_at 1.1948 3.9540 2.8183 2.0593 2.4728 3.3923 1.8631 2.4960 3.2684 3.4529 5.3244 2.8400 4.9364 4.1451 3.4756 2.3929 7.1866 0.9219 4.4173 6.0475 4.5559 1.7681 1.3173 1.6755 3.3634 4.6638 5.0965 2.1609 4.4527 3.9689 1.8140 2.0491 7.4788 4.8910 5.1854 2.8465 3.1756 1.2597 5.7775 4.5495 7.7421 
1553465_a_at 0.4792 4.6015 2.6416 2.1000 2.7384 1.3713 3.5343 2.9982 3.4688 3.0681 3.3394 3.2266 4.6729 2.7044 4.4751 2.0902 4.1237 0.9334 5.3131 5.6731 6.0321 0.9088 1.4246 4.6636 2.4985 2.3983 7.0600 1.7961 3.0237 4.9165 5.2594 2.2035 2.5746 3.4724 8.5268 2.0121 2.9759 4.1329 5.2838 3.5432 4.6711 
1553466_at 0.0143 1.9478 1.0713 0.7488 2.5001 0.7542 2.4020 1.5447 1.8523 1.2309 1.6589 1.2168 3.1912 1.2605 1.2714 0.7042 2.3918 0.7736 2.2316 3.3162 1.7208 0.5895 2.3316 0.8444 0.8448 1.8294 2.2709 0.9843 2.0948 2.5236 0.9606 0.9361 2.2317 1.2596 3.6437 0.1569 0.8381 0.3809 1.5376 1.1796 2.4682 
1553467_at 0.5559 2.8067 0.7478 0.6140 3.6568 0.6890 1.5634 1.9929 1.8474 3.6760 1.7256 1.1348 3.2406 2.3600 2.5983 1.5036 1.6513 2.2765 2.8159 3.7984 3.0083 1.5276 1.1061 1.2776 2.5838 2.7896 4.3732 1.0180 2.6740 2.8887 1.3596 1.8933 3.1495 2.2113 3.9156 1.9641 1.4536 0.6031 3.0875 2.4138 2.1215 
1553468_at 0 2.7711 7.2186 1.0115 1.2653 5.2954 0.4527 1.2174 3.8008 1.2349 1.7748 2.6075 1.3123 2.0732 0.9302 5.2498 2.8202 3.8479 3.4408 2.3182 1.0371 12.9221 9.4284 1.8751 0.3902 1.0368 2.5012 6.9047 2.6945 2.1314 4.8224 2.5188 0.6039 1.2116 3.2673 6.5280 0.7499 0 0.8077 0.5321 2.2911 
1553470_at 0 3.4861 0.2373 7.8044 2.9174 6.5753 5.3392 2.3532 0.6260 3.4539 1.8199 3.9469 2.3177 1.4463 2.4080 1.1173 4.1702 0.2021 2.1850 2.9689 1.9292 1.8604 1.4009 0.5537 1.9295 2.9775 5.1723 1.2750 1.5923 2.9074 0.5251 2.0604 4.8085 1.2993 1.7395 1.9866 3.0909 2.7580 2.4489 0.7196 3.3507 
1553471_at 0 3.4340 3.6692 2.6255 3.2757 2.8927 3.7267 3.0263 3.9887 3.8740 8.4142 3.5822 5.9495 3.2708 1.0325 2.3042 7.5577 0.8156 6.6892 7.3970 5.2568 2.4198 1.9584 0.9254 2.7438 5.0292 7.5646 2.5157 6.5916 6.6881 1.5551 1.6731 6.8146 4.2604 6.6783 2.9420 3.8710 1.1656 4.0563 4.9247 6.0206 
1553472_at 0.7261 2.1937 10.2276 5.7660 2.2113 10.4212 2.4124 4.8990 1.7063 3.7876 4.0082 5.9732 2.3955 5.1009 9.9704 6.4915 7.8754 2.4431 13.6214 4.6676 2.7971 6.8151 3.3642 2.2032 5.8469 3.8444 3.8075 5.8536 1.0488 2.8434 10.1092 3.3263 6.9097 11.5953 4.2125 4.9775 10.4302 5.1880 7.7432 1.6437 7.4401 
1553474_at 0 0 0.3121 0 0 0 0 0 0 0 0 0 0 0 0 0 0.6226 0 0 0 0 0 0 0 0 0 0 0 0 0 0 0 0 0 0 0 0 0 0 0 0 
1553475_at 0.2077 4.1345 3.0634 3.0029 3.0872 4.6554 2.5609 4.3240 5.0391 3.7484 5.7166 4.6966 4.6142 4.5945 5.9816 3.8271 6.6871 1.4667 6.3200 3.3453 2.3283 3.7228 2.5593 1.4530 3.2231 4.8444 5.0358 3.5063 2.5101 2.4742 4.2224 3.1458 3.7333 7.8601 3.5302 4.0606 4.5305 3.9025 6.1316 4.6501 10.2311 
1553478_at 0 5.2689 1.2220 1.1089 7.1330 2.1446 2.1289 2.0917 2.1025 0.5237 1.6297 2.7571 0.7516 1.7260 1.1824 0.9391 1.7794 4.4766 4.4736 2.1549 2.8493 3.7890 1.8993 3.1933 7.1900 1.1277 2.3081 0.3393 0.8091 0.8159 1.8882 5.1669 1.5318 2.6514 1.8186 0.6779 1.7081 0.9827 1.5436 1.9665 5.5286 
1553479_at 1.6520 4.1284 1.4840 3.0516 1.9091 2.7300 1.4789 4.3463 2.0558 4.6288 2.0535 1.2675 2.7345 2.2118 1.6292 2.1483 1.6072 1.1370 5.6296 3.3493 2.7952 2.1271 2.8150 10.7047 1.2795 0.8518 4.4016 2.3266 3.3610 2.3318 3.4810 2.9520 1.9232 1.6094 1.3497 1.7124 1.0707 1.0856 2.6260 2.4150 3.9678 
1553482_at 32.3149 1.9121 10.5581 36.8324 29.1338 21.9231 27.4611 26.7433 9.2524 3.7120 6.7156 3.5947 5.5752 4.2927 28.9020 44.3931 1.9389 11.0604 255.5924 0.5234 7.8597 3.2568 29.5051 11.3252 24.5630 2.9768 1.2471 21.8421 1.2097 0.4242 18.1712 2.3009 4.4726 10.1413 1.1956 25.3911 62.9291 10.1595 55.3434 48.9842 3.8577 
1553483_at 0.7534 6.3360 5.1596 2.1367 3.6738 3.4397 4.2209 4.1746 1.5988 3.7905 7.4089 3.8806 7.3132 7.7998 3.8018 3.7061 12.2420 1.8627 10.9656 4.3457 4.7962 4.0678 2.5451 0.4709 1.4895 4.2042 13.4724 2.8392 3.4130 4.9403 12.0244 2.6774 13.0742 5.6089 4.9286 10.8439 5.1559 9.0773 6.4845 7.0776 10.2183 
1553484_at 0 1.5887 7.3965 0.4986 1.1837 0.9475 0.8999 1.6238 1.0050 0.8689 2.2164 2.1749 1.7431 1.0898 1.4248 0.8316 0.7678 0.2248 0.8567 1.6554 0.6469 1.5079 0.7513 0.0812 1.1627 0.8708 1.1806 0.8119 2.0499 1.2858 1.3397 1.5142 2.2619 1.3187 1.3762 1.2952 0.5630 0.8528 1.2426 1.2404 1.8689 
1553485_at 0 2.6738 3.0393 1.8749 1.1470 3.6209 1.3795 1.3328 2.2473 1.8677 2.4617 1.1907 2.5661 2.4433 2.8760 1.8552 6.9219 0.4995 5.6596 3.1901 1.9900 1.7874 1.0480 1.0387 1.5150 3.9206 6.9320 1.5887 2.9746 4.0083 3.1298 1.0152 3.8833 4.4797 3.1079 1.5614 1.7256 1.9164 2.4638 2.6789 6.0991 
1553486_a_at 0 2.4271 1.7459 2.4707 3.1040 1.0925 2.6918 2.4260 2.7530 1.9899 3.7932 0.7251 1.3025 4.2172 2.0424 1.5927 2.9822 1.1502 1.9072 0.6715 0.8979 0.8660 1.8823 0.5422 2.4309 0.6398 1.5709 1.7942 2.6491 0.6430 2.0802 1.3896 1.2624 2.8912 2.6775 2.2163 1.0142 1.7505 3.4938 1.3097 1.8460 
1553488_at 0 3.6977 2.8065 2.1018 1.4617 3.5609 2.0930 1.1542 1.1030 1.0263 0.3227 1.7726 1.8989 0.8611 1.7195 0.2494 3.3454 0.0061 1.8636 2.5981 0.9846 0.5867 0.4851 0 0.5459 1.6833 2.2588 1.7247 1.5339 2.0426 1.5717 1.4363 1.4771 1.1054 0.9303 1.1024 0.1679 0.3915 1.4566 1.4901 2.2661 
1553489_a_at 0 0.7318 0.9882 0 0 0 0 0 0.5396 0.4582 0.8742 0 0 0.1780 0 0 3.7513 0 1.1694 0.9901 0 0 0 0 0 0.3217 0.5663 0 2.9372 1.1283 0 0 0.8424 1.0234 0.7851 0 0 0 0 0 3.2623 
1553491_at 0.4417 7.1228 4.7084 0.8879 5.8445 6.2458 4.1199 1.6612 5.2715 5.4676 4.1954 6.3423 7.5412 3.9772 7.6533 6.9209 9.4991 2.8241 6.7460 10.6436 8.7861 2.9025 2.6465 0.9496 4.1497 9.1839 5.7572 5.9298 8.5349 2.0613 5.7213 3.4147 2.4021 3.5787 11.5831 4.4194 4.8821 2.8672 11.7211 5.0290 2.6700 
1553492_a_at 0.1963 2.2521 12.3811 2.4235 1.4009 2.9958 1.6202 3.2728 2.6825 3.0661 3.4564 4.2428 1.9003 3.0241 4.7286 2.6555 13.0508 1.3793 6.0279 3.9524 2.3183 3.9469 1.9904 0.4374 2.5710 5.2569 3.4137 2.0371 1.7437 2.6203 3.7779 1.4212 5.7390 4.1940 2.6362 3.1189 1.9798 0.7757 5.8463 2.8504 4.0291 
1553493_a_at 1.3432 21.9529 9.9681 7.3069 18.9800 9.3556 17.3168 16.4998 14.0725 14.7147 10.5256 25.1525 22.4689 10.3603 10.4774 7.7845 11.2677 11.2599 13.6067 13.5590 15.7348 11.0940 6.4701 3.8187 10.0576 10.2506 23.3785 11.0093 32.5814 24.6880 6.6494 10.2846 29.3102 7.7750 12.8911 9.5479 12.9114 7.5232 10.3649 6.1953 10.2264 
1553494_at 0 0.3275 0.0296 0.3017 0.4177 0.0020 1.0624 0.5309 0.3994 0.0603 0.4202 0.2365 0.7628 0.1669 0.3486 0.0204 0.8866 0.1479 0.4642 0.3113 0.2211 0 0.2983 0 0.1223 0.7851 0.7031 0.1116 1.3542 1.0059 0.0890 0.0198 0.9612 2.4659 1.0836 0.0907 0.0699 0 0.6930 0.0892 0.4202 
1553497_at 0.1652 2.3498 3.2713 1.7145 3.5606 0.9282 4.2734 1.9996 1.6228 3.2143 2.7529 1.5440 2.0110 2.9825 1.0832 1.2803 7.2736 0.5714 3.0781 3.8823 1.8106 2.0895 2.3307 1.0770 2.3978 5.6136 4.3175 1.5099 2.0213 3.6037 1.3828 1.0233 2.7429 2.3761 1.1502 1.1031 2.5125 1.0376 1.1999 4.6044 6.1987 
1553498_at 4.0000 1.7761 3.1196 0.7355 2.5085 1.0593 3.1519 3.4568 2.8327 4.3766 1.5471 1.8291 3.5560 3.6358 1.3867 0.7310 7.8281 3.1160 5.5171 3.2500 3.2314 1.6793 1.8847 1.6845 2.0696 4.9728 5.5036 2.9316 4.9378 8.1999 0.4978 0.8184 5.1247 1.9155 4.7076 1.6071 1.9966 5.0599 3.7980 2.6445 4.7070 
1553499_s_at 1.6089 7.8854 7.8443 6.2493 4.4721 5.0806 6.1025 11.7207 7.0311 5.5510 8.4403 6.5187 9.1532 8.4759 17.7093 7.5456 17.1384 2.6396 8.7508 12.3147 8.1268 5.1400 4.7456 3.2812 5.8738 8.2924 10.2310 4.7635 5.7356 10.1620 5.9324 4.2955 12.2097 5.7930 10.6928 4.1167 8.5940 5.5427 10.6469 7.9615 8.8784 
1553500_at 0 1.8839 1.1880 1.0043 2.1177 1.0783 1.6364 1.4795 0.9187 2.6565 1.8379 1.4437 2.0433 1.8065 2.7157 2.0214 3.8734 0.4330 3.8186 4.2204 4.2131 0.6589 1.0924 0.8038 0.9041 3.1243 3.6798 0.9093 3.1765 4.0329 1.8024 1.3586 2.7436 2.4943 4.1635 2.0130 1.2725 0.5594 3.9188 0.7982 3.2972 
1553502_a_at 0.6263 2.5051 2.6966 10.9957 2.7571 2.6802 2.8536 1.8484 1.7115 6.2318 6.1615 3.4011 6.0561 4.1227 5.2900 1.6793 6.3435 1.9477 9.9983 9.1964 5.0730 26.9891 1.3321 7.4068 3.8686 7.4701 9.5656 4.7834 8.9021 7.2920 9.3181 2.1284 9.4618 3.0770 7.5087 3.0443 3.6707 1.2191 4.3805 4.9276 14.4918 
1553504_at 1.8044 5.8958 6.3703 4.1756 4.6702 5.4125 7.4485 3.4672 4.0123 1.6420 9.3987 13.2302 9.5451 6.2994 5.9867 3.8151 8.2995 3.0883 4.1994 8.2823 6.7677 5.0703 12.4220 3.3913 3.5455 8.3437 8.3639 3.3807 17.3885 14.0138 3.0469 6.3534 5.6958 3.8029 5.4451 6.9274 4.1461 3.5906 3.8373 8.8662 9.8277 
1553505_at 0 0.5957 4.4807 1.7744 0.3045 1.7267 0.6027 0.7754 0.6675 1.9509 1.3631 1.1941 0.7289 1.5415 0.6840 1.7625 1.5953 0.3318 0.7698 0.8081 1.1995 0.9177 0.2208 0.1303 0.6913 1.3209 1.6355 0.8471 1.8606 0.8884 2.8198 0.1946 0.5909 1.0196 0.9593 1.4593 0.9405 2.1839 0.6237 0.4044 1.1804 
1553506_at 0 0.8531 1.0982 1.6117 1.4474 0.9620 1.7200 0.9744 0.6415 1.5731 2.1673 1.9168 2.2737 1.4410 1.0647 0.6293 3.0753 0.3430 1.9077 2.3491 2.0719 0.5835 0.7464 0.4848 0.5001 2.3787 2.7278 1.7921 1.8734 2.0430 0.8111 0.9113 2.1814 1.1202 2.8570 1.2535 1.3731 0.6793 1.5250 0.5613 0.7700 
1553507_a_at 1.4073 4.3297 2.7621 1.8223 3.7226 0.9373 3.1104 4.1775 0.5357 8.9659 4.3916 8.2320 4.6360 1.2959 1.5388 2.0284 5.0068 2.4540 7.3827 1.5331 3.3038 8.9935 4.5220 1.0197 4.3073 3.0022 2.7223 2.3532 5.5884 4.2037 3.3784 1.3146 2.0045 4.6751 5.6197 1.9911 4.5760 1.6354 1.6619 2.9846 7.1306 
1553508_at 0.0953 2.8808 2.7039 0.8739 1.5811 2.6281 3.1896 2.4143 1.7028 1.4498 3.0214 1.7580 2.8650 3.0280 1.2086 0.2040 1.3613 1.1489 0.9457 0.9210 2.9520 0.2917 0.4233 0.6192 1.6131 1.8752 3.3601 0.3696 4.1817 2.8566 0.9217 2.1095 3.0164 0.6869 1.8124 0.2289 1.6103 0.0012 2.0302 1.0169 2.5427 
1553510_s_at 0.1809 1.7402 3.3080 2.5217 1.3278 3.9630 1.9125 1.3687 2.4167 1.3726 2.9370 0.6419 2.4865 2.1271 4.6852 1.9786 6.9701 0.9861 4.0599 1.9046 2.0896 1.7713 0.8367 1.1193 1.6895 2.3791 5.5530 2.0057 3.5110 2.8243 3.9845 1.7185 6.6960 3.6094 2.5885 2.2185 2.3598 3.0867 3.9623 2.3793 4.8874 
1553511_at 0 3.4243 5.4058 2.1169 0.6786 5.1935 1.6880 0.8775 2.6603 0.4201 6.6159 3.0501 2.0046 1.1622 1.4644 2.2242 6.2079 1.7344 7.1150 5.8654 1.6640 0.7069 0.2211 0.3989 1.7414 3.8009 10.6153 2.1687 2.8793 4.4541 5.0355 0.6761 4.7587 3.6309 4.6092 4.0522 3.0529 2.2102 2.5419 2.2171 6.0937 
1553512_at 0 1.1691 2.1065 3.9790 5.7443 4.6229 4.9764 5.0562 5.4327 3.3743 3.6485 6.4655 8.6620 5.3244 2.3082 1.2243 10.1209 0.4273 1.3041 1.5197 5.8276 1.0773 1.7666 0.9566 3.6409 5.7110 4.0406 6.5303 13.2121 9.4373 0.3107 2.4741 1.8871 3.7231 4.5903 3.6422 1.4194 3.6126 3.0767 3.8356 4.7910 
1553513_at 0.0760 4.1095 0.4040 0.0557 0.7340 0.2512 1.5968 0.5979 0.1742 0.4638 2.7511 2.0488 1.8423 0.3454 2.5346 1.5273 1.7187 0.6297 1.0822 3.9416 2.3105 2.8051 0.4975 0.2567 0.7025 2.6500 1.0869 0.4008 3.2320 1.4670 0.2644 1.0139 1.1901 0.9734 3.2927 0.0682 0.7663 0 1.0871 1.9399 0.3740 
1553514_a_at 0.1004 1.4266 2.5390 1.1688 0.7471 0.5435 0.5168 0.3116 1.6879 0.6910 1.2491 1.6384 1.7828 1.6559 0.6444 0.9274 6.0300 0.4513 3.2238 2.3439 1.4866 1.5424 0.4921 1.2228 0.6440 1.0489 2.2902 2.0453 2.4379 2.3674 1.7817 0.0821 2.2121 0.5748 1.0813 1.8835 1.0561 0.7741 1.0036 1.3898 2.4254 
1553515_at 4.6702 19.6868 5.7706 10.5382 14.3765 10.3312 12.1675 16.2490 9.7955 23.9167 12.7708 9.1019 20.2706 14.8020 12.7998 9.5032 3.0794 6.9163 12.3507 28.5704 13.9742 4.0401 6.9185 5.1717 11.5817 22.2109 33.1601 5.8505 19.4527 31.5723 7.8300 9.9920 6.4313 13.0360 2.7251 6.2777 12.0856 5.3824 17.0638 13.5030 24.0208 
1553517_at 0.7046 4.9544 4.1280 1.8317 3.0494 3.3425 2.9374 3.4641 4.1017 4.6948 4.9747 6.2927 5.2900 2.7647 4.6097 2.8473 10.7961 2.0797 9.5715 6.9039 3.4897 3.5413 2.4375 1.4837 4.3068 4.9603 13.7149 3.2333 7.6030 7.3986 3.7809 2.7708 8.4575 5.3805 7.9273 3.7970 4.2909 2.1149 6.0806 4.8858 10.0886 
1553518_at 10.3089 6.5876 11.9087 7.2524 5.7034 29.5787 6.0781 4.8571 8.0671 5.7081 11.0697 8.3832 8.4239 6.5417 10.9779 5.5688 10.8915 3.3917 11.1764 7.7303 7.8291 11.5291 3.0431 5.8827 9.7603 14.4780 16.3014 2.9222 13.5066 12.6337 29.1515 5.4987 12.7206 6.9077 9.1654 13.3418 6.5854 13.7993 11.2388 7.2297 14.6101 
1553519_at 2.1261 7.3563 11.3142 3.1639 5.8341 4.6551 5.0514 5.2989 8.7050 7.8472 8.6618 3.9356 10.0739 10.0553 5.2094 3.5110 10.8061 4.5244 4.2829 8.0584 7.1645 2.8796 4.9850 3.3078 4.8992 10.5375 22.9969 2.8612 5.2579 6.9722 4.6176 5.3112 8.3214 9.6183 5.1320 8.1945 3.7118 2.5209 8.2259 7.7880 7.9165 
1553521_at 0.6693 2.2226 2.3928 1.3917 1.2559 1.9226 1.6597 1.5518 2.0132 1.7668 3.3511 1.6907 1.4269 1.5919 1.2185 1.1570 4.7377 0.7560 3.4893 3.1563 2.2049 1.6631 0.7936 1.1859 1.0054 1.4632 3.0739 1.1096 1.7638 2.2304 3.5247 1.5307 3.9006 2.6039 3.7632 1.0359 1.2431 1.8532 1.7793 1.2249 3.3925 
1553523_at 0.6420 2.5906 1.1319 1.1151 3.1643 0.8839 1.7889 3.3464 1.9212 3.7875 1.6828 3.4131 1.4328 2.8488 2.7667 1.0173 2.7146 1.3763 2.5222 2.8338 4.0014 0.8865 2.5710 0.6303 2.6080 4.5630 2.9169 1.2904 2.7694 2.6549 0.9011 2.5153 2.6957 2.0835 3.9426 1.5408 2.3532 0.4685 1.9507 2.6116 1.5313 
1553524_at 0 1.6180 19.9129 1.9594 1.3177 1.7660 1.1519 0.9203 3.1278 2.0732 2.4558 1.3331 2.5830 2.1914 2.9910 1.5376 4.9640 0.4683 5.6271 3.3653 2.6671 1.8520 0.6535 0.4525 0.8611 2.3122 3.6760 1.1497 2.1554 2.4393 1.6467 0.8951 3.5478 3.4450 3.2912 2.1931 1.8980 1.5303 2.8436 1.9324 3.9756 
1553525_at 0.9655 3.5939 2.2843 3.4281 1.5775 2.1242 1.6084 1.1373 1.4131 4.0316 2.3717 3.2132 1.7885 1.6890 1.8909 1.0256 5.1967 0.4658 1.7518 3.0024 2.5740 1.2881 0.9258 1.4313 0.8031 1.5042 4.7089 1.2468 3.8254 2.4467 2.4512 0.8348 3.1264 2.5215 3.8085 1.2330 1.7940 1.3916 1.1355 2.1733 2.1387 
1553526_at 0.0017 2.5412 1.9195 0.9349 3.1285 1.3738 2.8615 2.3389 2.1192 2.2316 3.5090 2.0378 2.7763 2.1849 2.2449 2.1301 6.5482 1.8435 3.9132 3.9526 2.3935 3.7516 2.4258 1.8213 2.9601 3.4294 4.9453 0.8720 3.1092 4.3385 2.0228 2.3058 3.6428 3.0864 4.6177 1.5813 1.5463 1.8001 2.8177 2.1661 4.7513 
1553527_at 0.1565 0.4249 2.3682 1.2105 0.5639 0.4152 0.6696 0.8533 0.4461 1.0724 1.2969 1.0383 2.0116 1.0966 1.1107 1.2500 2.8437 3.1308 1.7249 1.7986 1.3414 0.3930 4.0835 2.7942 1.1639 0.4241 2.2144 0.8887 0.9001 1.3034 0.6076 3.6166 0.6979 0.8918 1.1612 0.7592 0.5005 0.3393 2.0833 0.2826 1.2592 
1553528_a_at 0.2470 2.7344 2.0438 1.2826 2.4678 2.1671 1.7564 1.5602 2.7065 1.5412 4.5202 1.8944 2.5358 3.4375 1.5013 1.0331 4.4648 1.3484 3.3932 1.6147 2.8956 2.4916 1.4763 1.0184 2.1653 3.2832 3.4242 3.5189 2.0352 2.7794 0.6657 2.0026 3.6803 1.8362 2.7986 1.7956 2.1980 3.3592 2.7829 2.4185 2.7795 
1553529_at 0 1.1227 0.8135 0.3803 1.6442 0.4944 1.6902 1.0976 0.8589 1.3551 1.2616 0.8782 2.3160 0.5808 1.2394 0.6145 2.0308 3.3520 1.7268 2.3617 0.9381 0.9773 0.9408 1.1556 1.1086 1.1333 1.8073 1.5307 1.6525 2.4971 0.2358 0.5296 1.2258 1.0272 2.1158 0.3237 0.6276 2.0284 1.2302 1.5343 1.4476 
1553530_a_at 0.5936 4.0664 0.9570 1.1233 2.4255 1.8378 3.7200 2.9224 2.1165 9.5018 0.6809 1.0246 20.3328 8.2465 4.5775 2.1174 23.8691 1.6725 5.5973 6.5177 7.1785 0.9664 2.6395 6.3198 3.8149 6.7379 9.5599 1.5057 26.6894 6.2761 0.9980 2.6572 26.5713 5.1914 6.7787 4.0757 9.3824 0.1549 11.5589 7.0961 6.2440 
1553531_at 5.7131 3.9290 1.8431 2.4729 2.0599 2.9682 2.1652 2.6029 4.1837 2.9440 3.9733 2.6545 4.9987 1.7233 4.5614 2.7395 2.2161 0.8183 2.9477 3.6234 2.0886 1.5100 1.3664 1.7058 0.8690 5.0953 7.3295 2.8699 5.7133 6.3861 2.3337 1.9455 5.5624 5.2117 2.9240 2.9480 1.8969 1.6025 5.5402 3.3452 7.0651 
1553532_a_at 0 2.2652 0.8985 1.5039 1.8773 1.2012 1.2997 1.2629 2.0295 2.9324 2.3520 1.9554 3.0418 3.0182 1.9906 1.2567 3.8529 0.8374 2.5655 2.7365 2.1819 2.0827 1.0305 0.4617 2.3526 2.0575 2.1629 0.9873 6.1159 3.4457 2.5857 1.0482 5.1726 2.5431 2.8049 2.9841 2.6258 1.1494 2.3477 2.2121 2.3966 
1553533_at 0.4054 3.6469 4.5418 2.6742 3.4394 3.3393 2.9493 3.3224 4.1566 4.4675 5.8902 4.3255 5.4420 4.3871 3.6326 2.9824 4.2791 0.3653 7.1896 6.3053 5.3799 2.0151 1.6912 1.2686 2.8693 4.3951 7.1579 2.4741 7.3788 6.1869 3.5884 2.6158 7.7585 5.2237 6.5703 3.0373 3.9991 1.5076 3.8899 4.3907 6.3139 
1553534_at 0 1.2998 0.8714 2.5484 1.5979 0.7353 1.3281 1.3346 1.4724 0.7036 2.7162 1.6852 0.8574 1.6965 0.7205 0.6833 2.4935 0.2457 4.7108 2.4341 1.7700 0.8967 1.3146 0.7348 1.3056 1.9729 3.1244 0.4437 1.5962 1.8596 1.1333 0.9248 1.7368 1.2516 1.6070 1.1158 1.3825 0.5786 1.4500 1.2418 4.1678 
1553535_a_at 5.1321 1.4766 2.1715 2.9695 6.6412 13.2320 2.4901 2.6485 3.1342 1.6714 5.5338 8.2023 2.5996 4.1618 1.8456 8.9566 4.7310 6.7434 5.4520 2.5624 1.6940 9.5825 1.5905 6.2846 6.0294 1.1151 4.0434 8.1497 2.1591 3.3585 8.4795 3.9628 3.0665 4.6307 3.0014 11.7508 0.9492 7.9836 5.4408 2.9601 3.1063 
1553536_at 0 0.4454 0.7613 0 0.8098 0.0087 1.0081 1.1590 0.5164 1.0798 0.7034 1.0178 0.4388 0.4586 0.5007 0.1044 0.7932 0.1656 2.9173 0.1675 0.5169 0.7622 0.7336 0.6737 0.6536 0.3614 1.4512 0.1235 0.5428 0.3268 0.4758 2.0652 0.7928 0.3509 0.9010 1.7738 1.1094 0.3639 0.9327 1.5374 0.6034 
1553537_at 0 1.8788 1.8281 0.4887 4.9072 2.5025 7.1624 2.4659 0.9490 6.8936 1.3783 1.9941 2.9008 0.8323 1.4425 2.1966 0.7431 4.6086 1.4058 3.1968 2.7631 4.5456 3.7830 1.9804 0.6882 2.1522 4.5533 0.4625 0.8312 2.5440 2.3170 1.6286 1.4123 2.5451 11.9110 1.8169 1.0205 0.5895 6.6168 4.0285 1.4237 
1553538_s_at 569.7129 900.0765 251.4047 256.5158 549.8317 531.2115 609.6177 2188.9717 267.0032 0 288.3679 466.8735 0 0 0 280.9198 0 413.8369 0 0 5081.4760 559.1017 838.4837 1113.9086 743.0445 0 0 487.6773 0 0 260.6383 286.5381 0 449.3480 0 290.6220 4607.9992 625.6166 0 0 0 
1553539_at 0 0.9038 5.8320 1.2859 0.5025 2.1092 0.8334 0.8427 0.3121 0.4359 0.6578 2.1585 1.3590 1.6906 1.0782 0.7244 1.7994 0.5092 1.6590 1.7231 0.2088 3.1758 0.9836 0.1614 1.6130 1.0976 1.6078 0.4548 2.2162 1.6498 1.6283 1.3000 1.6587 0.2806 1.5200 2.6906 0.6850 0.7401 1.3562 0.6889 1.6141 
1553540_a_at 0 1.2141 1.7800 2.5994 1.4892 2.5359 2.8456 1.9873 3.4612 2.5076 5.0085 1.7807 5.0478 3.7207 2.0742 2.9875 4.8530 0.6806 6.2269 5.2140 3.6029 0.8669 1.2314 1.3407 1.9552 4.2663 6.8859 1.1723 4.6700 5.6293 1.9952 1.0064 5.8150 2.3260 5.0702 2.7998 3.4163 1.4988 3.2230 3.9831 6.0532 
1553541_at 0 3.5798 4.3384 1.2420 1.7265 2.8049 2.0015 2.0311 3.3776 2.4776 1.2248 4.4696 1.8159 2.6943 3.3945 0.8725 5.3021 1.3087 2.6026 2.9164 1.3019 1.7738 2.5319 0.3984 1.6459 1.7958 3.0249 1.2545 2.5293 1.9494 0.9039 2.1663 2.5854 2.7167 3.2657 0.9659 1.2601 3.3113 1.8269 1.8450 1.6557 
1553542_at 0.9854 3.2514 3.6291 1.3634 0.8285 1.7361 0.7030 0.7678 1.7930 0.7619 4.7279 1.7444 1.5720 0.6801 1.1137 0.1825 1.5249 0.8640 3.3247 1.9828 1.8088 0.6283 1.0795 2.0380 0.7161 0.9140 2.3862 2.0428 0.9760 1.2506 2.3377 1.4088 1.2787 3.0609 1.8287 0.7523 0.9561 1.8169 1.4636 1.8431 0.7678 
1553544_at 0 0.5968 2.0228 0.3896 1.1499 1.1110 2.4994 1.9678 0.9221 2.4489 1.7346 1.0280 1.2615 1.5770 1.8010 1.2882 2.4971 1.1427 2.4824 1.2883 1.3459 1.9310 2.3354 0.1824 1.3173 1.4845 2.4877 0.5998 1.3838 1.4407 0.4780 1.5340 2.0638 2.5907 1.2098 0.6164 1.7449 1.3829 1.4568 1.5305 1.7222 
1553545_at 0.0921 2.8699 2.6750 18.7277 2.4427 0.9512 0.8574 1.8367 2.8488 0.8502 3.3718 0.8002 2.5842 36.0545 20.1837 20.7050 1.3730 11.7537 1.6611 0.6040 34.4140 0.6532 17.0476 10.5963 1.8137 3.3852 1.5702 19.5784 2.7273 1.0063 19.3777 11.1773 2.1997 0.6391 3.7075 19.5726 19.7177 13.1970 36.7543 1.0762 3.1799 
1553546_at 0 0 0 0 0 0 0 0 0 0 0 0 0 0 0 0 0 0 0 0 0 0 0 0 0 0 0 0 0 0 0 0 0 0 0 0 0 0 0 0 0 
1553547_at 0 0.1072 0.9389 0.6961 0.1121 0.5926 0.4172 0.4435 1.1629 0.5963 0.8951 0.4770 0.4698 0.4275 0.1796 0.3399 0.6078 0 1.2137 0.3625 0.7970 0.0841 0.3464 0 0.1490 0.4338 0.5482 0.2058 0.4953 0.4509 0.4965 0.1874 0.9461 0.7659 0.8746 0.1456 0.4347 0.0388 0.9856 0.3469 1.2276 
1553549_at 0.4114 1.5363 1.4303 1.8479 2.7498 3.0970 1.5172 3.9804 0.9554 1.6016 1.9211 1.7849 2.3363 2.1995 1.2072 1.5916 3.2957 1.9934 5.2716 3.9782 1.1679 3.4783 2.7357 1.0231 3.2844 3.3721 1.8254 3.6464 4.2378 1.2776 1.7932 1.1148 3.2795 2.1673 5.0449 1.7012 3.6536 2.2363 4.3892 1.5710 3.9299 
1553550_at 2.4723 2.7946 4.2167 3.4938 0.8519 8.3415 3.0847 2.7416 2.3435 4.1732 3.4944 2.2095 1.7591 1.4752 3.9866 2.0202 6.0297 1.0319 7.7578 5.0734 2.0420 1.7529 2.1815 4.3655 2.2175 3.6606 10.7867 3.8088 2.6764 3.7793 2.3383 2.4678 5.9375 4.3499 4.9862 1.8918 4.4532 35.4148 5.0166 2.5816 3.8193 
1553551_s_at 5.7658 19.5737 22.0662 19.0239 19.1475 18.5623 16.9676 18.3070 18.3929 63.0961 17.9912 15.2210 62.8311 75.1982 79.3264 13.2912 90.5605 16.2017 168.7626 36.8636 20.2212 50.8836 49.9132 12.2526 39.3762 56.0594 139.9308 14.9036 91.2830 59.2038 30.1102 33.3635 162.9480 22.0221 68.9717 28.4367 182.9621 17.8935 70.6338 74.8330 132.3256 
1553552_at 1.3936 1.1244 2.0963 4.4399 0.6284 7.5976 3.5469 1.7132 1.6983 5.7935 8.1709 1.5528 3.9842 2.2171 1.1994 3.5479 3.7534 2.5976 5.1813 3.4861 0.9306 2.6672 3.3006 1.8154 4.5892 11.1791 1.1571 4.1242 1.3023 1.5933 5.5431 3.2362 3.6423 7.4980 2.4678 1.5294 5.8392 3.2997 0.4354 1.9799 5.8799 
1553553_at 0 0.4513 0.3629 0.5247 0.7180 0.0971 0.4119 0.4912 0.9220 0.4718 0.5813 0.8135 0.7958 0.7894 0.7877 0.2714 1.3640 0.5735 1.2454 0.6921 0.8737 0.2573 0.4996 0.8229 0.2136 1.0153 1.3997 0.4277 0.8226 0.6372 0.3027 0.4039 1.1363 0.7224 1.0668 0.5846 0.4773 0.3328 0.6189 0.5712 0.9899 
1553555_at 0.0619 2.3623 3.0450 1.5614 1.9643 1.6664 2.0648 1.1777 0.8425 2.0063 1.6953 2.2147 2.5415 2.0628 1.8224 2.4126 5.2249 0.5434 2.3315 3.3878 1.0515 1.6863 1.8341 0.8872 2.5430 2.2370 5.2051 1.9149 2.2792 2.2058 2.7699 2.5207 3.1438 1.9726 2.7948 1.3836 1.6085 1.0711 1.8177 2.4879 3.3000 
1553556_at 0 0.8784 0.6785 1.1607 0.3040 2.5265 0.5853 0.6283 1.3504 0.2850 0.2668 1.1671 0.8185 1.0560 0.5300 0.1886 1.9681 0.2061 1.3057 0.6204 1.0518 0.3086 0.1607 0.2233 0.1817 1.4962 0.9472 0.7634 0.6342 0.5690 1.5552 0.2613 2.2246 0.4211 0.6853 1.6571 0.1634 1.5236 0.9836 1.1872 1.9050 
1553558_at 0 3.0095 1.2852 1.2073 1.8893 1.4356 1.9193 1.1998 1.8479 1.9584 1.1433 1.7708 1.7256 1.9520 1.9144 1.0053 4.5852 0.7469 5.0747 4.1422 0.8085 1.0023 0.7528 0.4691 1.9610 3.3929 4.0735 1.0469 1.2635 2.4614 1.2226 1.2827 4.3958 2.5764 2.9094 1.3804 1.6705 0.8935 3.5951 2.5430 2.4001 
1553559_at 0.3601 3.6009 5.7982 2.0152 2.3536 6.3670 3.4622 1.3724 3.3835 2.8965 2.8191 2.2851 1.1238 2.5789 0.7347 1.2933 6.2163 3.8067 2.5492 1.8683 2.2936 2.0697 1.3417 12.9336 3.7523 4.1803 1.6200 5.3316 1.6636 2.7263 28.2325 2.2279 2.8935 1.1612 3.2738 1.5384 5.9259 19.8029 1.3150 2.7381 1.8312 
1553560_at 19.1796 4.2009 1.9003 21.8559 1.0131 6.6809 4.9617 1.8705 1.7173 2.9924 2.1297 1.3550 2.8716 2.3198 37.0589 24.4375 3.1369 10.8094 1.5988 2.0223 2.0106 16.2789 3.9200 9.0220 3.1823 7.2717 4.2419 26.2248 6.1613 1.0442 46.1730 3.2903 1.5867 7.7537 2.9631 42.9378 33.6136 25.6018 55.5907 4.4559 12.9155 
1553561_at 0 0.3016 0.5441 0.5913 0.2983 0.7557 0.8164 0.2260 0.1307 1.6194 0.8703 1.0235 0.3578 0.5334 0.2403 0.4223 1.5055 0.0295 1.2427 0.5546 0.2442 1.3312 1.1151 0.2735 1.0457 1.6525 0.6705 0.6623 0.5200 0.1480 0.2339 0.7901 0.9416 1.3693 1.1245 0.3502 0.2011 0.2058 1.4049 0.8967 2.8008 
1553562_at 0.2524 10.0822 5.4292 7.2273 8.4526 9.9319 7.8281 7.6097 8.9863 7.0830 10.4484 10.3742 9.3591 4.1976 7.2194 7.0066 7.8010 4.6795 19.3025 12.5738 9.6234 7.6773 6.1461 2.5787 7.0266 12.7214 16.3288 7.8398 10.3028 12.2780 9.2610 5.2032 13.5746 11.4960 13.4040 8.3601 7.8577 6.6088 9.2441 9.9276 9.5299 
1553564_at 1.2789 1.2732 6.3977 2.2600 1.1596 1.4476 1.1248 1.4689 1.2347 1.7250 3.5678 2.2751 1.5765 1.5893 1.4364 2.1780 3.8822 1.6498 1.7967 1.8018 2.2573 3.6737 2.0920 2.2819 1.6163 2.2844 2.4863 1.0716 2.6869 1.3292 1.4877 0.5084 2.6774 1.5120 3.8432 1.2117 1.2796 2.0099 1.9555 1.6321 2.4229 
1553565_s_at 0 2.9335 2.8480 0.5404 1.2966 1.0094 0.9957 2.1187 1.3834 0.6746 2.3107 1.1003 1.2025 1.6068 0.7924 1.0097 6.2609 0.8500 3.8833 3.1948 0.2925 1.0213 0.9092 1.3256 0.6287 0.8012 1.6455 1.0998 1.8521 1.6813 0.6758 1.7150 1.0989 1.3299 2.5562 1.8300 1.1506 0.4229 1.7014 0.8138 3.1004 
1553566_at 0.3645 5.7461 3.6579 1.8256 7.4547 4.9549 9.3932 9.0116 5.0567 8.3572 4.5238 3.3865 8.5596 8.9096 3.6042 2.7151 6.3860 2.9818 9.1801 13.8412 3.1598 6.4643 4.1941 2.4321 7.4610 11.7676 5.1332 1.8875 12.3878 12.4775 3.4409 1.8863 4.7952 5.5045 5.2568 2.4334 2.9700 2.2020 3.9462 9.5897 8.5795 
1553567_s_at 82.3270 83.4989 176.0811 126.3285 360.4586 140.4552 73.9601 347.5230 325.2968 489.3188 159.9477 224.0931 487.8197 122.5929 369.9067 94.0626 1275.3542 52.0796 681.4246 366.4337 123.1306 128.9311 532.1324 262.3207 267.1372 1260.6643 0 175.4509 2336.0199 232.9071 200.8892 242.0453 550.2684 125.5689 378.1423 312.4011 2563.8457 160.7529 1892.1352 638.2779 0 
1553568_a_at 0 1.1792 2.0181 1.4006 2.1212 0.9624 1.9223 2.0611 1.3627 2.9945 2.3013 2.2716 2.5543 2.5215 2.0655 2.3941 4.0583 0.9758 4.6026 5.4385 2.3506 1.8069 0.7997 0.7756 3.5680 4.3952 1.7462 0.9701 5.2859 6.1409 2.3406 1.9505 3.1065 1.1131 2.5688 2.4498 1.3608 2.5645 3.5453 3.7396 5.9487 
1553569_at 40.8745 396.1350 213.9328 73.8699 346.3897 173.1176 153.0338 202.7385 243.5350 662.6072 61.5445 223.5365 885.0767 1056.3979 1450.8424 119.3250 1012.5477 156.2202 983.6299 1607.2744 955.9735 900.7111 539.3873 39.2729 342.8381 1345.6198 1089.0482 39.2941 921.0840 543.4853 99.4856 251.4706 2181.7049 254.8737 423.7215 65.0599 1468.3099 88.3770 1200.6496 1361.6373 2752.4391 
1553570_x_at 49.6912 470.9713 480.7430 95.0366 411.3480 179.2577 204.2547 229.2198 266.3354 1073.7266 93.2670 323.1765 847.4614 1058.1642 439.1558 191.5265 915.1759 228.5634 1146.2464 1093.2541 1112.3354 644.4061 521.0308 48.1066 323.6107 581.3224 1113.3776 52.5260 881.4233 535.0388 133.6689 393.1997 2109.9709 316.2397 441.7992 86.7104 1437.2417 138.7354 638.8139 1256.5891 2271.5165 
1553572_a_at 0.8777 3.3377 3.5046 1.5016 2.6120 2.6487 2.6375 1.9891 2.3459 3.7029 4.9869 3.2744 3.9667 1.9138 3.2542 1.4324 6.9471 1.7469 4.8704 3.0586 2.9836 2.3531 2.4566 1.6559 2.8594 4.3394 5.9431 1.9656 3.8652 5.9495 1.7397 1.7522 3.6398 3.1800 4.9332 2.3666 3.7888 2.4527 5.2588 3.5529 4.5024 
1553573_s_at 5.1761 1.0444 1.0083 32.0360 14.3395 29.9458 6.9946 56.1260 2.1404 51.2929 4.7147 15.5102 80.3005 1.9531 1.5743 2.0827 2.0055 29.1862 2.8840 5.1895 1.0356 40.7909 38.6989 24.8070 42.1986 78.3653 8.6965 22.1091 3.4460 3.4761 31.5012 28.1948 79.2087 2.7874 1.9418 4.4986 38.2470 19.6007 4.0642 62.5873 3.3769 
1553574_at 0 0.7795 3.7204 0.9109 1.0462 2.2215 1.6235 1.6390 2.7611 2.2178 3.5870 1.6636 3.8074 1.6782 1.3519 0.5359 2.9978 0.7403 5.6583 4.1450 2.1056 2.6681 0.8096 0.6924 3.8701 3.0920 5.7296 0.5149 4.4121 2.8446 2.2042 0.3067 4.3078 3.5629 3.9990 1.3294 1.4697 1.0001 2.4123 4.1947 3.6794 
1553575_at 11.4728 6.8249 5.7830 10.3331 5.6634 8.2461 8.0114 14.2596 8.0253 12.1123 10.0513 6.5575 20.9778 10.0532 6.1324 11.0554 18.8459 6.6337 4.8847 12.8623 12.9146 5.7044 9.1268 18.3048 4.0637 9.6325 11.1978 13.8585 27.7729 20.3794 3.2605 12.2827 14.1766 10.5094 14.1276 6.4520 16.1602 6.6131 22.0754 7.1364 13.3583 
1553579_a_at 0 0.4866 0.4313 1.1603 0.3147 1.0995 0.7791 0.6656 0.9407 1.7982 0.3156 0.4025 1.0217 1.5301 1.6613 0.5167 3.3796 0.1158 0.7142 1.2864 0.8694 0.3978 0.6216 0.2155 1.1374 1.7334 1.5959 0.8663 0.3678 0.8096 0.5921 0.3725 1.3956 1.5458 0.7236 0.4282 0.7852 0.2472 1.5417 0.6932 0.5545 
1553581_s_at 0.3979 6.2083 8.7256 2.3477 3.4872 5.0427 3.5542 3.7799 5.1943 11.9304 17.8525 6.0316 3.5046 3.5377 4.9138 3.9142 9.9450 4.0786 6.3309 5.1058 3.7834 5.5115 3.9704 3.3899 5.7703 4.6821 7.2858 3.5437 6.6498 4.7144 4.3858 3.8419 4.8380 4.7785 3.5637 6.6091 3.1357 3.7838 13.7394 3.6572 6.7501 
1553582_a_at 0 2.7483 2.0451 2.0042 3.1529 1.9271 3.1738 2.7420 2.3714 3.0575 3.8398 1.9193 2.8559 3.1055 2.6832 1.2819 1.8970 1.6016 3.2518 6.6334 3.0435 1.3351 1.1388 1.4643 2.1676 3.4813 5.4613 1.3841 3.8494 3.9149 1.7236 1.1878 3.4518 1.8630 3.3932 2.3823 1.6596 0.9773 4.7783 4.3287 5.1131 
1553583_a_at 0.4953 6.9655 5.2132 3.4961 2.9978 4.1850 3.7402 4.6560 6.0446 2.2894 7.5344 4.3988 4.0060 3.9834 8.7954 3.6311 9.6873 4.2074 6.7700 9.1240 5.0376 3.7475 7.0154 4.0333 1.4807 7.9309 9.2843 2.8515 6.7067 7.3656 5.6272 2.5935 8.1911 6.0126 10.5759 3.8597 3.1184 2.7682 4.4884 3.9244 4.4308 
1553584_at 0 1.8778 1.6863 1.4043 1.6548 1.0167 1.5149 1.4900 1.1200 3.1433 1.2381 1.4431 2.0273 3.2833 1.2429 0.9112 5.1258 0.8340 4.2992 3.2533 1.5357 0.6096 0.7092 0.8606 2.2652 1.8734 2.4907 0.8075 1.3404 1.2454 0.9650 0.7216 3.5460 1.6588 1.5978 0.8488 2.2898 0.6573 1.6297 1.4198 3.2057 
1553585_a_at 2.5039 6.5143 2.3518 4.4648 2.7605 2.1494 3.9336 2.5016 5.9639 1.2816 2.7046 3.0068 5.7266 5.5066 7.4229 1.6073 3.9447 1.3294 6.3465 5.5363 2.4805 1.9138 2.9216 2.3423 3.4614 1.5725 4.9240 0.9655 2.9468 3.0893 0.7773 5.5200 5.7337 6.4758 2.8256 3.1478 3.4677 1.4223 8.3771 8.4479 5.0750 
1553586_at 1.1923 6.8658 7.5662 13.5555 29.9253 4.4980 36.8049 36.3716 7.1446 8.0338 7.8437 4.6446 38.8877 11.5352 11.1788 4.1014 15.9031 5.1978 10.9270 8.9935 36.7160 4.7124 7.6845 8.3166 8.9074 17.4654 6.5325 11.9496 53.3642 51.8973 12.7252 2.6846 9.7777 8.5151 61.6788 8.3596 12.2930 8.4718 38.9862 12.3690 7.6304 
1553587_a_at 0.2253 1.2525 0.9708 0.5050 1.2475 0.8006 1.1400 1.1178 0.5633 1.4227 0.8650 2.3622 2.1379 0.4682 3.6391 0.9537 7.9005 0.5375 1.2382 1.8948 1.5498 1.4772 1.9031 0 2.0886 3.3093 4.8953 0.8874 0.6383 6.7466 0.4803 0.5912 3.9650 0.7880 2.2997 1.6510 0.4689 0.4054 1.8874 4.4601 1.4968 
1553588_at 296.3657 0 0 0 0 0 638.4831 16086.8610 0 0 0 0 0 0 0 0 0 0 0 0 0 0 0 202.2531 0 0 0 918.2815 0 0 0 1253.9599 0 0 0 0 0 0 0 0 0 
1553589_a_at 0.7875 2.2770 4.5275 4.4517 3.7934 7.2024 2.0933 3.6935 3.3988 10.0685 11.2067 3.5456 12.1836 6.8944 2.8977 2.3176 5.9352 4.0569 1.9752 2.5451 2.6861 6.1418 2.9335 3.0205 6.9514 3.2628 4.0963 4.8717 5.1399 3.1019 1.3524 1.0974 16.2596 0.8689 2.2218 4.3379 4.0717 2.9576 4.7791 2.0146 2.4853 
1553590_at 0 3.4925 3.0058 2.8212 3.3637 1.0250 1.7423 2.5267 0.9213 1.7867 6.5433 1.3793 4.6648 5.1344 3.2214 2.8871 2.3817 0.8661 5.6113 2.1408 4.8309 4.8702 1.3341 4.6124 1.4930 5.8864 2.0312 2.9815 8.9308 5.2690 2.4476 2.5144 6.4465 1.2440 4.7460 1.5437 5.1231 5.9389 1.6311 3.0562 1.5916 
1553591_at 0.3616 10.9840 10.0256 4.8133 4.3842 6.0344 9.9741 5.5787 5.8995 12.6489 11.6589 11.4509 24.6172 17.8752 9.8381 5.7628 13.0896 7.3736 21.5169 11.3214 9.4856 10.4564 7.0803 7.5155 9.2138 21.6715 35.7241 6.3303 51.3892 19.6633 7.3126 2.7732 19.6320 13.8793 15.1577 9.7023 9.3566 4.1045 14.9167 33.7732 14.2163 
1553592_x_at 0 10.3821 7.1177 2.9167 3.9778 4.3426 4.9669 5.5278 3.5912 10.2053 4.9846 10.8996 5.5737 17.6832 7.4203 4.2525 10.8592 5.5441 20.4142 5.9419 9.5768 11.2180 6.0757 5.5673 9.0902 9.3848 14.1455 4.7776 14.7046 6.8202 5.4701 3.7126 7.5910 8.6227 4.4331 7.5033 8.1159 3.2769 11.3909 27.0951 21.8209 
1553593_a_at 0 1.7204 5.3612 2.8637 1.2001 4.7387 2.0489 1.4750 1.7043 2.8541 2.5671 2.7957 2.8056 2.3236 1.2931 3.0356 3.9728 1.2740 1.3124 1.4462 0.8114 2.2932 2.3509 0.7345 2.3457 3.1973 2.1458 2.6285 1.5971 2.8476 4.2116 0.8564 1.3275 4.6868 1.7611 3.7067 3.1148 3.1912 3.8116 3.2738 5.6011 
1553594_a_at 3.9238 14.5455 6.4277 5.4161 13.3604 4.4338 7.6604 7.3371 6.4404 13.1292 11.0683 10.8615 6.1593 8.9136 12.0031 12.4869 11.0912 2.7554 16.0802 17.7535 5.1153 13.5715 5.2847 1.4134 23.3771 21.9154 7.9832 5.2444 43.5455 13.1075 11.8596 7.5737 21.7426 9.7034 7.3262 6.5542 17.5266 22.7789 20.0380 13.7250 16.6881 
1553599_a_at 0.6784 6.6319 7.4241 5.1625 6.3720 6.3880 2.3408 6.3215 3.0331 8.0932 6.5583 4.6071 3.3057 5.7833 9.5255 5.3277 25.4788 1.5052 8.7455 3.2492 7.1597 6.5142 3.2313 3.9012 4.8093 8.6435 8.1085 9.2595 8.6639 4.7729 7.2503 6.5519 11.4096 11.6071 8.2730 11.5069 6.4457 5.4349 7.5718 6.7057 8.2844 
1553600_at 1.0458 2.7096 3.4232 6.5292 2.7218 3.9729 2.5054 2.8016 4.1523 6.7685 2.5026 5.4210 2.8469 2.8559 5.1202 6.1330 8.4586 4.3346 7.3705 4.8611 5.1411 3.8291 2.2932 4.7139 5.5896 8.5634 8.5271 5.3999 5.9062 4.3329 8.6419 2.6352 4.9352 1.7403 10.4860 4.9081 2.9996 3.3300 2.6848 5.4963 10.1444 
1553601_a_at 8.2478 0.9172 3.4474 1.3758 7.8996 6.9036 6.6071 4.7440 1.8808 4.3394 3.8480 5.6638 6.3645 7.3058 22.6170 74.0776 3.0765 10.9113 17.2499 4.7227 5.2665 8.5190 9.9076 12.4444 20.5796 2.8524 9.8287 14.2079 9.4558 2.7071 5.0039 14.8178 1.7323 13.9974 6.3800 8.0353 11.4158 1.7176 26.7185 2.9888 23.7604 
1553602_at 2.0156 4.3470 1.3206 4.3477 5.5309 2.0166 2.1911 1.6397 3.2402 2.6680 2.7616 2.7084 2.2264 2.2719 3.1484 3.2440 2.9782 1.0868 2.6754 2.0951 1.2568 1.8832 2.5477 2.0743 2.2413 3.2698 3.2899 2.9855 3.8778 2.5974 1.8533 2.0484 1.8102 1.8769 2.9932 2.8121 3.4796 1.6419 3.1023 3.6799 1.5587 
1553603_s_at 0.5700 2.1492 4.2765 1.7039 4.3307 0.6891 1.7827 0.8676 0.4335 1.0808 0.7319 1.8172 1.6120 1.4692 2.0585 1.2890 1.8604 2.2647 2.1987 4.8680 1.4431 0.2291 0.5913 2.2411 1.2820 1.1128 2.2314 4.1672 1.2853 2.6246 2.2849 0.7622 3.0133 0.8553 1.9940 2.7810 1.8587 0.6417 5.5184 1.8839 2.3668 
1553604_at 3.5285 2.7959 1.1881 3.9978 5.0354 3.8952 6.6839 4.4123 4.0356 1.7409 0.6276 0.3100 1.8027 0.2404 0.2190 0.5507 0 0.9411 7.3414 1.3807 2.0128 0 0.5438 3.2317 0.7675 2.5872 5.1516 0 3.0951 2.1283 1.3162 0.0371 0 5.2126 0.6892 0.2434 1.2647 0.6924 8.2687 4.9099 3.2792 
1553605_a_at 5.8485 5.5953 2.2825 10.7271 13.7199 11.3320 14.6927 15.8159 6.9782 3.3698 2.0775 0 3.5078 0.2507 0 0.4774 0 0.8428 24.3273 2.6763 2.6581 0 1.1731 6.4889 0.9682 8.6534 8.8755 0 5.4674 4.0787 1.4232 0 0 11.6251 0.0705 0.8533 3.1430 1.3964 20.9389 12.1315 6.0352 
1553607_at 0 0 0 0 0 0 0 0 0 0 0 0 0 0 0 0 0 0 0 0 0 0 0 0 0 0 0 0 0 0 0 0 0 0 0 0 0 0 0 0 0 
1553608_a_at 0 0.3177 1.5103 1.4598 0 0 0.0339 0.2859 0.7331 0.8100 1.6562 0.2442 1.0955 0.7389 0.3529 0.1715 0.8149 0 2.1833 1.3625 0.0609 0.0646 0.7924 0.6653 0.2719 0.8540 0.7252 0.7367 0.7149 0.4668 0 0 1.3080 1.1999 0.9389 0.5726 0.4962 0 0.0970 0.2676 1.1359 
1553611_s_at 0.5815 6.6784 1.9940 5.8816 6.5817 4.6697 6.7946 7.4142 6.1707 10.6292 8.2944 6.4353 12.6866 9.7366 7.2286 6.0008 4.3851 3.2981 12.5412 14.0262 10.1750 3.8214 4.0364 3.3630 6.2802 9.2963 4.0950 4.5338 5.6072 5.0873 3.6848 4.6289 6.4549 8.7342 6.7569 6.6533 5.9801 3.7338 10.1939 7.4293 11.6003 
1553612_at 0 0.8580 2.1784 0.8704 1.8496 1.5150 0.9325 0.9493 1.0231 1.4064 0.6350 1.2784 1.1064 1.5734 1.7193 1.0836 4.8749 0.3459 2.8414 1.9315 1.1681 0.8435 1.0679 1.0325 0.3512 1.1928 2.0097 0.9623 1.8899 2.8170 0.5716 0.7791 2.6743 1.7201 2.5982 0.8724 1.6643 0.4513 2.3574 1.3582 1.1738 
1553613_s_at 3.0237 2.5896 4.1090 3.3268 6.7075 9.2377 9.5997 3.2472 10.2301 28.1178 2.8300 3.7757 1.8751 8.1581 13.1318 10.7395 5.3018 2.5808 4.4388 4.7845 2.0674 3.0282 2.6030 6.0342 22.1619 2.2476 7.2750 9.9386 8.4812 25.4399 4.7708 8.4296 11.3893 8.5532 2.9456 4.3707 3.6682 3.9897 9.8096 2.4264 11.2225 
1553614_a_at 0 0.8608 1.1184 1.1933 3.1029 1.5386 1.1242 0.6144 1.3726 0.9342 1.2776 0.6239 0.5193 5.1371 0.9538 1.7079 1.4302 1.0426 1.7343 0.6616 1.2426 0.7120 0.6035 0.9584 0.2841 1.3676 1.4383 0.5272 0.6530 1.1551 0.9759 0.2057 1.4372 0.9646 1.8057 1.6284 0.2415 0.8622 1.5263 1.2850 1.5437 
1553618_at 0 2.3704 0 2.6844 2.3102 2.3631 2.3864 0.4440 4.2396 1.3989 2.6110 0.8759 0.5414 2.1283 0.3793 1.5960 1.0616 0.8759 1.2396 0.6657 1.4873 0.2167 0.5467 1.2845 0.6905 0.3678 1.4575 0.5174 2.0279 1.3959 1.0939 0.5899 1.5007 0.7936 1.5200 0.9887 0.9233 0.7346 1.6703 0.9095 0.8074 
1553619_a_at 2.3627 3.5109 1.9912 1.0954 0.8139 1.0678 1.3115 1.8679 1.1766 1.1006 2.3578 1.6861 2.5405 3.8776 2.8941 1.6222 5.8256 12.6131 2.8521 3.6138 1.7735 1.4260 1.5309 10.5860 1.9471 3.1960 3.2465 2.0747 2.7499 3.1941 1.6477 1.5437 1.9015 3.6298 3.9785 2.5809 2.7275 0.9160 2.4485 3.1863 3.8737 
1553620_at 0.0542 2.0988 0.5765 3.4867 2.7624 1.0378 1.2538 2.3223 2.7904 3.1449 2.8918 1.2619 3.0046 2.9537 0.2648 0.6984 1.4678 2.9519 2.4531 4.3397 1.9278 3.6263 0.1782 3.1319 3.6324 2.3673 3.2812 0.4396 3.4215 2.4209 3.3205 2.1021 2.8804 2.3212 1.9922 0.9695 1.2897 1.9514 2.6522 0.9067 2.8633 
1553622_a_at 0.1900 3.6671 1.5283 1.0875 4.8088 34.8049 8.0137 4.5739 1.7920 0.6610 43.4362 2.5611 1.3244 0.8071 1.4615 20.9374 2.9829 13.2063 5.5999 5.3621 1.7007 32.5004 18.1125 9.7837 22.8321 1.1635 5.9643 0.9253 3.2109 3.3982 31.2376 0.3201 2.6287 2.0570 6.6001 0.4823 2.1502 0.9249 1.0277 46.4263 1.2036 
1553623_at 0 1.1371 1.4189 0.5546 0.3533 1.9017 0.2730 0.6587 1.0202 4.3127 0.9961 0.9116 0.3662 1.0899 0.1969 2.0971 2.4137 1.5613 1.2028 1.3382 0.7872 0.6459 1.3453 0.4709 0.3856 1.5559 0.3434 2.6974 1.0738 0.7667 1.0223 1.4249 1.4546 1.7128 1.6160 2.4716 2.3758 0.8911 5.1086 1.2886 1.2551 
1553625_at 0 0 0 0 0 0 0 0.5448 0 0 0 0 0 0 0.3770 0 0 0 0 0 0.4675 0 0 0 0 0 0 0 0 0 0 0 0 0 0 0 0 0 0 0 0 
1553626_a_at 0 0.5999 2.2518 0.9368 0 0.4677 0.1427 0.0022 0.1465 0.0205 0.0762 0.6194 0.6626 0.3410 0.9042 0.5126 2.3879 0 2.2787 0.2066 0.7728 0.0967 1.0712 0 0.0591 0.5007 0.8700 0.2987 1.8021 0.9218 0 0.3966 1.4964 0.4062 0.3795 0.2184 0.0818 0.0809 0.6560 0.2975 0.2709 
1553627_s_at 0 0.9586 0.7129 2.1245 1.3648 0.9203 4.0799 1.4685 2.7440 1.8555 2.0970 1.2005 2.7123 0.8980 0.1858 0 2.9333 0.2140 1.2078 1.7735 2.9107 0 1.8226 0.0229 1.1119 3.9192 2.1784 0.5868 3.9047 3.7258 0.0611 0.7099 0.1571 3.1611 3.0971 0.2446 0.1753 0 1.3497 1.3799 1.6040 
1553629_a_at 0 1.1274 4.9625 2.0063 1.9624 1.4949 0.2735 1.1208 2.1997 2.8400 3.0895 1.9185 4.4483 1.7929 3.4358 3.3461 6.4104 1.0666 5.6396 0.8118 1.6195 1.6484 2.0181 1.5206 1.5342 1.9666 4.4190 1.9883 2.5250 2.5523 2.0734 1.6123 2.4287 3.4178 1.7186 2.5582 2.0920 1.3940 3.0746 2.4485 5.3872 
1553630_at 0.6020 2.1303 1.4610 1.3559 2.2450 1.0451 1.9585 2.4829 2.6294 1.3269 1.8769 0.4537 1.1984 1.6982 2.1277 1.4784 1.3208 0.5186 1.6632 1.1698 0.4965 1.5582 0.7797 0.1488 0.2636 0.8822 0.8529 1.0569 0.4899 0.9792 1.4138 0.3858 1.5527 0.7604 0.8217 1.7244 0.9824 1.5750 3.0714 0.9588 1.3874 
1553633_s_at 1.7403 3.5910 3.9302 26.9137 5.1541 4.1527 9.3262 5.5039 12.2526 12.8927 14.0656 1.1150 6.1146 40.4728 3.5787 24.1578 9.0263 3.0945 15.9874 8.4853 2.4944 35.8055 27.6451 17.0728 14.3454 18.1001 6.1257 22.3353 21.1240 21.0494 5.7662 4.8006 18.4812 14.8958 5.8037 5.7290 6.3960 12.8331 4.1608 8.0115 5.0654 
1553634_a_at 0.5833 1.1865 1.6003 0.2701 1.1126 0.4758 1.5243 0.5975 1.6280 0.5701 1.3739 0.6679 1.4527 1.4513 1.0212 0.2074 2.7700 0.0309 2.2637 2.3602 1.0861 0.8383 0.2387 1.6067 0.4118 1.1854 2.0138 0.8713 1.7310 1.4097 1.1111 0.3675 1.5653 0.4497 1.8531 0.2694 0.8295 0.1638 1.7884 1.2817 2.1660 
1553635_s_at 1.5422 0.6605 1.2409 0.9865 3.6050 3.2032 3.3478 1.6818 2.7469 0.9742 1.2676 0.7021 5.7100 0.6649 2.4295 0.8045 3.0950 0.4448 1.1738 1.3163 1.6823 1.9834 1.5944 0.7184 0.6128 1.5947 1.5268 0.4984 1.2735 0.4040 0.6232 1.8550 1.1758 3.0141 1.0550 0.4631 1.8795 0.7733 1.2282 2.1532 2.3001 
1553636_at 0 0.6237 0.6710 0.2006 0.6125 0.5803 0.3385 0.3674 0.8541 0.5347 0.4365 0.4145 1.1151 0.7932 0.6584 0.2933 1.3222 0 1.4770 0.6869 1.0659 0.1283 0.1076 0.0221 0.1671 0.4037 1.3651 0.0772 1.2600 0.6340 0.5707 0.2965 0.8507 0.5603 1.4808 0.0676 0.4329 0.0656 0.8182 0.4820 1.3395 
1553637_s_at 0.1548 0.8422 1.5413 0.7712 0.5189 0.7994 0.7621 0.8160 1.2405 2.0821 1.9740 1.1097 0.8203 0.9635 1.0547 0.9263 2.4071 1.3010 2.5191 1.0624 0.6598 1.1823 1.2831 0.8534 0.7153 0.7784 0.7430 0.5486 0.5896 2.0651 1.2327 0.5715 1.1526 1.5094 1.3794 2.2641 0.8794 0.6634 1.5330 1.4285 3.6833 
1553639_a_at 0.0058 4.0760 2.2335 3.1332 3.2084 2.1494 2.9340 2.3601 4.0142 3.6412 3.7536 2.5585 6.3107 5.8047 6.2329 5.7620 7.7759 1.8058 8.6962 8.8819 5.4729 2.7627 4.5321 2.4395 2.6465 7.7189 7.9796 2.9185 5.4587 6.5318 2.3878 3.4106 4.7742 3.0456 4.1885 5.4825 5.9792 2.9874 7.2956 2.5753 9.2983 
1553640_at 8.4607 1.3001 3.3439 3.3226 1.3421 2.1586 3.2216 1.5498 2.7056 11.2070 2.1622 0.7754 1.4361 14.8942 5.8996 3.8340 1.9207 2.2970 3.3590 3.8263 1.2336 5.6114 9.5334 7.0058 0.9791 1.6680 1.7559 3.9068 1.7237 4.4730 7.3521 2.7165 1.7084 2.9267 3.1794 2.4840 5.3922 66.8268 4.4152 2.9243 2.3127 
1553641_a_at 1.6437 5.3641 2.0779 9.5626 6.0016 6.6341 3.8237 4.5039 3.6408 5.5496 7.9897 5.5827 3.8584 5.1694 2.8076 5.2538 5.4953 4.5745 5.4012 3.3153 7.8119 11.5135 4.9170 2.9199 14.2831 1.2768 2.0860 11.6504 8.5033 6.0254 11.3650 2.5571 3.3867 9.3826 6.4356 3.6104 4.5954 49.6811 4.0969 6.4676 7.5436 
1553642_at 0 5.1402 4.3463 3.4621 3.7783 2.1488 4.5307 4.5098 5.6737 3.2817 6.9073 3.7543 3.7791 5.6493 4.6585 4.1720 9.1041 2.2863 5.7891 5.5628 6.5931 1.8456 2.5049 3.6756 2.1053 7.0122 6.3570 3.9927 3.0050 5.7639 1.6775 1.5630 5.1969 3.9018 5.4979 1.6837 2.4397 2.7352 4.2350 3.0018 6.1008 
1553644_at 0.7687 7.1702 11.5251 7.7196 10.5090 4.9452 10.5933 8.0047 12.9108 4.7695 15.4174 5.1824 11.7271 8.9290 8.5242 7.7428 4.7829 4.8969 22.2635 4.5299 10.9541 4.6692 6.7816 3.8747 6.9498 13.1635 19.5881 9.0510 14.8866 6.5263 4.9217 4.3171 21.3162 12.6424 6.0474 9.5696 7.9067 6.2568 14.8299 10.8840 21.0219 
1553645_at 0 0.4783 0.5970 0.6287 0.4362 0 0.0960 0.2941 0.2694 0.0211 1.3752 0.4085 0 0.0406 3.8450 0.2329 0 0.0916 0.5060 0.6221 0.5558 1.3082 0 0 0.1167 0.0429 1.0008 0.4561 0.1217 0.3198 0.2011 0.0592 0.3393 0.0545 0.9050 0.2776 0 0.1023 0.1975 0.0475 0.5622 
1553646_at 0.1371 0.1536 0.4798 0.7167 1.8070 1.3384 2.9344 2.3301 0.8456 1.5139 1.0925 1.0197 1.4016 0.5315 2.5421 0.6945 1.3771 0.4115 0.8457 0.9971 0.1827 1.1484 0.5930 0.4479 0.2590 0.4502 0.8903 0.4760 0.8326 0.6199 0.5794 0.5925 0.6501 1.1116 0.7738 1.9784 1.5493 0.4538 0.7287 0.8543 0.9480 
1553647_at 0.8453 2.9522 4.6794 2.2302 2.2135 3.6269 3.7745 2.1612 3.3480 3.7621 6.1940 3.2296 3.9634 2.0592 2.9164 2.2010 10.3168 7.2441 7.2547 7.3657 2.7659 1.7304 1.8604 3.1802 3.3429 3.9339 8.6367 1.6335 5.1307 6.3219 1.9438 2.0337 4.8788 4.8967 7.9373 2.1668 1.7380 2.4179 5.6327 2.0280 4.3815 
1553651_at 0 0.5506 0.9341 0 0.0690 0 0.0453 0 0 0 0.4274 0 0.6219 0.3199 0 0 0.4097 0.0981 0.4186 0.2292 0.3322 0 0 0 0 0.2837 1.5390 0 0.5599 0.1359 0 0 1.6592 0 0.6494 0 0 0 0 0.1681 1.5606 
1553652_a_at 0 0.2618 0.8592 0.5598 0 0.5099 0 0.2384 0.9819 0 0.7942 0.7450 0.8917 1.2445 1.3592 0.2791 1.7008 0 1.7967 0.9698 0.8266 0.1547 0.2571 0.1077 0.2053 0.6450 1.3907 0.2052 0.9350 0.9918 0 0.3565 0.9438 0.8991 1.3672 0.2703 0.2452 0.2253 0.6007 0.8315 1.1065 
1553654_at 0 0.5605 0.6032 1.1866 1.4929 1.8343 1.6289 1.6488 2.1831 0.9895 2.3769 1.8201 2.0475 1.9308 2.0866 1.1787 1.2720 0.4438 5.3605 2.1498 2.5330 1.0342 0.6603 0.1426 0.8225 2.5910 2.8187 1.0757 1.7280 1.5706 1.2497 1.2231 2.5358 2.7613 2.3680 1.9074 1.6328 0.8990 2.3539 2.0941 3.2550 
1553655_at 0.2848 0.9795 0.7467 1.2076 1.2697 1.5535 1.0458 0.3683 2.0960 3.7160 0.8956 1.3003 1.6529 1.6927 1.4581 0.3212 1.9160 0.5725 1.5198 2.0755 1.7440 4.0614 2.4202 1.1756 0.8624 4.3666 1.2576 2.2300 1.7346 4.9663 2.4168 1.9463 1.4909 0.9131 0.8393 3.3539 2.4109 1.7744 1.7393 1.6330 1.3019 
1553656_at 1.1355 1.8542 5.8834 3.4847 3.6289 2.9320 2.1524 3.3045 1.4599 1.6511 3.3169 3.3194 4.7091 4.0978 4.1166 2.0784 9.3488 2.1625 7.4132 5.7948 4.0606 3.0788 1.0750 1.0753 1.8911 5.1164 7.1794 2.8919 4.4811 5.7013 1.4806 3.0701 4.2246 3.5378 5.9563 2.7045 2.4061 1.8694 5.7481 3.2819 5.2767 
1553657_at 3.8650 8.3780 27.4034 15.6324 4.5402 37.2159 6.3523 7.5691 14.5707 13.0066 18.8529 10.6121 9.3722 11.6116 11.6957 15.1453 26.1475 5.9850 37.9591 14.4072 9.0662 10.6318 5.3121 4.6825 10.4294 19.6950 18.8438 14.0514 12.4545 14.1706 34.7390 5.9394 26.4239 33.3505 14.2406 30.2639 15.7309 23.5386 12.2483 16.0400 34.7185 
1553658_at 0.4391 3.8124 5.0286 1.8256 1.9884 2.7720 2.6455 2.2084 3.4490 2.5506 3.0794 3.8601 3.4184 2.8719 2.2052 1.7954 8.7213 0.8333 6.5550 4.7793 1.5810 2.0076 1.9134 0.8398 2.6787 3.9300 4.6239 2.2211 2.5382 3.1916 2.3332 1.6159 3.2743 5.2057 4.2660 2.3144 2.8641 2.6077 3.8609 2.6002 4.3096 
1553660_at 1.3986 29.3611 12.7226 20.9360 28.0053 24.0106 15.9652 11.9422 17.6696 20.6378 17.9348 40.1982 13.5063 13.0362 28.6384 27.8976 5.2976 14.2132 22.9036 65.3323 30.6711 6.0069 18.8812 10.6854 17.4336 52.7903 32.3792 26.0883 24.5313 48.0566 30.5211 5.3937 17.7257 81.7168 16.8665 18.1671 22.0248 22.9346 34.2438 13.8739 16.4615 
1553661_a_at 1.1454 7.3516 7.2918 2.3173 12.9954 4.4984 4.0473 12.4463 4.7710 8.3010 9.4922 16.9950 4.4765 14.9305 7.0893 4.7337 3.2893 4.1707 8.7160 4.3817 8.3302 2.9646 9.4193 6.2707 4.1546 11.9950 7.8780 4.5437 12.8138 15.3823 7.9802 8.6684 5.0801 10.7495 7.8554 5.5590 4.2278 5.2385 12.7625 9.3752 3.2572 
1553663_a_at 2.1504 3.7390 4.3318 2.4668 5.0932 6.4714 5.4655 4.1318 10.4919 8.2181 6.3200 7.1141 10.7229 3.4563 7.9648 5.0119 15.6415 7.4483 11.2225 6.2086 6.4568 7.4669 3.4805 4.0144 7.4989 8.1120 20.0465 6.5240 10.9885 10.7197 6.6207 4.1315 16.0855 5.1606 10.5924 6.6351 7.2808 7.8026 5.5318 13.2721 18.1626 
1553666_at 0.8061 0.4495 0.8207 0.9371 0.5041 1.0426 0.9214 1.0572 1.6994 1.1015 1.1805 1.3359 1.2715 1.0343 1.4246 0.7386 1.2971 0.4805 2.7456 1.9767 1.1196 0.7430 0.7574 3.3722 0.3897 1.4992 1.8817 0.3046 1.2712 1.6748 0.4989 0.4069 1.7548 1.8924 1.5092 1.0246 0.5901 0.4368 1.9171 1.2688 2.2327 
1553668_at 0 1.2317 2.0494 1.8332 0.8362 2.1808 1.1494 1.8862 2.2172 2.5787 1.7672 0.7305 1.9216 1.4114 0.9118 1.9570 3.5915 0.8549 2.3229 1.3683 1.6395 2.1725 1.7938 0.4610 1.8397 0.9753 0.7022 1.6799 1.2330 2.1376 0.9870 1.4399 2.3441 0.9780 2.5876 0.8016 2.4688 0.7864 3.5139 1.7709 1.5258 
1553670_at 0.0996 1.0751 1.3232 0.5621 0.8931 0.9424 1.1730 0.6294 0.9787 0.3898 1.3062 0.8913 1.4318 1.2681 1.1621 0.6694 1.8236 1.4178 1.6990 1.4132 0.9878 1.3406 0.4368 1.1247 0.6954 1.6862 1.4863 0.6431 1.0528 1.3277 1.2463 0.8132 1.1466 1.7117 0.8117 0.3451 1.1437 0.6875 0.6196 1.3818 1.4825 
1553672_at 0 0.2522 0.9202 0.2702 0.3871 0.9769 1.0133 1.4348 1.3540 1.0084 0.7711 0.7145 1.6528 1.2462 0.5813 0.4064 1.9464 0 0.6942 1.5372 1.3187 0.1867 0.3407 0 0.3427 1.5097 1.6408 0.2964 1.1027 1.2875 0.1246 0.1763 1.5188 0.8274 1.3791 0 0.3716 0 0.9914 0.2960 1.5717 
1553673_at 6.4640 1.3378 4.4229 2.5140 1.1585 5.9315 2.2989 2.4386 3.9539 3.7229 4.2450 1.9087 1.0510 6.1851 3.5247 0.7332 13.8869 38.0538 4.7694 3.1753 1.8210 2.0130 3.6083 2.0300 0.4505 1.4921 4.6893 4.9373 0.5540 3.0632 3.0927 4.5136 1.5185 2.3401 5.3041 5.5960 1.6879 3.8140 2.2703 6.1342 5.6225 
1553674_at 1.6708 1.5162 2.4207 0.6970 1.1485 4.2169 2.0323 0.8678 2.3682 1.3511 2.6733 1.5466 1.7724 2.5770 1.4299 1.2998 1.8506 0.4964 2.8727 1.0897 1.2452 1.9954 1.4523 0.3873 0.9749 0.5650 2.5379 1.2730 1.9364 1.1582 2.3829 0.4953 1.4512 1.8732 1.1782 1.4446 1.3561 2.1196 1.0757 0.9987 4.6754 
1553675_at 0 0.3132 1.0191 1.3121 0.6063 0.9595 0.4276 2.4221 0.3301 2.8151 0.6940 0.6563 0.5100 2.4287 0.4022 1.7490 1.4465 0.2721 2.1396 0.8683 1.1732 0.9838 0.8908 0.3719 1.2977 3.5244 1.0133 0.8433 0.4569 0.4763 1.1315 0.6279 0.4092 0.2982 0.9857 0.6140 0.8149 1.2274 0.7330 1.1564 1.8905 
1553677_a_at 1.4760 2.6311 1.3399 1.7346 1.6915 1.4168 1.8424 1.4697 2.4478 6.9359 2.2342 4.0905 6.8935 5.7684 3.4913 2.0916 8.3775 1.1638 9.9706 4.0056 6.0544 6.5702 2.3081 1.4535 1.6210 5.6262 3.8940 2.1776 9.5204 9.0095 1.1991 3.2602 18.2777 3.9407 8.1501 3.7428 8.2554 1.2590 5.9339 3.9639 5.9973 
1553678_a_at 1.7799 3.6256 3.4814 1.7802 5.3326 4.2370 7.3002 5.5376 4.0631 23.3060 2.7159 3.5750 38.2634 18.5911 14.1940 5.9014 35.4524 5.6018 12.5549 19.3193 10.8890 2.6058 6.4362 12.8992 8.6198 23.7289 27.5255 2.9325 48.8167 12.6797 3.2103 4.9537 50.6855 11.0588 12.7367 10.8331 18.3968 2.6183 28.8319 18.9505 11.7840 
1553679_s_at 1.5327 4.7123 0.8220 2.2278 5.0833 1.2497 2.0081 0.8796 4.4270 2.2015 2.3722 5.6616 2.3729 1.6063 2.2233 2.4466 10.4119 1.2696 2.9694 1.5812 4.3733 2.1897 2.2718 1.1020 4.7613 3.2237 3.6797 2.2092 5.3435 2.4902 0.7567 0.8691 2.0529 1.5131 4.0672 2.8378 5.6384 0.7685 3.2611 1.3625 2.3798 
1553681_a_at 0 4.1019 3.6565 2.6429 2.3055 2.7255 5.8664 2.3794 3.6572 2.8972 5.2151 4.1596 3.0314 4.6061 2.8452 2.9470 8.0852 2.0679 2.5355 5.4070 3.9102 1.8068 3.6066 1.7374 1.6499 4.7855 4.4468 2.4087 4.7345 2.1396 3.4828 1.9071 4.4052 4.0468 3.3873 2.1453 2.6566 1.1155 2.6326 4.0827 3.4646 
1553682_at 0.3677 6.1263 3.9259 9.5528 7.0306 6.9157 6.3906 5.2412 12.5452 6.4799 5.7025 11.4956 0.6614 7.6501 4.2805 9.4874 6.1377 4.1910 11.7756 1.2290 2.5521 2.4254 4.4761 2.2524 6.4109 3.7621 9.1798 0.9634 1.4854 0.8863 7.7336 5.0553 1.4780 8.6721 2.1442 5.2792 10.3105 3.2121 3.4422 10.5615 3.4553 
1553683_s_at 0.4387 1.0502 3.8164 5.2413 2.2462 10.2329 0.8896 2.4012 3.4666 1.7091 3.2490 4.1604 1.8502 2.1168 5.1664 5.6507 4.6327 2.2099 11.8249 3.7266 0.4706 2.1044 1.1178 0.4087 2.0968 2.3017 8.0286 5.2977 4.7619 3.5108 10.0850 2.6920 3.8418 4.7288 1.7353 4.4387 7.4328 6.3680 3.4909 2.9896 8.9166 
1553684_at 4.1369 4.8152 3.0047 0.6692 2.9775 0.8812 2.8014 2.8156 2.6803 2.0597 1.8154 0.3819 1.6170 1.2815 1.6284 1.2908 6.9261 0.6228 1.6050 2.3048 1.0760 1.2308 0.2649 0.4921 1.1219 1.5315 3.1139 0.9639 1.7003 1.9264 1.1638 0.6521 1.8517 2.1015 0.5780 0.7428 1.0511 0.6210 1.1707 0.9013 1.7404 
1553685_s_at 0 0.3230 0.9826 0.2553 0.6595 0.4317 0.1998 0.2473 0.3809 0.3029 0.2458 0.3661 0.5346 0.3408 0.3578 0.9581 1.5178 0 1.4396 0.3486 0.5916 0.2593 1.1616 0.2247 0.1872 0.4249 0.7816 0.1660 0.5751 0.3270 0.3028 0.1504 1.2480 0.5057 0.5658 0.6127 0.4375 0 0.6763 0.3613 0.4803 
1553686_at 0 0 0 0 0 0 0 0.4718 0.8598 0.3920 0 0 0 0 0 0 0.5863 0 0 0.0403 0 0 0 0 0 0 0.4731 0 0 0 0.4287 0 0 0.4939 0 0 0 0.1399 0.0383 0 0 
1553688_at 7.3275 1.0480 2.2000 2.5297 1.9504 2.2358 1.4754 2.2117 1.2816 2.5101 1.8200 1.8548 1.6564 3.3704 1.9877 3.2532 3.6140 1.0546 3.0664 3.0394 3.2252 0.6423 2.0822 0.5563 1.7746 4.2318 3.1101 2.1138 3.3017 2.0947 4.2037 2.9558 2.0932 2.7111 2.3014 1.1829 2.9461 2.6885 4.2115 2.2946 4.5115 
1553689_s_at 0 0.8157 0.4127 0.2425 0.4086 1.0841 0.5255 0.2251 0.7817 1.6985 0.9893 1.2531 1.5957 1.2805 1.1758 0.8313 2.5638 0.2930 1.7288 0.5125 0.8398 0.1208 1.6911 0.1294 1.3944 1.5439 0.6940 0.7540 2.2073 0.4983 0.2075 0.8170 1.2103 0.7648 0.9735 1.0313 1.4590 0.0669 0.7104 1.8764 3.7128 
1553690_at 0.0400 1.9538 1.0049 1.7110 1.1384 1.6271 1.6662 1.6920 1.6256 1.4627 0.9935 1.7721 2.6646 1.9761 2.2120 2.0330 3.7173 0.9082 1.8718 3.0280 1.6144 0.8690 1.8857 0.7360 1.0547 3.1232 2.2282 1.7794 1.3891 3.2249 1.6049 1.4209 1.5733 1.6532 1.9888 1.7346 1.3134 1.6000 2.0170 2.9709 1.1663 
1553691_at 0 0 0 0 0 0 0 0 0 0 0 0 0 0 0 0 0 0 0.1036 0 0 0 0 0 0 0 0 0 0 0 0 0 0 0 0 0 0 0 0 0 0 
1553693_s_at 1.4703 5.9796 1.9043 3.6735 1.4547 9.1768 1.9590 4.3351 0.7749 6.7857 8.6708 2.4538 2.6836 0.6711 10.6998 1.5442 4.8657 1.9977 3.9404 6.7090 6.9963 33.0141 1.8971 2.9813 3.0565 3.1901 2.3509 3.0040 4.1895 6.6309 5.8626 4.5165 6.9810 2.9509 3.9808 3.9317 7.3063 1.7485 10.1314 4.3593 4.7754 
1553694_a_at 1.1480 4.5056 0.9954 2.9750 3.1473 2.9548 3.6702 1.0471 1.2943 0.7029 2.2462 2.0613 1.2298 1.1234 0.4052 2.6064 4.3994 1.4248 1.4061 4.8305 0.7581 1.8204 2.8557 2.0423 1.6057 1.0045 2.2914 3.0014 1.1585 1.1086 1.3678 3.3268 2.6720 5.4821 2.4425 1.4641 1.2123 1.2774 1.3061 1.5557 1.0438 
1553695_a_at 1.6807 2.8379 6.8912 4.9450 3.5049 1.5255 3.6652 3.4791 5.3238 5.3372 6.5500 4.6659 3.2602 6.3848 5.0198 4.5430 5.4935 2.3379 3.3758 8.1097 3.5738 1.7408 3.3476 2.6434 6.5757 6.4793 5.7511 2.3623 4.7615 4.4053 4.8868 3.2611 1.0852 5.1362 2.5088 3.2501 6.7991 6.2435 3.3668 3.1976 6.4289 
1553696_s_at 0.9563 3.9131 1.9948 5.6776 0.6670 4.8544 0.7146 1.0939 0.4806 0.9917 1.4283 0.7757 0.9009 9.3365 1.1406 0.5044 4.5236 4.8570 1.2664 1.3231 1.8708 1.7311 1.5851 0.3283 10.3131 0.4699 21.5770 11.6811 0.9139 2.0996 6.0461 1.3576 0.3740 8.9772 1.7045 4.3962 1.2613 3.0069 0.4168 1.5147 1.8976 
1553697_at 0 0 0 0 0 0 0 0 0 0 0 0 0 0 0 0 0 0 0 0 0 0 0 0 0 0 0 0 0 0 0 0 0 0 0.0859 0 0 0 0 0 0 
1553698_a_at 0 0.7745 1.8342 0.7928 0.3430 0.2424 0.4367 0.2621 0.6383 0.1893 0.6670 0.9279 0.7408 1.0144 0.4319 0.3372 1.6939 0.1457 1.1848 0.5879 0.9461 0 0.8672 0 0.1979 0.1080 0.9737 0.5596 1.7253 0.5863 0 0.8792 1.2328 0.5860 1.6279 0 0.4362 0 0.5374 0.8700 0.7669 
1553701_a_at 0.3417 6.8916 4.8694 3.2669 5.7722 7.8111 6.7360 2.5305 6.1491 9.2813 10.6866 12.5253 8.8006 6.7610 8.3188 5.8598 15.5564 3.4889 10.3978 10.7960 6.0395 6.8278 3.7189 1.8867 4.3953 8.3965 6.2445 5.9750 10.8549 10.1062 5.9429 6.3256 10.6972 10.4456 9.6156 3.3571 8.8809 3.9834 7.1048 6.7550 10.7347 
1553702_at 0.9723 11.2269 4.7122 3.4829 3.1120 6.2969 11.1715 11.9796 10.9934 5.6645 12.0394 12.7201 11.6977 9.6856 10.5785 2.3201 9.5191 4.3988 6.9357 29.0959 14.0522 8.1554 5.2083 4.5186 7.7287 18.9645 26.0212 7.2927 14.1509 18.1020 7.1604 4.4951 21.7200 16.3935 22.3427 12.3506 9.4786 7.3971 17.8112 10.8966 10.5744 
1553703_at 0.5478 2.6771 1.3710 1.2539 4.0414 1.9209 1.8124 3.6664 2.2833 1.7692 1.5068 1.7875 1.2875 1.5210 5.4858 1.3958 3.3020 2.0991 3.1216 5.6180 3.5166 1.8766 1.2570 1.1503 1.8573 2.8351 1.7638 1.0549 2.2312 4.7491 1.9465 3.3991 4.0924 2.3508 4.9679 0.8329 2.7960 1.6704 5.2941 1.6619 3.0711 
1553704_x_at 0.6391 2.6972 1.0445 1.6357 1.8955 2.5022 2.0736 3.2462 2.4773 2.3812 1.6427 1.4142 1.3737 1.8596 4.5449 2.0975 2.9282 1.0437 1.7970 4.4904 2.3753 1.1554 2.8387 1.8102 1.6087 1.6158 1.9428 0.7870 3.7761 4.1688 1.9512 2.5903 2.0314 1.3022 3.6220 1.9894 2.7006 1.4716 4.2871 3.4514 2.1484 
1553705_a_at 1.8434 0.9600 2.6096 0.8356 2.1002 0.8666 1.4636 2.3007 2.0299 3.1530 2.3834 2.3777 2.6594 2.3350 4.2111 1.7879 4.7491 2.3619 4.4569 3.6218 3.3540 3.5187 4.4019 4.5279 0.5441 2.4557 3.6015 3.9747 2.6717 3.3399 1.4808 1.8554 4.1650 1.8529 4.1720 2.4456 1.1686 2.9115 3.8582 1.9842 4.6804 
1553706_at 2.4801 0.7414 1.0840 2.4399 0.5983 0.5285 1.0141 1.7836 0.8000 1.5188 1.4709 3.2404 1.5148 1.2147 1.6746 3.0264 5.2005 1.9836 1.3458 2.6551 3.6462 0.9219 1.3923 0.5355 0.9213 1.6034 1.6692 3.9287 2.1693 2.4548 4.1170 1.4248 2.1605 1.8379 6.1171 1.6158 4.3894 1.4835 4.0225 3.3067 2.6052 
1553708_at 0.3844 0.7741 1.4338 1.3085 2.0092 2.0892 1.4317 2.3069 2.7128 0.8020 2.5898 1.1715 1.4507 0.4790 0.8830 0.7489 2.0580 0.5555 1.6923 0.5390 1.6942 1.1714 0.6505 1.8447 1.3693 2.9226 1.7723 1.2552 0.8124 0.8008 0.6675 0.9236 3.4011 1.5451 4.0698 1.9479 2.0653 0.3137 2.5453 1.4700 1.9888 
1553709_a_at 0.5978 5.1115 3.0379 2.1628 3.5054 3.3253 2.9912 3.5527 2.2238 6.7524 4.5620 4.3058 6.2578 7.8150 8.7310 2.5098 11.8798 2.6124 6.4645 6.6515 3.7204 2.5477 0.9981 1.6984 5.4590 6.0745 10.9591 2.0402 6.1417 5.1011 2.5431 2.2794 8.2159 3.9954 4.1262 6.8437 6.1112 2.4824 7.3091 6.6011 4.1429 
1553710_at 0 0.6831 2.5435 0.4892 0.9100 2.4770 0.7371 0.6875 1.2442 0.6444 2.2059 0.8025 2.1706 0.8242 1.9772 0.9212 2.3263 0.5273 5.3916 2.0315 1.1141 1.6827 0.6976 1.0219 2.0134 0.6516 1.8040 0.9977 1.6656 1.0237 1.9603 0.5046 1.7419 1.7980 1.4111 0.8449 1.6498 0.6396 1.4753 0.8818 2.2129 
1553711_a_at 1.1482 4.1103 3.9154 2.1396 1.4260 3.9007 1.9465 1.0458 1.9855 1.2759 2.0925 1.1533 2.2962 2.0914 2.0524 5.3954 8.5253 2.2015 3.1222 2.2394 1.9145 2.3687 1.2846 1.8462 3.4873 1.8987 3.5821 2.0532 3.3103 2.4422 6.7344 2.8205 2.4906 2.3129 3.1527 5.0108 1.3188 3.6532 2.2065 3.1980 2.7522 
1553713_a_at 0.1587 3.1171 2.8771 1.0469 2.5668 1.5177 3.0050 2.7938 1.9146 5.3467 1.9113 3.2839 5.3378 2.6994 3.0035 1.8124 5.9273 1.4487 3.0442 4.0621 4.2017 5.7477 1.6026 2.5497 1.7832 1.2736 4.7435 1.5765 3.6201 3.7905 2.9995 2.9991 4.2961 2.9023 3.9228 1.0005 1.2910 1.4031 3.9356 3.6701 2.7040 
1553715_s_at 0.2194 3.1920 1.5602 1.1635 2.3075 0.4350 2.3040 1.6953 1.9948 4.5296 1.2901 1.0967 5.0792 3.1672 2.9252 1.2057 7.6917 1.2993 2.3405 2.5836 1.6640 7.9330 0.9212 1.2202 2.3946 7.7890 11.1050 1.6420 13.1080 7.0609 1.2883 1.3308 3.7579 2.7661 3.6770 0.9481 8.2003 0.5535 3.3884 6.9996 11.3074 
1553717_at 2.9848 1.0709 3.2610 2.1804 0.4960 2.7626 0.9080 1.6894 1.1260 3.6375 2.4884 3.1127 4.0173 3.4054 4.8243 2.3638 5.8523 2.3980 4.0544 4.3292 4.4050 0.7783 2.6126 7.9767 0.7202 2.3335 2.9116 2.0951 4.1901 3.2000 1.1913 1.4908 4.0565 3.9683 4.8694 2.1244 2.5727 1.1500 4.2603 2.3868 3.9913 
1553718_at 0.0304 3.2485 12.9651 5.2545 1.8699 8.9690 3.1069 3.0965 5.5653 5.5965 6.9653 5.2244 3.6640 4.9095 5.5682 6.0372 16.1990 1.9422 10.8486 5.5728 4.6352 4.0069 1.9714 1.5437 4.2674 4.2015 7.2463 4.5007 6.2321 5.0240 9.4578 2.5214 9.3789 7.5870 3.8882 7.9895 6.0064 5.2118 7.1492 5.1450 8.5324 
1553719_s_at 0.6007 4.1805 0.2496 1.8391 1.8359 0.8614 1.7693 3.7940 2.3598 3.6274 1.3918 2.0234 4.0988 1.9676 5.2604 2.3100 1.5607 1.5038 3.0243 1.7100 2.2055 1.0146 1.0574 1.0895 2.4375 3.6389 3.2480 1.3227 1.2692 1.5736 1.3401 2.8839 2.5243 1.1446 1.8045 3.6158 2.1608 1.9910 1.8073 4.1871 2.3326 
1553720_a_at 0.0573 6.1393 2.4811 1.8023 3.6932 1.8842 3.2270 4.0892 2.7586 3.3783 4.4331 4.9222 5.3620 3.0102 1.4349 2.4945 4.4406 2.2643 5.2441 8.1827 3.1714 0.4767 2.5828 0.5672 3.0539 6.3630 8.5437 1.4609 5.3883 8.2465 1.4735 3.0349 6.2543 3.9554 8.7911 0.8755 3.4068 2.5711 5.1250 3.4273 6.1717 
1553721_at 0 1.0963 0 0 0.0663 0 0.1866 0 0 0 0 0 0 0 0.1248 0 0 0 0 0 0.4149 0.0013 0 0 0 0 0 0 0 0 0 0 0 0 0 0 0 0 0 0 0 
1553722_s_at 0 0 2.1197 0.1867 0.4799 0 0.2484 0 0.3913 0.2346 0.2721 0 0.7836 0.5602 0.3213 0 1.1481 0.2042 0.9379 0.3024 0.3455 0.4901 0.6434 0 0.4807 1.0636 0.6675 0 0.6535 0.6966 0.0473 0 0.3781 0.2656 1.0094 0.2419 0.0530 0 0.2608 0.5115 0.3848 
1553723_at 0.0887 2.1851 2.8865 2.0862 5.7425 3.4968 4.4281 5.2138 3.4085 5.4274 3.7163 2.9081 1.7748 3.2885 4.9129 1.5376 2.7741 0.9342 8.5255 5.1861 1.9830 8.6297 0.7832 0.4975 3.2426 5.5465 10.9264 1.9783 4.3393 5.8612 3.4203 0.8835 9.8992 3.9956 2.4258 4.2009 4.8670 1.8428 4.5553 4.7903 8.7950 
1553725_s_at 0 0.2904 0.5206 0.3347 0.7538 0.3881 0.3112 0.2151 0.4438 0.1973 0.2106 0.1038 1.1541 0.9087 0.3929 0.4026 1.9521 0.0031 0.3328 1.1120 1.5081 0.1151 0.0423 0.1813 0.2514 1.0368 0.8877 0.9788 0.6291 0.7058 0.2315 0.3882 1.3285 0.7328 0.3717 0.7453 0.3003 0.2593 1.0573 0.4295 0.5485 
1553726_s_at 0 0 0 0 0 0 0 0 0 0 0 0 0 0 0.1186 0 0 0 0 0 0 0 0 0 0 0 0 0 0 0.0102 0 0 0 0 0 0 0 0 0.1764 0 0 
1553727_at 0 6.9006 5.3821 5.9750 5.3080 7.9261 8.5222 3.3941 5.0914 10.2978 16.2417 5.1445 7.3687 10.1510 3.4655 4.1434 11.6187 4.1141 9.2454 8.7919 6.3192 6.5590 5.4391 3.1202 3.8055 13.0466 5.3478 3.8733 9.2976 12.9539 4.5016 2.7076 7.5108 10.9041 13.9172 9.2525 6.9952 3.6192 10.8322 11.0028 4.4760 
1553728_at 3.1729 11.8165 3.3527 9.9559 9.5075 9.6526 9.6244 10.6160 10.7183 8.1445 15.7052 11.6633 13.0480 8.2920 9.0260 9.6860 14.6172 7.1326 21.4091 13.2036 16.2906 12.7147 7.9848 8.0738 3.5191 15.6872 14.7162 9.8056 18.8825 15.6400 7.5572 8.6557 24.1407 13.6218 14.1223 11.0760 12.6300 5.0105 14.9132 13.7018 18.9161 
1553729_s_at 0.0634 2.0860 2.2234 0.5398 4.8585 6.3534 2.4548 2.5245 1.8649 19.8888 9.4401 11.4418 16.7848 18.5456 4.4880 3.8048 4.0794 4.2102 16.1592 13.2787 9.7682 9.3417 7.5095 4.4270 11.6703 16.9407 1.4224 3.0002 26.1502 23.6323 2.5611 5.4788 22.1337 8.1425 18.9075 7.0830 17.3165 0.7693 10.8855 16.2659 2.7805 
1553730_x_at 1.9642 8.6199 4.0305 4.0627 8.6148 15.0856 9.4871 8.9793 5.1885 8.7512 11.8720 13.3336 12.2383 8.6503 7.6588 8.3916 13.1445 4.8420 18.3024 10.6132 13.1033 12.0951 5.4720 5.4273 8.6062 11.8943 10.9430 7.5328 20.1493 16.9658 11.6099 4.8364 21.2917 8.7619 12.9075 3.9024 3.3988 9.1390 11.7026 12.3573 9.2937 
1553732_s_at 0 3.3003 3.2649 5.5942 2.3538 3.9981 1.7470 1.7853 2.2603 1.8139 4.4586 2.2446 1.7131 0.9787 3.8488 1.6150 3.1951 1.1391 5.5983 3.1601 2.5123 2.1936 2.9761 1.6390 2.9979 3.1007 3.7757 1.7122 2.7834 2.7223 4.6772 1.3869 7.2688 1.7735 4.5094 3.8597 4.1401 5.5200 2.2395 2.4330 2.5926 
1553734_at 4.1174 2.7361 5.5741 3.4982 4.8325 3.3948 7.6569 4.9761 6.7902 2.1200 1.8052 1.3308 0.4302 0.6254 2.4667 1.3990 5.5662 0.7551 4.9183 2.1638 0.5763 2.2348 0.6498 0.0964 0.2871 1.0831 2.7503 1.9106 0.6141 0.9893 2.6414 1.3919 1.6408 2.0671 1.6643 3.1521 1.0881 2.3147 1.6859 0.8427 1.6515 
1553736_at 0 0.5429 0.1810 0.0801 0.4725 0.5494 0.7355 0.5661 0.8896 1.2558 0.8211 0.7845 1.1017 0.3715 0.4198 0.0657 0.9519 0.1216 1.5413 1.9047 1.5345 0.0853 0.6763 0.4979 0.7758 0.9612 1.5944 0.5305 1.0130 1.1676 0.2121 0.7557 0.9616 0.8148 1.8670 0.3739 0.6951 0.3277 2.0727 1.2196 0.8197 
1553739_at 0 0 0 0.4117 0.0976 0.4400 0.0642 0 0.3112 0 0.2628 0.2950 0.6867 0.3309 0.6573 0.2984 0 0 0.6534 0 0.0524 0 0.1443 0 0 0.2515 0 0.1173 0 0 0.1034 0 0.1744 1.1655 0 0 0.0353 0.8336 0.0383 0.0442 0.8530 
1553740_a_at 0 4.2465 1.2723 6.4912 3.1673 5.5108 2.5789 1.5536 7.1522 4.0426 2.7869 0.9857 3.3941 3.8943 2.5922 4.6077 2.9857 3.4160 5.7041 3.0245 3.5479 3.0324 5.5740 2.7366 3.3406 4.4613 3.8365 4.7624 6.6175 7.7268 3.9929 4.2793 7.3419 4.0309 1.3041 2.8537 1.1419 3.8016 4.0176 3.8437 6.4551 
1553741_at 0 9.0075 2.2237 2.7673 5.6861 5.9198 6.3343 6.7455 1.8917 10.1018 5.2598 7.7223 2.6958 0.7226 4.0975 2.8657 5.0528 3.9364 4.9265 3.5449 0.2838 1.6619 4.9783 2.5546 8.4625 4.3374 5.0021 1.5358 1.4482 1.1430 8.6357 5.0177 6.4575 9.2962 1.4104 6.4144 2.8513 4.0549 5.5408 3.4321 1.8820 
1553743_at 0 0.3367 0.4654 1.1978 0.3363 0.4049 1.0676 0.6409 0.7307 0.8656 0.3296 0.5624 1.1768 0.6090 1.1647 0.3884 2.9055 0.2261 1.9673 0.3117 1.7773 0.4953 0.6809 0.2834 0.7212 0.8995 1.5041 0.6073 0.8188 1.5691 0.6061 0.4997 1.4798 1.4818 0.7403 1.9322 1.3546 0 1.1805 1.2243 1.9221 
1553746_a_at 0 0.5828 0.3649 0.3859 1.7698 0.6142 2.2085 1.9772 0.8230 0.4646 0.5061 0.7429 1.0972 3.0469 0.6828 1.1394 1.0885 0.6944 1.2031 1.3733 0.8610 0.8011 1.0171 0.8430 0.5474 1.3034 0.7941 0.5413 3.3264 1.8741 0.2986 0.6689 2.3447 0.6677 1.7125 0.8542 0.7402 0 1.5328 0.2907 0.6566 
1553747_at 1.1384 0.4138 1.6470 4.9909 0.7953 1.6674 1.1516 0.7006 0.6299 6.1870 2.9192 3.1352 7.9391 4.3182 0.7772 6.9685 1.3152 2.3448 1.1601 9.4970 0.5723 0.6622 3.8313 4.1749 3.8810 6.7358 5.8826 5.7788 8.0198 9.5606 1.7442 0.1223 0.2028 7.7598 1.5016 2.7832 4.2180 4.4076 9.3423 4.9630 7.4160 
1553749_at 0.1776 1.1174 0.4224 1.1936 1.0023 0.2831 0.8472 0.9302 1.4242 4.4747 1.6053 0.4834 4.1509 2.0223 2.3901 1.2860 3.3393 0.8967 1.8522 2.2567 2.5493 0.5853 0.4853 0.3345 1.3948 2.6508 2.8749 1.3074 4.4268 2.7020 0.3149 1.2531 5.3379 4.3176 1.4368 2.3252 1.1471 0.2587 3.3766 2.2162 2.1518 
1553750_a_at 0 0 0.1163 0 0.1627 0.1888 0 0.5959 0.3153 0.5986 0.2415 0.2097 0.6129 0.5715 0.2013 0 0.5370 0 1.6478 0.4205 0.0849 0 0.0194 0.1007 0.0491 0.7761 0.6461 0.1927 0.1516 0.4395 0 0.1860 0.5426 0.1871 0.6411 0.0284 0.5172 0.1336 0.1808 0.2309 1.4886 
1553752_at 0 1.0362 3.3606 2.8960 0.0070 6.0939 0 0.9477 2.2133 1.0450 0.3205 1.8848 1.4744 1.8351 4.0149 2.3507 2.5878 0.4054 9.0501 1.9467 1.3752 1.6612 0.6098 0.4677 1.7222 3.5499 1.3346 3.2708 1.4918 1.8919 1.9179 0.1185 4.9289 5.8324 1.1933 0.7970 2.9573 3.6806 3.0673 0.3153 0.8559 
1553755_at 14.5030 6.4358 5.8689 6.8217 5.3926 4.5957 6.3264 9.1141 5.6735 8.9746 9.4435 6.0219 13.2199 4.9871 4.1970 9.6205 7.3461 3.0895 10.0609 11.7269 12.1376 3.6541 5.5640 4.6127 7.7932 8.2364 6.2360 6.1374 3.4857 13.3739 9.2125 4.4042 5.3647 11.0413 4.5429 4.6872 7.2611 2.4625 6.0725 9.7378 9.1698 
1553756_at 0.2062 4.9595 2.6608 2.4034 2.5615 3.1768 1.8695 1.7153 2.5559 2.7036 5.7671 4.5845 5.1801 6.5462 2.7698 0.7432 5.5150 3.1782 6.5061 3.9067 1.2701 4.3910 1.6870 3.4562 3.0457 5.6028 5.6274 3.6619 4.6099 3.3448 3.7137 2.0072 3.1710 4.6316 3.8867 2.4280 3.4052 2.4320 2.5232 4.6540 2.9917 
1553757_at 0.4642 2.1644 4.3119 1.6850 1.2822 3.3031 2.1704 2.1079 4.4154 2.0039 3.3201 4.2080 2.9869 3.5868 3.6801 2.0882 6.0461 1.5126 5.8104 3.6185 2.5485 1.4429 2.3553 0.1717 2.4081 3.9194 5.2451 1.8753 3.9032 3.6835 2.0642 1.6982 5.3419 2.5532 4.3815 3.0726 2.1121 2.3851 2.4894 2.9741 3.7530 
1553759_at 0 0 0 0 0 0 0 0 0 0.3978 0 0 0 0.6602 0.4691 0 0 0 0.7583 0.1964 0 0 0 0 0.1645 0.0431 0 0 0.5339 0.0315 0 0 0.8865 0.3696 0 0.6092 0.8511 0 1.1383 0 0.8135 
1553761_at 1.0564 3.6126 4.9311 4.0980 5.7512 3.2084 5.3502 7.2097 8.1167 9.8111 3.3752 3.3888 9.8133 7.5570 7.7342 4.9663 6.5462 6.6304 5.7508 10.8280 9.4409 4.2784 10.6536 7.4351 5.3501 8.4255 6.9846 1.5819 11.0396 10.6222 3.7775 5.0921 10.1064 3.5006 12.7829 5.0090 3.7046 3.0602 4.5146 8.8008 12.1390 
1553764_a_at 0.4145 1.3559 1.8243 1.8937 2.0643 4.1230 3.3856 3.5120 3.4696 7.3374 2.7587 7.9522 6.4132 2.0700 51.1046 3.3528 2.7179 2.4859 11.6736 6.0285 3.9710 1.4323 2.3680 8.6644 8.3604 12.4334 11.8197 5.6350 8.4084 24.0889 4.8223 10.5173 15.1025 4.9073 6.3770 9.2356 4.5513 2.0380 7.9184 5.5369 7.7270 
1553765_a_at 0.2663 0.3758 1.1528 0 0.1994 0 0.2582 0.4462 1.2651 0 0.0313 0.6792 0.9343 1.2890 0.1668 0 1.0632 0.1465 0.2284 0 0.8818 0.5122 0.4839 0 0.1492 0.0856 0.0920 0 0.8299 0.3706 0 0 0.0708 0 1.1079 0 0.1846 0 0 0.5006 0.1423 
1553768_a_at 4.4347 13.4928 2.8810 11.3840 1.2927 16.4413 1.2578 1.9387 5.0856 4.2398 6.2752 4.6811 3.6299 0.5988 1.5649 1.6399 3.5524 4.0068 4.0826 4.6591 3.9744 12.6067 7.0156 6.5350 2.0677 3.2125 1.4488 10.1840 3.1776 2.6253 14.9873 1.0493 5.1002 4.8376 4.6180 13.5619 1.4094 10.8427 1.2420 4.1700 3.1493 
1553769_at 6.6026 3.1032 2.2193 6.4348 6.9306 7.3363 5.8896 5.2556 8.8735 9.7392 5.8351 8.9038 9.4336 4.0579 5.4977 6.7139 9.5828 3.6170 15.8414 5.6677 2.2098 7.4539 6.2164 1.9450 5.8953 10.0205 3.7994 4.5036 2.7924 11.3967 6.2776 3.2524 9.3531 3.6377 5.3935 8.3294 7.2772 9.1151 10.2787 9.3774 13.6907 
1553770_a_at 0 5.5202 4.9479 2.2139 1.2682 2.4927 2.3132 2.0117 3.2214 3.6400 5.5422 3.2740 3.7840 3.3060 4.3201 1.4177 2.6643 1.4254 7.8431 8.1375 1.7921 1.9162 1.5589 0.6253 3.0482 5.4083 8.9636 2.1290 2.5672 1.2248 2.6470 1.6206 4.6928 5.4385 4.5418 2.4458 2.6615 1.7985 6.1540 4.3154 8.2168 
1553772_at 4.3061 15.0524 1.5353 9.8094 17.2154 5.8666 18.1539 16.8702 18.2093 11.2833 1.5259 28.4870 3.9995 13.4602 3.5007 7.4904 3.6316 12.0774 8.2336 11.3363 19.5035 6.6402 18.2294 8.6941 2.9817 10.8099 4.1698 9.7839 2.3090 14.1672 7.4236 20.0085 8.9753 6.6871 26.2388 3.8528 7.8143 8.0518 7.0561 0.7080 9.7493 
1553775_at 0.5460 5.4204 2.5049 1.4507 0.6267 1.5694 3.5328 2.9086 1.0705 4.7612 3.0534 1.7972 1.1242 1.6088 2.5125 1.6717 8.0497 1.3569 3.0023 4.2966 2.2837 2.9929 1.5157 4.7482 1.7488 1.8251 5.4952 0.5091 2.2915 2.4166 5.1418 2.5009 2.6673 2.1404 3.5079 0.9564 1.8727 1.3460 3.5355 0.7177 3.1032 
1553776_at 0 0.0011 0 0 0.2361 0 0 0 0.0821 0 0 0 0 0 0 0 0.6833 0 0 0 0.2948 0 0.2143 0 0 0 0 0 0 0 0 0 0 0 0 0 0 0 0 0 0 
1553778_at 0 4.6917 6.4700 4.2303 3.4527 2.7229 2.2543 5.7402 3.6742 5.7703 7.4759 4.4676 4.2953 5.3114 3.9995 2.4553 8.4407 2.5969 5.2486 2.3422 2.8962 2.0552 1.0432 2.6609 4.9712 6.7621 6.7974 4.2600 7.8175 2.9547 2.4759 3.0013 3.1111 5.0106 5.5872 2.5000 2.6285 1.2593 7.4846 3.7997 6.3071 
1553780_at 2.1032 3.8682 3.2547 3.4648 4.1006 3.5948 4.2732 3.0663 3.8457 3.9205 7.2842 5.4686 6.9140 4.3308 3.8656 4.5599 8.2789 1.6605 7.6323 5.7509 6.1818 3.2785 2.8552 1.8067 3.7587 6.2641 10.4626 2.3213 9.7428 7.6807 1.9044 1.9368 11.1579 6.7588 7.3868 4.0903 3.2822 3.9531 4.8811 7.0939 8.1008 
1553781_at 0 0 0 0 0 0 0 0 0 0 0 0 0 0 0 0 0 0 0.1742 0 0 0 0 0 0 0 0 0 0 0 0 0 0 0 0 0 0 0 0 0 0 
1553785_at 0.9036 3.3327 2.3369 2.6179 3.1321 3.6501 3.1910 3.4539 3.8679 1.7962 2.9321 3.7438 4.7470 4.2904 2.5084 2.9536 4.2976 0.9902 4.2888 2.9107 5.2359 1.8466 2.0197 1.3633 2.7840 5.4841 3.5153 2.7703 3.1381 5.8950 2.8685 2.5111 2.9335 4.3111 3.3520 3.0251 3.5838 2.0505 5.8181 2.7052 4.4232 
1553787_at 0 0 0.5534 0 0 0.3577 0.0059 0 0.1062 0.0159 0.2697 0.1573 0.2195 0.6429 0.6510 0 1.4224 0 1.4483 0.4460 0.3529 0.2032 0.2014 0.6526 0.3218 0.2795 0.5865 0.2657 0.5431 1.5757 0.1550 0.0971 0.2660 0.7519 0.3820 1.0134 0.3080 0 0.1610 0.4287 1.8147 
1553789_a_at 0.2721 4.8748 3.0955 3.0007 3.8367 2.3175 3.7377 2.1329 3.8079 1.0135 3.4100 2.5453 2.5310 1.7626 2.6490 0.7357 6.2160 0.5522 2.6026 3.1920 2.2872 0.7936 0.8504 0.6444 1.0486 1.9894 4.6899 0.8241 1.6403 2.5505 1.6525 0.4152 2.1718 2.4754 3.6518 1.1441 2.0432 0.7786 2.6284 1.8726 2.7714 
1553792_at 0 0 0 0 0 0 0 0 0 0.2852 0 0 0 0.0132 0.1517 0 0 0 0 0 0 0 0 0 0 0 0.1086 0 0 0 0 0 0 0 0 0 0 0 0 0 0 
1553793_a_at 0.1609 0.8423 2.1098 1.7410 2.2568 0.7256 2.8090 2.6664 1.5206 3.1270 2.9170 4.1604 0.6536 1.4091 0.5977 0.4415 11.5914 0.8834 1.8362 1.9191 2.8841 1.0362 2.4294 0.6762 1.3466 2.3419 2.2790 0.7347 5.3130 3.9232 0.9943 2.1456 2.2643 1.8094 2.2289 1.5932 3.6188 0.1232 1.2808 1.2913 3.3113 
1553794_at 1.0577 3.3335 4.9490 3.2013 4.1540 4.9205 4.3931 3.4202 2.4813 3.1978 2.0236 3.0695 11.1871 9.9080 2.1627 2.3354 7.9810 4.8369 3.7183 1.0827 12.7079 7.1968 7.2641 3.8719 7.6842 11.2176 2.7725 5.0418 1.2385 14.9444 4.8853 6.1040 12.8406 10.4723 2.6886 6.2254 7.8568 2.1445 10.6387 2.6209 1.4082 
1553796_at 0 3.8047 8.7702 2.7381 1.3405 4.7122 1.1130 2.6278 3.9367 0.7632 1.0004 0.4808 1.1226 1.0196 3.4179 3.4208 0.7520 0.1931 2.4314 6.6585 3.1757 0.8893 1.3135 0.5957 1.1612 1.1914 3.3612 2.5326 1.9345 1.8500 3.2399 1.2984 1.3404 5.7588 0.6918 0.6537 1.2711 2.1228 1.0475 2.2331 0.2898 
1553797_a_at 0 0.2486 0.3666 1.2934 0.3939 1.6749 0 0 1.3552 0.1729 0.4851 0.2013 0.1448 0.2735 1.4981 1.6035 2.4090 0.3401 1.4882 0.4213 0.3012 0.8836 0.0762 0 0 1.2203 0.4142 1.4769 0.4772 0.9512 2.0504 0.4324 1.2998 2.5783 0.1325 0.9215 0.2554 1.0371 1.1399 1.6075 1.6364 
1553798_a_at 0.0823 0.5678 0.6856 0.0522 0.5035 0 0.9921 0.3955 1.1200 0.6874 0.1677 0.1977 0.6871 0.6022 0.0371 0 0.9267 0.1957 0.8732 0.5071 0.5361 0 0 0.1232 0.6207 0.2358 1.0651 0.3176 0.8517 0.4266 0 0.0550 0.8824 0.1839 0.4936 0 0.3505 0 0.3306 0.1200 0.1921 
1553799_at 0 0.7439 0 0 0 0 0.4138 0.6223 0.2641 0.3164 1.6033 0 1.0384 0 0 0.0621 1.6769 0 0 0.1003 0.0908 0 0 0 0 0.3746 0.5480 0 0.5886 0.0748 0 0 0.3037 0.3998 0.0361 0 0.1885 0.0209 0 0 0.3748 
1553801_a_at 0.1160 0.5030 0 0.9627 0.2942 0.9856 0.8292 1.3554 0.6268 0.4853 1.2643 0.8106 0.9579 0.9407 0.9849 2.3588 3.3052 0.5550 0.9974 0.5176 2.7540 0.7231 1.1241 0.4527 0.4023 1.5081 1.9142 1.5130 1.0067 0.9534 1.0121 2.0206 1.4170 2.3170 0.3677 1.0435 0.3802 0.7625 0.7982 0.3713 1.1076 
1553802_a_at 2.2204 6.6396 6.4616 27.4775 9.0812 55.1314 9.0040 6.2284 7.4190 14.8953 18.3597 15.5678 13.8355 22.5509 12.6431 7.1150 8.1395 15.3666 28.5213 5.1858 6.7054 11.7474 8.6163 11.9079 14.5714 3.6535 37.3136 10.0354 12.3523 6.7965 11.6234 11.7166 15.6214 12.5188 5.2646 40.7925 18.9252 33.1825 15.6849 19.5608 35.4895 
1553803_at 1.6731 17.1661 17.4431 12.7287 13.7626 13.4870 15.1702 11.8289 13.1089 15.2215 9.2441 15.2059 17.8058 15.6567 12.8345 9.7114 23.5490 6.8874 17.6614 19.4619 13.6385 11.3026 12.3593 7.7090 12.1935 22.4920 26.8573 10.1348 23.9867 19.2237 9.6255 8.5917 23.3530 15.1950 19.9645 10.7955 13.6725 6.8644 15.9134 14.6416 29.2538 
1553804_a_at 0.3805 5.6318 3.6615 4.0414 6.4573 7.9506 4.4232 3.1748 2.3856 4.2394 4.7868 5.5265 1.7855 5.5934 3.8005 3.1636 5.7560 3.3767 6.2256 7.4328 5.9895 4.6473 4.3593 1.7712 6.7793 5.7087 7.9237 7.5613 4.9983 6.7021 3.1899 4.4987 6.6422 2.6864 10.8163 5.6978 5.5835 4.5667 5.0494 2.6053 9.2010 
1553805_at 0.6129 2.9348 5.0080 3.3184 2.3629 4.9454 2.7922 2.8455 5.0018 3.3419 2.8835 3.8416 2.7534 5.5039 3.4256 3.8208 6.0106 1.2679 6.0423 1.6264 4.0655 3.1789 2.4397 1.0227 3.0934 6.3542 5.1613 2.8871 5.1391 5.6815 4.2059 1.8511 7.5201 5.0287 6.1519 3.9687 4.9134 3.2350 2.2587 5.0358 5.3798 
1553808_a_at 0 3.4259 1.8852 0.7487 1.8340 0.4075 1.0719 0.9124 1.8111 1.9948 2.8412 1.4632 1.9625 2.7968 0.3562 0.2743 4.3188 0.4929 0.5754 2.3798 2.2655 0.8997 1.8281 0.0890 1.8374 3.8644 3.1699 1.0394 3.8470 2.5258 0.6969 1.0455 0.4925 1.5342 2.8933 0.4076 1.3436 0.2836 2.9507 2.3168 4.1431 
1553809_a_at 0.9540 2.9358 3.4148 4.7525 7.2275 6.9787 6.9317 7.2307 7.7601 7.6610 5.6592 3.6958 5.3783 3.7945 7.7565 5.8495 6.1591 2.3040 3.3292 1.6144 9.0073 1.2418 3.7979 2.8376 4.9746 4.5652 5.9058 4.7862 6.4049 10.4082 5.4666 4.5128 6.5807 10.0426 6.0381 5.1432 6.4641 2.9764 3.8108 7.9597 5.0481 
1553810_a_at 0 0.2925 0.8762 0.3052 0.6163 0.6849 0.5781 0.1358 1.2034 0.5543 0.5652 0.3175 0.6403 0.7932 0.6865 0.4581 1.6931 0.0119 0.8910 0.3828 0.7561 0.3669 0.3539 0.1920 0.4399 1.4495 1.4293 0.4116 1.0925 0.9260 0.4270 0.3049 1.0870 0.3412 0.4717 0.7062 0.7968 0.2891 1.2315 1.1698 0.8488 
1553811_at 0 3.8273 2.1982 0.0536 3.2867 0.2158 2.0524 1.7763 1.4891 2.2655 1.5770 3.9068 2.1573 3.0817 1.1482 0.3627 2.0344 1.6320 3.1836 1.6295 1.8566 1.9573 1.7680 1.3629 4.8681 2.8425 7.5499 0.6754 7.3605 5.0334 0.5039 2.7165 4.6301 1.5795 2.4441 1.0655 2.6017 0 5.0594 2.5590 0.6448 
1553812_at 0 1.1400 1.1999 1.5514 2.2790 0.5900 2.5550 2.0206 2.3932 2.3777 5.4822 0.9943 2.3888 3.7401 1.4856 0.9915 5.0578 0.8965 4.2938 2.8649 1.6589 0.9538 0.9580 0.5219 2.0542 2.6603 4.3180 0.6243 3.2248 1.8087 0.2119 1.5843 2.1922 1.4675 3.9239 0.7071 0.8812 0.0914 1.7812 1.2522 2.0049 
1553813_s_at 0 0.5418 1.4637 1.9363 0.8358 0.3041 0.8833 0.7239 0.4533 0.3781 1.0395 1.2594 1.6549 0.5001 2.8860 0.7485 1.8342 1.0066 0.3744 0.8730 0.2502 0.3587 0.5168 1.3082 0.4998 2.5406 2.5106 1.3288 1.7720 1.9154 2.9312 3.1899 1.4751 2.0335 2.6963 3.2797 0.6525 1.8841 0.5733 1.4882 2.0257 
1553815_a_at 0 1.1065 0.9398 0.2546 1.5640 0.6153 0.6264 0.5721 0.4919 0.4770 1.0425 1.1206 0.9726 0.5778 1.1490 0.3210 2.1706 0.4300 2.1667 1.4615 1.2670 0.9493 0.3689 0.2400 0.8304 1.4432 1.8586 0.3329 1.5047 0.8879 0.4866 0.5113 0.8738 1.7474 0.9481 0.8642 0.8030 1.8926 1.5445 0.5588 1.7308 
1553817_at 0 0 0 0 0 0 0 0 0 0 0 0 0.3706 0 0 0 0 0 0 0 0 0 0 0 0 0 0 0 0 0 0 0 0 0 0.3706 0 0 0 0 0 0 
1553818_x_at 0 2.7111 3.8938 1.2576 0.7717 1.7344 1.3373 0.8442 2.8698 3.5720 3.0097 3.0409 1.6488 3.6251 0.9750 0.8189 5.9042 0.2735 3.6288 3.6853 0.6375 1.6058 1.8752 0 1.2562 3.3546 7.3790 1.4527 2.5977 3.8474 0.7852 0.9399 2.9368 3.9564 3.5259 1.1975 0.4811 0.8593 1.6256 1.6809 2.9922 
1553821_at 0.6016 1.4054 0.3719 0.5288 0.8137 0.6272 0.7338 0.7499 0.4441 0.5785 0.6479 1.0841 0.7901 0.4741 0.7485 0.2990 1.7770 0.2978 1.3050 0.9479 1.7384 0.3918 0.3432 0.8121 1.3110 0.9289 0.6596 0.4698 0.6928 1.0063 0.3110 3.5429 1.2204 2.4392 1.4526 0.8735 1.2659 0.1912 0.4738 0.5726 0.7729 
1553822_at 0 0 0 0 0.1706 0 0 0 0 2.4070 0 0.6174 3.3014 5.7682 0 3.8965 2.4705 0.0360 1.7039 0 0 2.5780 2.3761 1.1934 1.0459 7.5589 5.9243 1.2132 9.2967 1.0328 0 0.7872 3.5223 0.5633 0.4412 1.7416 2.3743 0 0 0 0 
1553823_a_at 3.0374 6.0459 6.2176 6.1027 4.0999 6.7130 4.2553 4.0268 7.6773 6.3438 9.0664 6.5139 7.5985 1.6973 8.4558 4.8518 12.7488 2.0412 6.6453 9.5961 3.2984 6.3388 1.6509 1.6751 6.8122 2.8447 15.2178 4.3906 6.9919 7.5944 5.4558 3.7463 14.6621 5.0586 8.6708 8.0898 7.5475 4.5397 4.8408 8.4564 14.7373 
1553826_a_at 0 4.6368 5.2502 4.8044 2.4972 5.3806 8.1144 3.4177 5.8010 6.4336 2.6573 4.5472 7.6114 5.4721 6.5668 5.1800 11.7688 2.6056 12.8558 5.4876 3.7857 5.0720 3.1057 3.1446 4.1808 4.4071 9.2018 4.7173 5.9149 6.7621 5.0512 1.0365 7.5599 3.6186 6.5216 6.3259 5.0051 2.8683 9.5618 5.5403 8.1307 
1553828_at 0.0908 1.5543 1.7201 3.3049 1.4284 0.8627 1.6955 1.2039 0.8298 2.1260 2.0582 1.3888 1.1034 2.2751 2.1861 0.3179 3.0762 2.0272 2.2963 2.8770 1.5171 1.8658 1.3819 0.4634 3.3447 3.1808 1.8975 1.4551 3.4923 3.4326 1.6078 1.2066 2.1135 1.0393 2.6901 0.3164 1.0112 1.1250 2.4048 0.7121 1.7244 
1553829_at 0.4044 0.9649 2.7759 0.2644 1.2721 2.5185 1.7225 3.6216 0.6138 5.4036 0.6661 4.4339 0.1881 2.2042 2.3202 0.4464 6.6766 1.9014 2.6626 1.0134 1.6082 4.1650 1.5438 2.6598 4.4035 7.0949 4.1885 0.9313 0.5559 3.1213 0.4234 0.6930 0.7464 2.0723 0.9999 4.3459 4.3910 2.3954 0.9402 0.5341 1.7099 
1553830_s_at 0 15.3671 6.9238 5.8620 9.0504 8.1817 8.7453 8.7030 10.5267 15.7859 14.2072 10.6758 13.9307 11.4352 14.6790 9.1484 26.0470 4.9321 31.3141 15.8733 8.9099 11.8883 8.2955 6.5802 14.0512 23.2565 30.9862 8.6803 16.0348 20.2416 8.2921 6.6505 17.5459 18.0912 14.8375 23.4859 12.0308 7.2182 14.5914 17.3495 19.7498 
1553831_at 3.7460 7.4884 4.2612 2.1366 6.9022 5.2217 9.8579 7.6734 3.2385 7.0497 7.9159 1.9136 3.3962 3.9675 2.7714 6.1730 6.2520 4.0996 6.5024 5.7623 3.1960 1.8004 7.0584 5.6685 3.9897 3.4000 5.5191 3.3976 5.1867 4.9991 4.6072 2.9425 5.8028 5.5574 5.2098 4.2271 4.8618 2.3162 4.4871 3.2615 6.3601 
1553832_at 4.8049 3.7245 2.5387 2.4028 3.1744 2.9765 2.9274 1.9163 2.3606 4.8681 5.0097 3.2629 4.4984 2.8475 3.6430 2.1941 5.0097 1.4694 7.9558 5.8147 3.4618 1.8767 1.3672 1.9278 2.8815 4.7764 9.4430 1.1667 5.3133 7.2585 1.8192 1.5949 6.1382 3.6773 3.2214 2.3021 2.8235 1.1151 4.7721 4.6655 9.1444 
1553834_at 0 0.6224 1.3650 0.6564 0.4853 0.7530 0.4772 0 1.1703 1.1000 0.6939 0 0.2744 0.6355 1.0306 1.3165 2.0297 0 4.6864 0.5078 0.5520 1.4416 0.1596 0 0.1425 1.8587 3.4433 0.3257 0.3743 0.4699 0.2962 0.6147 1.4082 2.4347 0.6943 0.1804 1.6260 0.0937 0.1449 0.0308 4.1812 
1553835_a_at 0 0.9914 3.6579 0.7368 0.4360 0.6988 0.8993 0.1751 0.2675 0.5740 1.1496 0.6155 0.2660 0.3931 0.8447 0.4737 3.7830 1.0148 3.2951 1.2058 0.5306 0.4423 0.5067 0.2300 0.3442 1.1087 2.1777 0.1755 0.8744 0.6364 0.6394 0.9390 0.9176 0.4496 1.8109 1.3250 0.3216 0.7302 0.4280 0.9608 1.3560 
1553837_at 0 2.1629 7.2275 2.6350 0.9898 0.8516 0.3191 1.3916 2.7743 1.8640 2.7118 1.1372 2.6132 1.4437 1.5822 2.5820 4.8592 0.1117 4.7790 5.0107 1.8364 0.3098 0.5152 0.4063 0.3367 1.9791 5.4121 2.4785 2.1810 2.2441 3.4692 0.5062 3.7807 2.9555 3.7649 4.7051 0.4305 1.7028 2.4110 1.1818 4.0798 
1553838_at 0 3.5473 1.9155 3.3887 0.7344 4.8128 0.9327 1.2535 1.9317 0.7890 1.5668 1.6856 2.1266 0.8535 2.4476 1.6104 3.6265 1.8321 1.3422 2.1382 1.1620 2.7063 0.5260 1.7850 2.6079 1.8561 3.8347 2.5138 2.0709 1.4481 4.2504 0.7688 3.6023 1.7062 2.1921 3.9928 3.3485 2.9017 0.8104 2.7875 1.3793 
1553839_at 0 3.0291 2.0941 2.4586 2.5153 2.7304 1.7259 2.2462 3.7636 3.1567 3.3939 2.4593 1.8456 2.8072 3.5817 3.0405 5.8307 0.6207 5.5982 4.3857 3.0571 2.0007 1.1842 0.2211 1.8170 4.0086 5.6438 2.1676 3.2644 2.6519 1.9988 1.4239 4.1377 4.5950 4.3343 3.6812 2.0198 1.6138 4.3551 4.3289 5.1924 
1553840_a_at 0.3739 3.3810 1.8386 1.2406 2.5874 4.5726 3.2718 2.2970 3.7528 3.9378 4.6916 3.3400 5.2310 3.5709 4.2684 1.5681 6.6424 0.8493 6.9489 5.9499 4.1025 3.3044 1.7213 1.1344 2.9409 6.0354 8.5614 2.2488 5.3913 5.4322 3.3965 1.9792 7.4455 5.7169 6.3884 4.3719 2.1637 7.1245 5.3068 4.7575 9.1775 
1553842_at 2.2168 2.9335 1.5839 0.6052 17.5750 5.5605 13.7424 0.3051 2.1411 1.6393 1.4124 13.8031 2.0272 14.3932 13.6591 0.6706 1.0090 6.6470 1.1458 0.5780 4.6094 0.9463 6.9538 7.0885 12.2372 17.3771 1.0631 2.4518 1.5699 30.2542 7.3064 9.5592 22.4462 15.1683 2.3677 2.1966 15.6791 0.6506 1.0968 18.4263 4.4145 
1553843_at 3.9781 4.1865 3.6673 5.5826 3.1350 2.8445 1.8901 2.7011 1.9877 6.7183 1.6673 3.3298 3.0584 3.2806 3.2094 5.0820 6.5622 2.2109 3.2158 2.8456 3.8126 1.9622 3.1519 2.7678 3.8507 4.1987 4.3255 6.3584 5.2570 3.6612 1.5503 4.0813 5.2586 3.2956 3.2970 3.3848 2.6670 0.6600 1.6196 2.0035 3.8567 
1553844_a_at 1.0232 6.0153 4.5153 4.8575 2.3676 2.9764 0.5953 4.2070 5.4958 5.4393 8.2179 6.1687 9.4135 4.9579 4.1478 4.8185 3.1126 2.2029 6.4817 9.0673 7.3609 4.7359 4.7939 2.0223 2.7330 7.6936 3.4896 3.9518 1.4984 9.8566 3.2488 2.4170 8.3815 4.5995 9.6771 3.8770 2.0993 1.7672 5.1519 1.2183 1.2149 
1553845_x_at 3.8854 2.2287 3.6795 5.7824 2.6211 5.1719 1.2735 3.4770 2.2852 3.7349 3.6998 2.1926 2.0715 2.6705 5.0651 2.6565 8.0807 2.7017 3.9394 4.8234 2.5782 1.9705 3.8217 1.5742 2.1738 3.5590 5.4435 3.0544 4.3265 3.6935 4.4235 2.2916 4.3950 5.8309 3.2908 4.4733 1.8124 3.9486 3.3392 5.0534 3.7803 
1553846_at 0 3.9473 4.6302 1.9583 4.9219 15.9599 2.8969 0.3611 2.8669 0.5984 9.1873 1.2349 3.8073 2.5394 4.4578 2.3500 7.3221 1.2164 2.6868 6.0972 0.5278 2.5723 0.8177 0.0522 2.2509 4.2706 8.6538 4.5424 2.2248 4.7424 17.8529 1.1483 3.5652 4.3256 4.1065 2.1704 2.9244 10.0531 2.6204 1.6584 5.3046 
1553847_a_at 0.9184 5.5937 14.5544 6.8387 9.3790 11.7407 9.9509 8.0959 6.0366 5.7599 8.8806 2.9572 11.4700 5.1050 7.7606 6.7127 5.3319 6.3721 4.0930 8.2235 2.1103 5.1842 2.7972 5.1033 4.1122 6.5458 14.4030 5.6629 6.0429 3.6255 14.5326 7.9416 9.0536 0.7080 4.2298 4.3000 6.4388 8.6874 10.0330 6.4669 3.6066 
1553849_at 3.4066 2.0342 2.8213 0.3884 64.3412 0.9460 2.6003 0.9558 2.2767 5.0817 2.8944 1.4705 3.1911 0.6194 2.9112 1.9952 2.7462 25.4259 2.2579 0.8747 2.3065 2.7089 30.4103 14.5306 30.5390 1.3199 0.7145 3.8275 4.9102 0.8283 0.5708 33.3337 1.7269 1.0752 2.6958 1.5139 44.2884 12.6863 1.3784 0.7899 1.3247 
1553850_at 11.0134 2.1340 1.8107 3.5953 5.0401 10.7661 4.4686 2.5552 8.7130 3.2265 11.8565 15.9715 3.7119 5.8594 9.3825 3.5213 5.9443 7.1450 5.1152 7.8310 8.7385 2.9254 9.9719 6.8260 2.8958 2.3953 5.7125 14.9593 11.7567 12.3585 7.9957 9.7885 6.9816 4.1102 13.1418 4.3850 19.0193 13.5012 15.3992 4.2953 23.5543 
1553851_at 0 1.0171 0.5558 1.2873 0.5577 2.1868 0.4990 0.7106 0.7548 0.5136 2.6550 1.5892 1.8117 1.5887 6.0169 0.6466 1.4500 0.2156 0.7588 1.8973 1.3847 0.5328 0.4770 0.2451 1.8893 2.0775 1.0854 0.8049 1.5354 1.7038 1.0184 0.7346 2.4561 2.9859 1.9920 1.4468 1.1108 0.5957 3.3821 0.5152 4.7504 
1553852_at 0.0882 2.2804 2.8346 3.9240 2.4964 1.7607 1.1669 1.2573 1.8481 1.3083 2.4591 1.0510 2.3249 1.6238 2.1100 3.2651 5.6552 0.5794 4.1690 3.0329 1.8468 0.6758 0.8695 0.9274 0.7814 2.6811 4.3440 0.9568 2.3898 1.8481 2.9137 0.3965 3.2481 2.5955 3.1715 2.5785 1.7098 1.9911 0.7193 2.3475 3.9146 
1553856_s_at 0 3.6945 4.1891 1.2255 2.1405 0.8814 1.6729 2.0299 0.6541 2.5918 1.1394 0.9159 2.2035 1.7220 1.2387 1.5855 4.1274 1.6207 2.3208 4.2961 2.7040 1.6721 1.0815 0.8301 1.7045 1.7495 3.6665 1.5964 1.6166 2.1288 1.1966 1.9266 1.3661 1.3099 2.9745 1.9345 0.7016 1.0187 3.3312 1.7389 2.9944 
1553857_at 1.1469 3.9743 2.0596 2.2959 3.0569 3.3403 2.8262 2.3482 2.1944 2.2752 3.1263 1.0316 2.4860 1.1585 1.1395 3.2285 8.4593 1.5206 2.5156 2.5254 3.8495 3.2235 1.5998 1.3197 1.6338 3.2653 3.0363 1.3828 3.7679 3.2724 2.7291 0.7432 5.4792 1.4248 2.8930 1.4661 3.1263 0.7967 1.8739 1.5260 5.3830 
1553858_at 0.1383 2.6598 3.3464 2.6485 3.4423 2.6971 2.9291 2.8908 3.9608 5.0364 5.0098 2.8468 2.5968 3.8999 3.4438 2.3895 5.0804 1.0001 5.7013 2.9498 2.9499 2.0489 2.0674 1.2699 2.6007 3.8693 5.9263 2.3452 5.4195 4.5372 1.1219 1.8469 4.7664 4.2250 3.5835 2.8226 1.6540 1.0534 2.0060 3.0458 5.3813 
1553859_at 0.0213 7.9521 0.8614 4.9651 8.5391 17.4812 7.8858 8.4369 7.3341 11.1283 12.5204 9.3402 12.9816 9.0220 9.1933 5.7857 2.5136 6.7906 4.2303 15.1797 13.7253 3.1259 4.4108 1.5956 7.0227 13.2312 19.5558 4.0744 17.0514 13.6007 21.0065 3.1016 5.3117 8.5458 20.4472 4.3674 6.0430 14.7456 14.3621 10.3609 3.5028 
1553860_at 0.6201 4.3236 5.8877 2.3809 3.7157 2.9402 3.9813 3.1644 3.3716 7.1336 6.1477 3.2998 2.8514 3.7292 1.4038 2.5810 8.7369 2.8952 7.3193 7.5695 5.9378 0.8900 1.6667 2.6962 4.6283 5.2142 5.5178 2.5486 4.7567 3.7122 1.3866 2.5124 4.5409 3.1344 3.6394 3.1072 2.2351 2.2906 2.8597 4.5533 4.6412 
1553861_at 0.2998 1.4805 2.8224 3.5943 1.8135 4.3537 1.0727 1.5873 1.9535 3.8559 2.5983 2.9812 0.8781 3.2541 2.0362 2.5539 3.7381 1.7755 8.1901 3.4636 2.2097 1.6263 1.8094 1.5268 1.6686 2.9555 2.6230 2.5404 3.8794 1.5747 2.4822 1.9427 3.3971 2.6487 2.8790 3.3045 2.4515 2.2102 2.6198 1.8215 3.4869 
1553863_at 0.8931 5.6590 4.9221 5.9465 5.2493 4.8131 4.9526 6.0666 6.3765 7.6585 8.0667 5.4715 9.0791 5.1983 8.5645 7.5464 14.3074 3.9183 11.8937 13.9275 9.1824 4.5038 3.7453 4.1953 5.1353 6.9426 13.2616 5.8342 9.2729 12.0316 3.6530 2.8266 12.3810 8.0650 12.0024 4.8599 7.1165 3.0163 10.1694 5.7527 10.3011 
1553864_at 0 0.4451 1.4326 1.0780 1.5973 1.1642 0.8567 1.1979 1.9071 1.7935 1.2834 2.1807 2.5562 2.7388 1.6501 0.7651 1.0079 0.4534 2.9343 2.6321 2.6415 1.0088 1.1618 0.7939 1.0311 2.3907 3.5557 1.3834 3.3397 2.5827 0.8424 1.2802 3.8263 2.0140 3.7520 1.4254 0.6897 0.9360 2.4404 1.2257 1.7320 
1553865_a_at 2.3046 7.8797 13.4550 9.4458 5.8949 13.8275 6.3817 7.3313 11.9952 10.0240 15.1654 10.3509 10.8573 10.0743 13.1050 10.5798 16.4729 3.1293 15.0608 11.6399 9.4128 6.5836 4.6380 3.4210 7.7137 13.1952 11.7625 7.5998 7.6768 12.6351 13.3288 4.5686 20.0933 19.9139 14.0065 11.8440 10.5221 16.7720 8.0116 12.1116 8.1428 
1553868_a_at 0 0 0 0 0 0 0.0231 0 0.2830 0 0 0 0 0.2037 0.1484 0 0 0 0.4112 0 0.2997 0 0 0 0 0.1834 0 0 0.2284 0.1630 0 0 0.6058 0 0 0 0.0762 0 0 0 0 
1553869_at 0 1.3261 3.6111 0.3122 0.7911 1.0949 0.9199 0.6089 0.8012 0.5764 0.7439 0.8681 1.0337 0.9027 0.9962 0.3642 1.0135 0.8450 2.0492 1.6540 2.1590 0.7770 0.3550 0.1744 0.3555 0.9256 1.0159 0.5947 1.6498 1.5485 1.0488 0.5330 1.2793 0.8462 1.8636 0.7678 0.4642 0.4257 0.9389 0.8413 1.6441 
1553871_at 0 3.0595 1.5481 3.7352 2.1941 6.1668 1.7141 1.1463 1.7180 4.4825 2.9267 1.4288 2.1225 2.7973 1.7225 1.1337 6.5453 2.8166 2.9812 4.9969 1.4668 1.6567 2.1292 2.1379 2.1114 3.5468 3.4348 1.3116 2.2603 2.9369 5.8284 1.8016 3.7096 2.3655 3.5165 2.9589 2.1716 6.0504 4.2802 1.3573 4.6112 
1553872_at 1.1386 16.9040 17.5828 12.3112 3.6822 26.5149 5.5569 3.8834 5.1214 7.6298 36.5304 10.1047 7.8086 6.9135 3.5781 14.8277 11.0001 10.4484 21.4378 4.0869 5.2259 23.3025 6.6321 3.9130 6.2170 18.2849 12.0208 9.3347 6.0859 9.1862 27.5342 3.0448 7.4061 9.1977 8.0558 10.7490 9.7013 3.5979 25.8025 11.6822 9.9151 
1553873_at 0 0 0 0 0 0 0 0 0 0 0 0 0 0 0 0 0 0 1.2062 0 0 0 0 0 0 0 0.0603 0 0 0 0 0 0.2011 0.1462 0.0601 0 0 0 0.4074 0.0465 0.3604 
1553874_a_at 0 6.2923 3.7371 1.2067 3.2564 3.1235 3.8445 3.0746 1.2360 1.9876 4.6381 6.3101 6.1765 3.8142 3.7325 2.9984 8.8338 0.3768 4.5679 2.6387 3.9401 2.7466 1.2148 0.3436 0.3708 3.0287 5.2062 0.7200 2.4045 2.8611 2.8734 1.3633 3.8633 1.7516 1.6923 1.8877 2.4178 0.8988 2.5538 1.6785 5.5720 
1553875_s_at 0 11.2286 10.1562 5.7823 5.8253 6.3957 6.4039 4.0809 9.6162 3.4285 7.7812 6.5710 8.8412 4.2336 7.4588 7.1232 16.1888 5.5733 15.7560 14.0923 7.2750 6.0659 4.2099 2.6261 6.0286 10.1273 18.9447 5.4642 11.8436 4.1633 5.6909 3.7689 13.2028 11.4548 12.0477 7.7908 6.6553 3.0082 13.3885 9.0279 4.6876 
1553876_at 2.8041 2.8700 14.6227 3.6508 4.3731 4.2955 3.9529 4.1021 5.1103 4.7732 6.6096 4.9610 5.9553 3.4865 3.7241 3.8436 3.3805 0.6700 2.5453 3.9836 6.1646 1.5922 1.8968 1.4564 2.8167 6.7756 7.6650 3.1810 7.2492 1.9952 1.3418 2.3186 7.5321 6.3710 4.4511 3.5647 2.5732 2.5618 6.8230 3.9547 6.7168 
1553878_at 0 0.2169 3.6749 1.1621 0 4.0301 0 0.2319 0.0821 0.2433 0.1254 0.1034 0.8547 0.0726 1.4594 1.1157 7.4510 0 0.8246 0.1789 0.0979 1.0129 0 0 0.4011 1.4659 0.2302 0.5678 1.3255 0.9364 2.6847 0 0.0920 0.3317 1.2121 0.6738 1.5179 1.6252 0.8402 1.1575 1.0442 
1553879_a_at 0.2543 3.4959 1.5683 1.0776 1.1257 1.9252 1.4411 7.3119 0.3265 4.5723 1.0678 1.8999 0.9198 1.5708 1.5301 1.2727 2.4635 3.4054 7.5715 0.3166 2.5285 0.4399 2.0151 4.2403 1.0175 2.8559 3.1474 0.9425 5.7158 4.7662 1.7596 5.0893 5.8768 3.9443 3.4779 2.2244 1.7406 0.9159 4.8199 4.5561 1.0046 
1553880_at 0 1.9086 6.7194 0.1599 1.8689 1.1551 0.8502 2.3897 2.3941 2.8098 1.4670 1.5227 2.1802 2.1086 3.3169 0.9762 1.5795 2.6737 6.2060 1.6947 3.6887 5.6025 0.7516 0.1545 4.1133 1.7884 4.2106 2.0380 1.6128 1.9409 6.5820 2.1727 2.4181 2.1217 3.7133 3.6650 0.4073 3.6076 2.2405 1.8098 4.6456 
1553881_at 0.2042 3.7651 7.6642 3.9963 4.7292 7.5217 3.7806 1.7928 5.7435 4.6768 1.0882 5.1337 0.3102 4.5624 0.6762 4.4640 3.4832 2.5068 1.5302 2.0505 0.4813 3.7011 3.0390 1.9928 1.4511 1.5527 1.1429 4.3648 0.6731 0.5962 8.4492 0.8284 2.2984 1.3264 0.2707 0.8048 1.3198 4.3035 1.4484 5.2722 1.0858 
1553882_at 1.3351 9.1055 3.4017 3.0272 6.3869 3.1623 6.5195 5.7716 5.3834 5.4055 4.4698 6.5665 9.1480 6.9754 6.0632 4.3263 14.0392 3.1528 9.2054 10.7397 8.3858 4.5593 4.4752 2.5830 6.2924 6.9681 12.1312 3.4870 12.8269 10.2034 3.5558 5.6152 9.3253 3.1613 9.7054 4.1677 6.9822 2.2116 8.3616 8.0978 9.1328 
1553883_at 0 1.3070 0 0 0 0 0 0.1391 0 0 0 0 0.2357 0.1917 0.2222 0 0 0 0 0.2550 0 0 0 0 0 0 0.2358 0 0 0.3528 1.7366 0 0 0 0 0 0.4003 0 0 0 0.2788 
1553885_x_at 0 0 0 0 0 0 0 0 0 0.0039 0 0 0.6296 0.5048 0.4710 0 0 0 0 0.1261 0.0337 0 0 0 0 0.1294 0.1566 0 0.4498 0.3867 0 0 0.0981 0 0 0 0.3922 0 0 0 0.6532 
1553886_at 0 1.9609 0.8550 1.9319 1.4753 2.1525 2.0024 1.8954 2.8265 2.3632 3.1071 1.6687 0.8296 1.9765 2.8708 1.9401 2.8133 0.4085 1.9998 2.2462 3.6312 1.1766 1.1458 0.7131 0.9350 1.7059 4.3946 1.4099 2.9635 1.1207 1.4953 1.5231 1.7510 3.4655 1.8696 2.0556 1.8794 1.3599 3.5186 2.1420 1.7338 
1553887_at 0.3153 2.3252 2.0017 2.8808 1.4608 2.5929 4.5131 2.3836 2.2154 6.0686 2.8584 3.7914 4.0454 2.5182 5.4411 3.0329 3.0076 4.1363 3.6297 1.6524 5.6867 2.7694 1.5729 0.8326 2.3248 6.4480 6.9140 2.9092 5.4223 5.9802 3.5400 3.7382 5.3515 2.1436 4.7391 2.0957 2.5876 6.6551 8.1188 1.9141 6.6604 
1553888_at 0 1.7670 1.5620 1.6897 1.6735 1.5867 2.7662 2.4801 1.6624 1.6125 2.2127 2.2354 4.2424 2.6611 3.1253 1.4709 2.6757 0.5424 4.1842 3.5046 3.4361 1.0799 1.0252 0.2112 1.2112 2.7047 5.3391 0.9942 4.9538 3.2311 0.7743 1.1853 4.1123 2.1348 4.0396 1.8595 2.0026 0.8146 3.2055 2.9073 3.6031 
1553889_at 0.0613 2.4041 1.7225 1.5847 2.2009 2.9011 2.3576 2.3753 2.9987 3.0184 3.0166 2.8224 3.9363 2.7374 3.3271 1.1755 4.2679 1.4065 2.8530 5.5604 3.9006 2.0810 0.6941 1.4581 2.1121 4.1222 5.5281 1.3037 5.9982 4.7138 1.8351 1.6303 3.0365 3.2750 6.5659 3.0434 2.9512 0.6381 3.9473 3.4414 5.8803 
1553890_s_at 0.1849 5.7482 2.7521 3.3072 3.5698 4.0783 3.5315 2.7658 2.9490 5.1695 6.7710 4.6039 5.5184 4.7722 4.7579 3.1009 15.5952 2.2738 10.5528 8.4102 4.0903 3.8459 2.7828 1.1214 4.1119 6.7925 13.8462 3.2170 7.1169 7.1605 3.6040 1.6835 8.2280 5.5310 7.4514 3.0058 5.2125 1.9975 7.3473 7.3799 10.4802 
1553891_at 0 6.2307 5.0510 2.5686 4.5179 3.6987 4.8067 4.5254 6.1459 6.5759 7.8351 5.3200 6.4590 6.5949 5.7388 3.1138 5.6821 2.1888 7.2626 9.5041 5.9027 1.9772 3.4908 1.4464 4.1908 9.5097 7.7007 2.6648 7.6889 8.2590 2.4901 3.3257 3.3402 7.4332 8.7898 3.6294 4.4869 1.5246 4.3353 6.5098 10.3463 
1553893_at 0 1.5533 2.7820 1.4304 1.9699 1.6695 3.1260 1.7702 3.6524 2.6567 3.0219 3.1214 2.7128 4.0729 1.6525 1.9083 4.2283 1.0827 3.6540 4.1315 1.4374 2.2748 2.5615 0.4520 1.8174 2.3142 4.2208 1.0673 3.5730 4.4721 1.2375 1.7636 4.3249 1.8473 3.1391 1.6077 2.5384 0.4351 2.9668 1.6749 6.6820 
1553894_at 0 0 1.0219 0.0936 0.2502 0 0.3797 0 0 0.6624 0 0.1751 0.7213 0.7335 0.9343 0 0.7559 0.3530 0.6375 0.3037 0.5866 0 0.2331 0.1909 0.0527 0.0860 0.4638 0 0.6520 0.4135 0 0.0511 0.7747 0.2413 0.2844 0.1512 0.0334 0 0.4239 0 0.5025 
1553895_at 0 4.7845 5.2711 4.9141 2.6919 4.9719 2.1291 3.9951 5.1779 5.7098 8.4233 3.3995 5.0748 3.5256 3.1357 4.1967 12.6173 1.1861 12.6305 6.3091 3.8054 3.7931 2.8000 1.4960 2.8742 5.6494 5.3699 2.2423 1.6881 4.7393 6.9097 1.8736 8.5797 3.1602 6.7308 4.6446 6.7525 8.0673 12.3031 5.0874 11.9417 
1553898_a_at 0.5965 5.6962 2.6577 2.9634 2.2031 6.1980 1.4609 1.5799 2.4753 2.8531 3.3873 1.9899 4.5453 1.8351 3.2966 1.6691 10.2288 2.6118 4.1278 3.9996 2.5046 1.3630 1.6650 2.1122 1.1561 3.6435 5.0129 30.9609 3.3830 3.4856 1.1745 6.0418 2.4186 12.6126 3.1650 23.7022 5.4076 0.9730 2.6971 1.0459 4.6070 
1553900_s_at 0.6850 2.0243 1.9655 2.0295 5.0191 0.6165 1.9503 1.3060 0.9148 2.8569 1.5989 1.4411 2.1611 3.4271 2.7725 0.9910 4.7441 0.6460 3.3889 3.9414 3.3414 3.5425 3.6240 0.9241 2.6072 3.7182 2.9571 1.5796 2.0410 3.2072 1.9748 1.7537 4.1761 4.6225 3.7243 0.8025 2.3300 0.6584 2.4933 3.8310 2.7032 
1553901_x_at 1.7161 7.5059 7.2212 9.2547 5.0722 35.6062 7.5545 19.2068 10.1993 20.5841 35.5688 6.0262 7.6068 3.7168 13.0446 15.1226 9.5678 8.7582 60.7796 15.4282 11.8311 21.7452 8.3509 11.1252 9.5659 12.9139 10.0646 9.3726 13.6136 17.2649 12.9511 10.9759 6.1865 11.9313 22.9659 9.6669 8.6632 3.1043 36.1103 8.6304 7.8867 
1553905_at 0.1651 0.8716 1.6740 0.8580 0.6664 0.4710 0.6256 0.6800 1.0927 0.6366 0.5343 0.7655 0.4194 0.7676 1.3273 0.4678 1.9548 0.1481 1.7293 0.5007 0.2720 0.3959 0.9735 0.7249 1.1057 0.4548 1.2121 0.6029 1.0520 0.6308 2.6220 0.9667 0.4977 1.4008 0.6803 0.3520 0.3266 1.8221 0.9994 2.1927 1.1287 
1553906_s_at 1.3094 98.4642 12.1287 41.7107 50.2778 31.4209 39.0890 69.7978 33.7156 9.9700 31.9515 45.6535 13.3988 9.9381 22.1131 103.1122 33.7092 30.8630 25.6229 110.8257 41.0228 2.9036 15.3682 8.9610 11.6807 24.1907 27.5769 24.0105 13.9899 19.3726 24.3699 21.4160 16.8639 20.2084 70.6620 11.8388 10.6519 19.8051 21.9578 9.6924 12.9727 
1553907_a_at 1.0048 2.2567 4.0118 4.0111 3.5365 3.5456 4.5112 4.1357 1.8508 4.6196 1.3556 5.1397 1.2948 4.5202 1.7811 2.5285 5.3987 2.3297 1.3907 8.0348 5.6757 2.5356 3.9441 2.2315 3.8709 5.5396 1.6750 2.9306 1.2325 0.6590 3.0730 3.7689 0.5779 1.1462 0.8889 0.3603 1.4042 1.9668 0.2644 1.6955 6.7358 
1553909_x_at 3.2697 1.2710 1.0310 1.6033 1.0263 1.6439 2.3870 1.4570 1.5223 1.9184 0.4260 1.5010 5.2386 1.7311 1.4116 1.5908 3.9472 2.5128 2.9244 3.0739 3.3235 4.3452 1.0515 2.3179 1.0820 2.3245 2.1458 1.6847 4.5905 2.4924 3.2119 2.1386 1.8097 1.0869 4.8107 1.1198 1.2832 4.6148 4.4157 1.2950 2.7772 
1553910_at 0.3121 6.8295 8.0762 4.6139 9.0415 6.0524 11.5482 9.2288 7.5442 4.2390 6.7070 6.5501 5.7853 7.2079 6.1989 7.8169 11.4852 4.5297 20.8004 7.6723 3.9445 5.9663 4.7595 3.1236 3.8296 8.1060 14.3307 1.8554 19.1586 15.1514 5.0760 6.6097 8.7170 8.6553 7.1948 6.1545 3.7666 3.9181 7.0951 9.4526 15.8382 
1553911_at 0.6098 2.8810 1.7494 3.2099 0.4444 1.6508 2.9680 1.2143 3.2838 2.0242 3.5336 1.2474 2.2430 2.7437 0.8175 1.3558 3.7129 8.5376 1.9016 3.3301 1.5313 1.3686 1.4377 8.2852 2.2090 3.6612 0.9750 4.3690 5.7627 1.4783 1.5879 0.5130 2.0888 3.5991 3.4220 1.0752 4.5253 0.4370 6.7026 3.2056 1.8638 
1553912_at 0 5.7042 3.0087 2.9352 5.8650 2.6810 4.6586 4.1316 4.1686 5.5920 1.1519 4.1971 1.4880 7.0142 3.4089 2.7194 4.7123 0.9581 5.3702 2.8532 1.0454 3.2811 2.2210 1.3052 2.7418 2.8220 4.1309 1.6519 4.1315 2.1635 1.7354 2.5597 4.3780 1.1561 3.1103 2.0772 3.2377 2.6231 2.8016 1.0747 3.6651 
1553914_at 0.8808 5.1237 6.3447 3.3664 1.5436 20.6830 2.1498 5.5665 4.2738 9.0038 3.0937 5.1096 4.0121 3.4489 6.5834 3.9259 9.8490 3.8306 7.9808 6.8341 3.1502 9.5138 3.2499 3.5504 5.6717 1.4235 5.6072 0.9488 5.8941 4.6197 4.1477 4.9730 4.6480 4.5760 8.1802 7.9775 5.0013 12.8511 7.0454 7.4639 10.4112 
1553915_at 0.0893 1.7327 3.1377 1.2794 1.5850 3.1894 0.6330 0.7145 1.7925 2.2929 1.8951 1.4651 3.0435 1.0613 3.6048 1.0410 7.3095 0.0757 5.2388 2.3464 1.9287 1.6021 1.0369 1.0996 0.5589 4.1090 4.0155 1.3626 3.7097 2.7239 1.9778 3.8436 5.8222 2.4993 4.0731 1.9028 1.5323 1.2604 2.1843 3.1380 4.1444 
1553917_at 1.9539 2.0607 8.2643 2.4968 2.2766 4.6138 2.0532 2.8651 3.8898 3.1933 3.7411 2.0025 2.8594 2.6379 2.6749 2.5111 6.8533 2.3598 5.8115 5.0249 3.3206 1.4192 2.6603 2.0886 1.4599 2.8470 4.4660 1.3189 4.7111 4.2555 1.7959 1.5032 5.3307 4.0065 4.9664 3.2128 4.2751 1.9635 3.7985 2.8141 4.1067 
1553918_at 4.3492 0.9473 6.9104 1.5888 5.8473 1.2276 1.6237 6.7122 1.6812 2.4962 1.4319 1.3340 1.2675 2.3786 1.2446 1.1533 7.6797 20.8006 2.7430 1.8095 4.2575 3.6376 1.1777 19.1113 4.0827 3.1666 3.5394 4.1138 2.7581 2.0656 0.6418 1.9895 2.1393 1.3797 2.5658 0.9026 1.2860 1.1625 1.6393 5.1010 1.7820 
1553919_at 0 1.9246 2.6898 1.8536 2.9994 7.6296 1.0725 2.5097 1.3690 2.0358 3.9001 4.4488 3.5615 1.7135 3.9690 1.5387 4.3395 0.4906 2.1168 2.5696 3.6044 2.7533 1.1661 0.2549 3.6533 4.1684 5.3992 1.5235 2.5855 3.1629 6.9414 1.9447 5.8207 6.1190 3.5870 3.2507 4.3331 3.8774 5.0451 3.7087 3.9108 
1553920_at 0 1.1681 0.6004 0.1904 0.4532 0.0199 0.5449 0.9322 0.9304 0.3958 1.7840 1.1146 0.5340 0.6823 1.0504 0.4408 0.7913 0.1318 1.4582 0.5869 0.1580 0.1275 0.1846 0 0.9568 0.6437 0.8935 0.2450 2.1094 0.8337 0.0076 0.5647 1.3638 0.5882 1.4959 0.4434 0.6968 0 1.0206 0.5109 0.4061 
1553923_at 0 1.6968 2.6488 1.1160 3.8821 2.8850 1.9954 1.7539 2.0066 2.4925 2.4346 1.3848 1.6385 1.6592 2.9840 1.5198 0.9495 1.8016 5.9125 1.5620 2.3486 1.3842 0.9875 1.5187 1.1449 4.2330 3.6061 1.6037 1.0358 1.6288 1.8899 0.4156 2.2473 4.5991 2.7392 3.4825 2.3151 1.5453 1.5281 1.9148 2.3717 
1553924_at 0.5265 2.0628 1.8349 1.1399 1.3577 0.7086 1.9436 1.2862 0.4065 3.1768 1.5049 0.7843 1.9691 2.5552 2.5406 2.0695 3.9489 1.1367 1.6599 3.7607 2.1234 1.2694 0.5065 0.5263 1.8678 2.7387 2.2649 0.5308 4.5277 4.5404 1.2201 2.0053 3.1774 1.0576 4.3960 1.4113 2.4330 1.0094 3.8758 3.6356 1.3898 
1553927_at 1.7496 11.7715 2.3050 7.2494 11.4104 7.7663 9.3511 10.3244 7.8842 8.7071 9.3459 15.0011 12.9213 11.7704 7.7637 7.9648 5.2620 4.4733 19.9627 16.0455 11.0323 10.1540 5.5332 5.8751 9.1594 11.6279 22.4494 7.5169 15.7024 20.4887 6.8053 4.6631 22.2862 10.1950 13.7889 6.6431 11.8390 3.9036 9.1055 8.7978 12.7076 
1553928_at 0.2388 2.5355 2.6671 0.9823 0.7785 1.1613 1.0476 0.7461 1.8658 0.9931 0.9426 1.0867 1.1792 0.9037 1.4851 0.7183 1.2777 0.4079 2.1857 1.1990 0.8353 0.6931 0.9268 0.5174 0.8347 1.4064 1.8146 0.6245 0.8470 1.5802 1.1006 0.9122 2.2796 1.2396 1.0238 0.9150 1.0440 3.0796 0.9980 0.6350 0.9593 
1553929_at 0.6571 3.3924 4.7822 1.3636 2.1766 3.6170 2.7751 2.5631 2.9759 3.1059 4.5903 1.8935 3.8580 4.6687 2.5558 3.6291 8.4874 2.5709 7.9641 4.6973 2.3779 2.7559 1.3170 1.1133 1.8541 2.7793 6.7140 2.0184 4.5133 2.5868 0.4493 5.8229 6.2031 2.7030 3.3874 3.8593 4.7201 3.0259 2.3309 3.7218 6.1701 
1553930_at 0 1.5227 1.5964 0.0605 1.1434 1.8299 1.5162 1.3920 2.4219 1.5934 2.7400 2.1773 3.6895 3.3436 2.6147 0.3804 4.5782 2.0889 0.4669 2.7162 2.8993 1.9771 1.4160 0.8282 2.5039 2.8375 4.8387 0.6341 5.7204 3.7942 0.7142 2.6719 6.1192 2.6778 3.4906 1.8625 3.1504 1.5080 4.7697 3.0146 1.0748 
1553931_at 2.0519 4.1676 5.2309 4.4055 1.7441 4.1574 4.8791 4.2646 2.6396 7.2927 2.9988 2.7876 4.5689 6.2384 7.5007 5.0839 10.8003 2.4241 8.7500 6.0938 4.2317 5.1196 2.5848 0.6864 5.6151 8.3495 8.8297 4.0595 6.1577 12.0572 3.8521 4.1805 10.5419 5.3940 7.2114 6.0566 8.1637 2.4574 7.2994 8.3951 10.4773 
1553934_at 0 0.8453 1.5427 0.3526 0.8954 0.2872 1.0362 1.3985 0.3560 2.1831 0.5713 0.4550 0.9393 1.3339 0.4245 0.4104 2.1015 0 1.1671 0.5480 0.6656 0 0 0.2403 0.6874 2.1691 0.7696 0.3193 1.2504 4.2033 0 0.8760 2.4717 0.1355 0.5175 0.6409 1.2355 0 2.3301 2.0568 0.1927 
1553935_at 0 10.3647 2.6485 2.2321 0.3874 0.6427 0.7131 1.6347 0.5889 0.5982 1.0671 0.6411 12.0914 0.8044 0.8024 1.1139 2.6057 2.4637 1.0891 1.1343 0.2953 2.3190 0.2854 0.2923 5.6487 0.9556 0.2652 2.4010 1.6900 1.3983 0.6989 5.0689 1.0831 0.5435 0.8438 0.7172 2.1029 1.0021 0.9029 2.6245 1.5358 
1553936_a_at 1.0165 4.7896 1.9599 3.1521 5.1697 2.2452 3.3975 5.1908 4.7946 3.5002 6.3790 2.0715 4.1371 5.4778 2.1436 2.8718 4.6995 1.8110 2.9500 2.8590 4.8115 1.9717 2.4020 1.6042 1.2750 3.1750 5.4184 2.8633 4.6825 4.3130 1.8727 2.7091 4.9654 3.3532 6.6956 1.9932 2.9153 1.1589 3.4978 2.5892 2.6043 
1553938_a_at 0 0.8190 0.7803 0.5184 0.3249 0.5890 0.6733 0.1255 0.1667 0.4656 0.5111 0.1216 0.1724 0.5036 0.1043 0.0757 0.5715 0 0.8276 0.4421 0.1691 0.2704 0 0 0.1328 0.4087 1.1558 0.3288 1.4256 0.8617 0 0 0.3101 0.4442 0.7196 0.2682 0 0.4830 1.7500 0.3045 0.2203 
1553940_a_at 0.3369 0.8281 1.3272 2.5442 2.1001 2.8662 0.8387 1.6051 1.5267 2.9642 3.4782 2.6279 1.3726 0.7124 0.8710 2.4818 5.1371 2.3031 1.3633 2.9699 1.1731 0.8600 1.7107 0.7514 1.1401 1.8267 2.5941 0.7332 1.3975 2.1428 4.1843 0.8828 1.5367 2.2898 3.1242 1.7703 1.2559 1.2724 2.2227 0.9817 2.8955 
1553943_at 0 4.7005 3.1583 2.2814 2.7024 6.3777 3.7114 0.7978 4.2386 2.8939 5.3942 5.4561 2.3951 3.1268 5.4844 2.6049 6.7851 2.3727 4.5883 6.8014 5.5091 4.2423 5.2834 0.5970 4.8940 2.2893 3.9526 1.6074 3.4775 4.1880 4.5598 1.8617 6.9929 3.8503 6.2931 9.2048 9.9942 12.5906 2.8190 2.5435 4.7360 
1553944_at 0 1.9171 0.6951 0.0820 1.3003 0.7154 1.8492 0.6099 0.4173 0.5779 0.4896 0.1478 0.2239 0.8039 0.4469 0.6539 2.2870 0.1702 0.8586 1.2661 0.6141 0.2837 1.8218 0.8656 0.3664 0.5279 1.0156 0.1942 1.1224 0.7976 0.5506 1.2887 0.5790 0.5382 0.7224 0.3089 0.5005 0.1114 0.3782 0.4306 1.5305 
1553945_at 2.5371 10.8765 2.3854 3.7798 3.4826 3.1837 3.3553 8.6223 1.6775 4.3296 7.2110 2.7407 4.7392 6.7714 7.9712 3.7933 6.0711 3.2261 4.4672 15.7109 1.9501 5.3090 5.2855 8.1653 3.9603 3.8960 13.3444 1.8865 1.7861 2.5794 2.0046 6.5489 5.1629 8.4715 5.9602 4.1232 2.3862 0.8669 7.8965 7.5868 3.4435 
1553946_at 0 1.5565 1.9510 2.4918 4.3209 1.6664 0.6101 0.8825 1.0479 1.0492 0.6715 0.8362 1.3133 0.5352 4.1564 3.9723 2.0481 3.1912 1.0275 0.9401 0.8821 5.0490 0.4783 1.0358 0.9309 1.6814 0.6696 2.3438 1.3927 1.1732 3.2463 1.2247 2.5646 2.5585 1.1470 2.1564 1.8485 2.2648 2.3751 0.8708 1.3415 
1553947_at 3.9105 10.9965 15.1222 15.2726 6.7477 18.6067 7.0557 16.8721 5.3598 8.3477 24.0495 20.3052 10.9896 10.0933 7.6497 14.3159 30.3547 11.9722 10.1322 14.5606 18.2899 5.2400 5.4306 8.0994 7.1872 12.6651 17.6095 11.0321 13.2084 15.2079 20.2544 13.6872 11.4292 11.8108 11.7875 8.0663 8.7419 14.5122 25.9600 9.0249 14.8332 
1553949_at 0 1.4126 1.4043 0.8149 2.3520 1.3374 2.8353 2.8837 2.3761 1.7070 1.6823 2.9469 2.1426 1.8632 1.6836 1.2116 3.6157 0.5108 1.4783 3.1888 2.2978 1.3799 1.4219 0.6263 1.3064 2.3139 2.0708 0.7221 5.0645 2.7424 0.8237 1.3106 2.9465 2.1029 3.8682 0.6798 1.2144 0.3046 1.9113 2.0401 2.3534 
1553952_at 0 5.0082 2.1377 2.4894 3.9208 1.4063 2.1709 3.3404 2.6756 9.7956 6.1780 3.7576 10.6647 6.5706 9.4543 4.1473 8.6462 3.9762 11.6449 7.0941 6.2915 5.1255 8.4203 2.4910 4.8629 9.3862 11.3265 2.6406 10.9757 11.9891 5.7839 5.0569 10.7625 10.1697 5.1646 2.8469 3.5428 1.1184 15.7974 11.2846 7.2758 
1553954_at 0.2308 2.5206 0.6806 1.5555 1.8127 0.9433 0.9416 1.5621 1.4039 1.3825 2.0291 1.1919 1.7930 3.6066 3.1482 0.6850 1.4642 0.3810 4.2231 3.6433 0.9467 1.7952 1.1710 0.7930 1.0796 2.7779 4.7560 1.2094 2.1053 3.4482 1.5091 1.0756 4.5496 3.4022 1.4952 3.6341 3.0166 1.5417 4.1057 2.2918 3.6453 
1553955_at 1.9983 6.5835 1.9396 4.5897 7.5024 2.9220 4.7389 6.2744 5.2979 8.0570 5.1903 3.3302 3.0548 5.3415 18.7214 4.4991 10.4110 3.9460 7.3673 12.7842 8.5679 3.0976 3.4090 1.8763 6.8932 6.4118 10.6030 3.2188 6.2904 4.9008 4.8141 4.6555 7.7890 6.0032 9.4500 4.8786 11.4114 3.1367 8.5752 2.9786 6.8094 
1553956_at 0.1855 0.8323 2.4599 0.8615 1.0513 3.3893 1.7274 1.3779 2.0410 4.3580 2.3399 1.4627 6.5319 1.9856 4.9671 1.6322 3.8601 0.3552 4.9916 2.2983 2.7242 0.6921 2.6662 2.3569 3.2669 8.5819 6.0961 2.0823 8.8982 8.0743 0.7932 1.7080 13.6484 9.1987 2.6775 3.1263 3.5924 1.8783 6.3644 4.6353 3.4830 
1553957_at 1.5109 3.4546 1.1217 2.8400 5.4538 4.8913 4.3589 4.8989 6.4949 4.8045 2.7547 2.5004 4.3398 3.3649 3.4854 3.4981 9.0338 7.5359 5.3618 5.1640 7.8628 10.3288 3.6105 5.8183 5.0008 7.1134 5.6036 3.8967 4.5494 4.4210 2.2298 3.3184 4.5505 6.2065 7.8979 3.4481 4.3630 8.6087 7.1709 6.6789 4.3169 
1553959_a_at 0.5505 2.5692 1.5121 1.8163 5.2433 2.0340 4.4280 3.8272 1.9052 6.3477 4.4008 4.2521 3.4753 3.1825 11.4561 4.1304 9.6314 3.0737 2.6696 9.0778 4.9710 4.3761 3.2721 2.5115 3.3360 3.5756 8.7084 3.8593 6.6670 8.8639 2.9234 5.0445 4.5358 5.5798 6.7498 2.7149 6.4584 1.4501 6.4175 5.0913 6.8214 
1553960_at 0 0.7568 0.9798 0.6536 0.8138 0.7777 1.7441 0.9284 0.5960 0.6195 1.7415 0.6824 1.0706 1.4581 0.9273 0.6024 4.1059 0.0637 3.2994 2.5366 0.8580 0.4753 0.8233 0.4752 0.9046 1.6726 2.2372 0.8997 1.9533 1.8414 0.3682 0.4413 1.3103 1.2721 1.0380 1.1736 0.5744 0.4102 1.2808 1.5905 2.5967 
1553961_s_at 1.6365 3.4333 6.0592 3.3331 3.5625 4.6617 4.0978 3.6273 4.1049 4.4123 6.5114 2.9602 3.2866 5.5969 3.2621 2.2425 10.4810 1.9755 9.3744 5.6575 4.2121 2.1293 1.8995 2.3677 5.5238 4.8495 9.3312 2.0279 3.7922 5.3752 4.1827 3.4763 6.4987 5.9586 5.3476 5.3513 3.4739 5.6095 4.8018 3.0024 7.5478 
1553962_s_at 1.6830 24.6877 2.5951 10.0590 16.7273 11.3757 19.7117 18.3126 13.7198 22.6305 15.6429 28.4777 21.4087 18.2238 17.5513 11.5483 6.7941 13.7133 25.3622 44.1549 21.9442 16.1297 16.9709 9.9581 23.7301 33.4269 42.3186 10.0025 33.3923 42.1517 14.3797 16.5353 30.1924 22.7792 42.5071 14.5246 18.3168 8.8115 26.0476 17.6539 25.1051 
1553963_at 0 26.5961 31.6887 17.3491 13.0483 24.8701 20.1906 20.2374 29.5631 26.6019 26.4998 15.0259 20.6127 25.8542 20.8632 20.8658 56.7173 4.6630 48.4444 38.2351 17.6640 18.0847 10.1744 7.2785 12.7809 31.5974 54.3609 16.2823 26.2529 30.3811 33.4199 10.9990 36.8035 35.0751 31.1873 26.4231 14.6331 20.1395 31.7060 32.8671 37.1784 
1553965_x_at 0 3.1453 2.6733 1.9810 4.0999 3.5450 5.1649 5.0395 3.9567 3.6699 8.1834 1.8522 4.5093 4.3340 3.9126 1.9224 9.6620 1.0694 8.6717 6.3761 3.5591 1.2649 1.7801 1.2492 1.8648 5.7818 9.0024 2.3787 4.6203 5.8881 2.0599 2.1918 7.2356 5.6413 6.0352 2.5563 2.3986 1.4885 4.9828 3.9462 8.1256 
1553967_at 0 2.7208 2.9229 45.5267 3.8836 122.2900 1.4044 4.5938 36.7914 16.2792 14.0947 5.8824 7.0142 11.0658 19.7926 43.6059 21.7384 10.6734 39.4608 6.2197 7.2370 14.5990 2.3219 8.0893 16.0806 19.5486 9.4665 8.1195 26.7421 2.3869 122.4632 6.5386 20.9774 28.0031 6.2046 14.5534 17.0711 74.0310 22.9305 25.0763 36.4191 
1553968_a_at 54.3328 7.5851 7.0113 7.3488 6.1627 9.7115 3.5858 5.4379 9.0961 11.8409 8.8655 5.1525 3.9898 5.4324 7.8569 8.1722 12.8008 4.4537 13.0654 9.3013 5.3042 5.8498 11.8567 3.5562 4.9071 6.5885 7.5189 6.7938 8.6907 8.2181 8.7400 4.1647 9.9166 7.5489 6.7728 9.7949 15.5824 6.2622 7.5369 14.3112 8.6432 
1553970_s_at 0.6606 2.0717 3.3393 0.7346 2.5061 1.3095 2.2515 1.9491 1.0201 1.7945 4.2299 2.1526 1.9864 2.6388 2.1074 0.9526 1.7921 2.5514 2.2315 1.9528 1.4361 1.2144 2.4496 1.1823 1.8487 1.5011 3.1718 0.5957 2.3262 2.5272 1.7407 1.2848 3.5267 1.4931 4.1591 1.2657 2.4955 2.0120 3.1530 3.4459 28.0416 
1553971_a_at 0.2998 1.5988 1.6490 1.1314 2.6345 2.3126 2.1722 1.9527 3.7310 2.4925 2.6816 1.6102 2.3922 3.0132 2.7007 1.5837 2.9665 1.1809 3.8893 2.7933 3.5677 1.7352 1.0455 1.2291 1.8107 2.4949 4.5959 2.4561 2.1551 2.5445 2.1501 1.1788 3.0457 3.6108 3.1645 2.5292 2.6312 0.7125 3.4734 2.1485 4.9718 
1553972_a_at 0 2.2937 1.1416 2.1763 4.0443 1.4986 3.0814 3.7638 1.2940 4.0504 2.3166 2.9556 5.4817 5.0296 9.5130 3.7356 6.9280 1.3051 4.9477 4.6334 4.9394 5.0165 2.8890 2.0211 4.4913 6.3917 12.7414 1.3922 1.8930 4.2102 0.8705 2.6210 7.2881 2.6568 3.9718 0.6999 7.7760 1.4421 5.2044 3.5711 3.7941 
1553973_a_at 0.1667 1.3810 5.6412 1.1487 2.3424 2.8411 0.8377 1.0629 1.7128 2.1069 2.3341 1.0884 2.2761 2.6106 1.3140 1.5237 3.3577 1.4558 1.7052 4.3398 1.1582 1.0850 0.3109 1.9153 2.0611 1.4218 4.4108 1.9623 2.2693 1.7530 2.3926 0.6938 2.0635 0.8946 3.4168 2.8886 1.9126 1.1031 2.5552 0.8728 2.6608 
1553974_at 1.5553 2.5065 1.7306 3.6426 2.2454 3.2909 2.3477 1.6782 1.5261 2.3146 2.1428 1.1654 3.1964 2.0083 2.5709 1.5560 3.5877 2.1163 1.1162 2.6333 1.9170 1.6625 2.2418 0.9629 1.2886 2.7140 3.7204 1.4148 1.5991 2.4477 0.9688 4.2929 2.4180 1.2194 5.1251 3.4096 1.8232 0.6869 2.6445 2.3247 2.9792 
1553976_a_at 2.6828 14.1936 3.1570 2.8895 8.5093 2.2901 15.6787 7.0751 8.4977 6.1906 2.8012 3.1826 5.8880 7.1534 3.9865 2.3112 9.4458 2.8036 7.7803 5.4183 3.9759 11.5418 4.2375 1.8531 4.9558 7.8885 17.2728 1.5657 6.0340 9.2812 2.6428 4.1231 6.8091 4.2557 3.4377 2.7167 5.0812 1.2315 8.4748 9.3035 4.7513 
1553977_a_at 0.4745 2.4804 2.2917 1.0573 1.3124 1.0838 2.5158 1.5714 1.4033 1.5166 2.7625 1.7041 2.0992 0.6743 1.3103 0.6203 2.0765 0.7931 1.9987 2.9038 1.4292 0.8547 2.0834 0.6243 1.3329 1.8966 2.6960 0.8385 1.2197 2.0720 0.8002 2.4277 1.6207 1.4869 3.8871 0.7012 1.0785 0.3849 1.1435 1.0068 3.1433 
1553978_at 0.7616 4.1557 0.9979 1.5423 4.2262 1.3585 3.4594 2.8350 2.8299 2.0911 4.1170 2.9169 2.8979 2.3774 2.1500 1.8283 4.3411 1.6375 3.5747 4.9964 1.7691 1.9343 2.0832 0.8096 2.5823 4.7846 3.7221 1.7339 2.6821 4.0567 1.3703 2.1639 3.2668 3.5089 3.9493 2.3313 1.7995 1.6167 2.1281 1.9280 2.5854 
1553979_at 2.1493 8.7343 4.7635 5.9375 10.1625 6.2630 7.7817 8.2156 8.6922 35.7255 6.8315 5.8463 31.6956 19.8546 32.4515 14.3120 27.9298 4.4784 34.2364 19.3133 22.3421 12.7780 12.8098 10.7281 14.8752 29.5009 30.7292 14.4148 35.3213 46.0350 7.2695 14.7578 51.5953 33.6520 17.2523 14.3778 43.6999 5.7678 38.9171 33.4457 27.1836 
1553982_a_at 0 1.2691 4.9333 3.7391 4.3954 1.7711 6.1656 6.8026 6.3042 6.9753 4.3537 2.5315 3.3266 5.7973 4.8461 4.6433 4.7295 1.9208 1.5933 2.1198 3.6615 3.2275 0.9663 0.8376 1.9307 3.0745 4.3653 3.2342 5.6879 5.3048 3.3514 2.3581 7.5389 2.7970 7.3732 2.5941 5.4386 1.3921 4.0951 5.9866 3.1546 
1553983_at 1.1291 3.1172 3.3863 3.4288 4.4068 3.2131 3.7729 5.4751 3.0135 6.3110 3.3024 4.8593 12.2812 2.7922 12.0893 3.8852 8.3230 2.2574 11.4740 7.2712 7.6454 5.4552 5.6544 2.3066 5.0927 12.4060 20.1611 5.4563 9.6603 18.5463 3.5910 4.7234 10.5288 8.8456 5.4069 5.6219 8.1725 6.0437 7.3714 9.3032 15.1276 
1553984_s_at 0.1947 5.7539 2.7652 1.2317 4.2635 1.7057 4.4598 6.0290 2.5767 8.7939 6.2835 7.4766 12.3393 6.2000 10.5071 2.9193 18.5234 3.5087 22.6928 12.0910 6.0708 10.8877 7.4144 3.5671 8.5910 18.0616 41.5058 4.9560 23.0250 20.6681 3.7768 7.3110 25.1541 8.3311 11.5771 13.8425 8.7355 3.1817 8.9487 11.4483 18.2041 
1553986_at 0.8696 1.5773 2.7394 2.2022 5.2134 1.7144 1.3382 1.5836 3.6380 2.7853 2.1806 3.6479 6.0291 2.6679 3.1099 1.4489 11.2472 1.3705 8.2476 3.1383 3.3659 1.4036 0.8196 1.2915 1.5036 3.0458 5.1481 1.3263 1.8795 2.2013 0.4835 1.6293 2.5601 1.9597 1.3579 1.3659 5.1590 1.9263 2.1369 1.6031 5.8862 
1553987_at 1.4649 3.6203 2.1262 2.8188 3.4662 3.5973 2.7324 3.0920 5.9190 5.2417 5.1554 2.7174 4.7597 5.5841 5.1501 3.7698 5.7946 4.2351 11.9991 6.0575 2.6891 5.8724 2.2132 4.1254 4.0096 7.3364 10.9188 4.0789 3.2289 4.1479 3.1564 2.7044 8.9290 5.8067 8.6906 5.0705 4.9265 2.9052 6.8145 5.0180 5.5124 
1553989_a_at 2.1673 1.1336 1.5095 1.1409 1.5027 1.5517 0.7749 0.9371 2.4419 1.0407 2.0951 0.6656 2.3414 4.7292 2.0044 1.4753 2.8313 0.7474 2.8804 3.4172 3.8314 1.5938 1.5929 1.2394 0.8431 10.7734 3.5820 0.9795 5.1751 2.1290 0.6841 1.5527 2.2516 7.5029 1.0271 1.2035 8.8611 0.9011 1.8706 2.2581 4.9099 
1553990_at 0 1.7551 4.1119 1.4989 1.0048 3.0384 1.1446 1.2116 1.2273 2.3748 3.3914 0.9488 3.5531 2.6360 1.4191 1.4800 10.1072 0.4360 6.1556 2.6619 1.8944 2.8465 1.3605 1.1167 1.8009 3.9066 4.1060 1.9762 3.4717 3.8526 2.9871 0.8460 5.9759 1.8136 2.6357 2.9326 0.8516 1.8412 2.0091 1.0478 6.0110 
1553991_s_at 0.6527 2.7078 6.0166 1.1723 5.5051 1.4256 1.2351 2.7232 3.9886 4.6724 3.3427 2.4433 2.1713 4.1707 3.7274 2.7797 5.1576 2.4559 3.8846 1.6855 3.2872 1.6988 1.7538 2.9287 3.6053 5.4461 5.2431 2.6755 3.4552 3.7090 3.2145 2.3375 2.5152 3.0747 4.2078 3.0150 3.6772 1.7865 4.0913 4.3516 5.9671 
1553992_s_at 1.1655 3.5409 0.7855 2.1912 4.6614 3.4774 2.4250 2.4840 2.8894 3.3680 4.0672 4.5579 3.0237 5.1059 4.8896 3.5293 3.7439 3.4072 5.8234 4.1816 6.7962 2.9582 2.4142 2.9008 2.0518 3.2871 4.6997 3.7540 3.9449 1.6457 2.4580 3.6019 5.5059 2.2760 4.0172 2.6320 4.7245 2.9224 3.9812 3.1352 5.9363 
1553993_s_at 0.7385 5.1790 2.2105 1.7165 4.0104 2.0189 4.1584 3.6065 1.5223 2.2951 2.8027 3.3015 1.0590 2.2154 4.6298 1.4430 3.8559 1.3986 5.3478 5.3751 2.2180 2.0893 1.9001 1.2908 3.5671 3.0292 9.4218 1.0579 3.8930 5.6352 1.8958 2.4976 5.0763 1.5012 4.7542 1.5810 3.8750 1.3105 4.0789 6.0410 6.3596 
1553994_at 0 0.2020 0.6754 1.1340 0.5432 0.8921 1.0509 0.3427 2.1223 0.4003 1.6995 0.9871 1.3488 2.8754 0.9492 0.4202 1.5705 0.0692 1.9325 1.0436 1.1863 0.7284 0.6592 0.4244 0.6117 0.2873 0.9225 0.1318 1.3338 1.0393 1.4259 0.4501 1.4185 1.4356 1.4808 1.3134 0.3954 0.3586 1.1869 1.3526 1.0102 
1553995_a_at 0 1.8613 1.7999 0.5024 1.4099 0.7966 0.0273 0.8799 2.7165 0.5742 0.1945 0.5051 0.7110 1.6075 1.2908 1.1257 2.0024 0.2225 0.5134 0.5499 0.3804 0 0.6606 0.5091 0.4796 0.8925 0.4749 0.0998 1.3428 1.7679 0 0.8029 0.4935 0.5554 2.2896 0 0.8289 0.0108 1.1715 0.6007 0.4694 
1553997_a_at 0.0170 15.3372 1.2812 13.7294 7.9352 7.7068 7.3319 2.8785 1.7762 2.5275 3.1360 5.8942 3.8572 18.7079 2.2475 9.2737 2.5122 9.8339 4.3129 5.7452 1.8370 1.8825 9.4867 1.7311 1.5040 5.3355 2.3077 12.8549 3.6158 7.5119 4.6929 8.9293 1.7488 3.4847 2.1011 3.7148 1.1880 2.1174 1.0999 2.3637 3.7800 
1553998_at 1.1682 3.4685 2.6723 15.7685 5.0120 5.6948 1.7034 13.7388 7.4957 17.3489 9.6099 14.9672 16.6267 19.9794 21.5876 14.0064 6.7777 8.2562 48.5682 1.4692 16.0124 14.2310 13.6539 6.3173 13.9196 20.1589 17.1611 13.4313 18.9313 19.4176 4.3658 10.6507 25.6406 8.7426 21.7699 20.6985 17.2384 16.1548 31.6362 22.4932 72.3044 
1554001_at 0.4351 1.4083 0.0502 0.5236 1.2891 0.1691 2.1749 1.2097 2.0422 1.2195 0.3807 0.7717 0.7783 3.0075 1.4867 0.6093 1.5037 0.4268 1.2460 1.9181 0.6388 0.4563 0.5519 0.1093 0.1395 1.3054 1.2275 0.4029 1.6174 0.8653 0 0.3260 3.1614 0.6701 1.7138 2.0848 0.2840 0.6900 0.6999 0.6270 0.8197 
1554003_at 0.6869 10.2412 15.7003 8.8814 5.7773 7.8658 6.1566 3.3623 10.6002 13.1028 9.8168 8.2118 12.0171 6.7283 17.8526 8.7938 28.5805 4.2886 17.2495 14.0406 7.2702 7.7553 7.7462 5.7030 9.8301 12.9532 14.6288 9.4195 13.4347 4.4798 6.5237 7.3312 12.8070 10.2850 13.7121 10.6232 7.9338 7.7073 23.5970 8.1123 6.3245 
1554004_a_at 0.8979 2.5286 1.7882 2.5273 1.8522 2.1561 4.2838 2.4650 3.7021 4.5936 3.6525 3.2704 4.7415 3.2784 3.7866 0.5529 4.0676 2.3353 6.7315 5.4762 5.3222 1.7232 1.1816 1.8017 3.1672 4.0164 4.8231 2.1361 4.7592 3.9329 1.9693 1.7399 4.8047 2.5748 4.0708 3.1735 1.5464 2.1990 7.2984 3.9311 2.9315 
1554006_a_at 1.1134 32.2068 12.0950 13.0436 9.7082 14.1132 27.3563 23.9536 19.8936 6.9685 9.6063 9.1352 16.3461 12.8624 7.3237 18.0319 16.1645 8.8121 18.0918 15.1190 27.6459 6.1879 11.3065 7.8352 19.9696 12.7790 21.8186 13.5580 20.0260 19.0142 12.4891 12.7286 19.8635 10.1146 16.9401 6.9910 7.1978 7.3944 7.8671 11.6302 17.0861 
1554007_at 0.1593 0.5700 0.3131 0.9131 3.0484 0.5216 2.3871 1.8607 2.7989 0.4712 0.6593 0.6334 1.1228 1.1119 1.1464 0.7335 2.3058 0.3066 5.4329 3.6797 2.8212 1.4936 0.5179 0.6135 0.6825 0.4957 0.5915 0.6380 0.4141 0.5097 0.1924 1.1524 7.9497 0.8397 2.4939 0.8529 0.6075 0.1178 1.1732 2.0000 3.3293 
1554008_at 0.6027 1.1256 3.9622 0.6452 0.9288 2.6199 0.8602 0.5365 1.9218 1.1363 1.5211 1.0275 2.8920 3.7970 1.2343 2.0076 2.9508 0.6464 2.9704 1.3823 0.8665 0.3041 1.0074 0.9499 1.1092 3.5456 3.0147 2.1658 1.5649 1.7544 0.5767 0.4719 1.7354 3.2900 1.9991 1.2099 0.9378 1.6043 2.4917 1.5495 2.8279 
1554010_at 0 1.6621 0.9404 0.8233 1.8221 1.1367 1.5818 1.3227 1.1325 1.5260 1.5730 1.1840 1.0319 0.7397 1.9882 0.8265 2.5994 0.5590 3.2860 1.7444 1.5653 1.2829 1.3018 0.1724 1.2334 1.2817 2.6436 1.1263 2.6002 2.2758 1.1800 1.0664 3.9877 2.8128 2.5671 2.3260 1.3561 0.7258 2.8373 1.9539 1.9598 
1554012_at 0.0665 4.9344 1.7914 2.3329 3.4613 1.8559 3.9428 2.2587 3.5334 2.5112 5.2140 2.9122 5.2360 3.2061 2.4935 1.8100 4.1625 1.4460 5.7786 5.5514 4.1022 2.2534 1.9962 1.6383 2.7064 2.8585 7.0212 1.0825 5.6426 5.6871 1.1332 1.4526 4.8364 3.2965 4.3646 2.4139 2.4109 0.5488 5.5505 3.6211 6.5008 
1554014_at 0.1643 0.5367 0.0982 0.3189 0.5532 0.9740 0.1964 0.2308 0.5189 0.3650 0.3875 0.1222 0.2689 0.5858 1.5653 0.1382 1.4905 0.4690 0.6183 0.5956 0.5605 0 0.4582 0.0887 0.1506 0.6235 0.6677 0 0.1626 0.3594 0.0985 0.2746 0.3961 0.5562 0.5229 0.1546 0.5217 0 0.9408 0.3939 1.2736 
1554015_a_at 0.0582 1.6180 4.0740 2.4997 2.6037 2.4384 4.2643 1.4253 3.7835 0.9552 3.6558 4.1399 2.0532 2.6448 1.1716 3.9308 1.8491 1.7432 8.6537 3.0759 2.2542 1.7074 3.4286 1.8484 1.8993 3.1634 4.8607 2.2127 5.6717 4.3155 1.4990 1.5136 2.8269 4.3959 3.2649 3.1006 4.2435 2.0550 2.9185 5.0297 3.0339 
1554016_a_at 0 1.3528 0.9279 1.2525 1.2662 2.5028 1.6864 0.8541 1.0348 2.3257 1.7979 2.3623 2.6351 1.8338 2.5415 1.6687 2.4606 1.2828 2.4073 2.3095 1.9686 0.7319 0.9313 2.1355 0.7663 1.7103 4.0265 0.8355 2.0241 3.0318 0.7974 0.9037 2.9305 4.2433 2.3191 2.4411 1.2390 2.1610 4.0474 0.6971 2.2035 
1554017_at 0.4220 3.7207 7.8098 7.3243 7.8928 8.5520 8.8194 8.0970 9.8216 3.9125 11.7022 9.0950 12.7933 9.5043 9.6858 7.7193 9.4193 4.1518 20.1837 16.6337 5.9751 7.5559 6.2723 4.5082 8.2078 7.1866 5.6450 6.5134 5.6610 4.5960 7.9040 5.9342 13.6293 12.5173 16.0844 8.9123 9.3663 6.2847 4.6827 12.0719 5.4541 
1554018_at 0.1816 0.6110 1.1772 1.0785 0.4584 2.2236 1.7185 1.5462 1.0780 0.3619 2.0588 1.7926 0.1922 1.9598 2.4763 1.3705 4.6306 0.8282 2.5423 2.1126 1.5973 1.4533 1.9040 1.0799 1.4893 3.3228 6.5336 1.7911 1.9901 2.0523 1.9298 1.6428 1.0408 4.8843 3.8497 0.2061 4.2774 0.0561 34.5541 4.6424 14.5347 
1554019_s_at 0 0.4966 0.8930 0.0331 0.3900 0.2151 0.5200 0.6031 1.2499 0.4247 1.7169 0.5181 0.7655 1.1084 0.9791 0.5396 1.0017 0.2503 1.1473 0.3470 0.9167 0.0823 0.3498 0 0.1637 1.1307 0.7800 0.2749 1.3443 0.8467 0 0.3198 0.6623 0.6971 1.3294 0.5464 0.8267 0 1.6815 0.7843 0.6097 
1554020_at 0.8574 0.9812 3.9574 1.7980 0.6988 2.2677 0.6289 0.8507 2.2363 0.8315 2.4890 0.8477 1.9543 2.4173 1.3104 1.6050 4.9751 0.2409 1.5944 1.0541 1.1821 0.9935 0.7661 0.9219 1.0472 0.7683 1.7754 1.3933 1.5347 2.0822 1.0364 0.7557 2.2504 3.4727 0.6659 1.9619 0.6952 1.2821 1.1438 3.5128 3.5962 
1554021_a_at 0.4758 3.1884 1.8577 1.8174 3.7741 1.4693 5.0931 4.3029 3.6646 4.9680 1.5158 1.3662 4.6180 3.3567 7.5857 2.8904 6.0674 3.1078 8.7237 6.0127 8.2027 0.9197 2.8560 3.8364 3.5341 4.7775 6.9803 2.9352 6.2590 10.1348 1.9605 4.7355 9.7052 5.3975 7.1571 3.1114 5.6923 1.4439 7.5544 6.0885 7.5335 
1554022_at 0.7401 2.2137 1.2304 0.8489 3.2336 0.7571 3.2145 2.6168 1.3867 2.1723 1.3187 0.9388 3.4586 2.6398 0.3365 0.4996 2.6807 0.6445 0.7722 5.4317 4.0852 0.1345 1.1490 0.1668 0.2734 3.4796 3.3782 0.9797 2.8632 4.7476 1.4095 1.6096 3.6109 2.2693 5.5301 0.1776 0.5531 0.2552 1.4868 0.9024 2.7049 
1554023_s_at 0.6522 2.5828 2.3378 2.1801 1.2932 2.2357 2.3330 3.6000 3.4990 2.2681 2.8214 6.3495 4.3576 4.5187 2.5214 1.1286 2.6947 2.4995 2.7405 2.9611 3.0542 5.8323 2.9897 1.7210 2.9892 5.5245 4.1379 6.0592 5.5144 4.7866 26.6004 3.6750 4.4346 2.0575 1.9571 2.2219 1.1904 17.5611 1.5494 2.0490 3.0463 
1554026_a_at 0.0394 0.6275 1.2067 0.3617 1.8127 1.5758 0.5988 0.7616 2.2388 0.8901 1.5244 1.2507 1.1823 0.3597 1.1981 1.2730 4.5208 0.8419 0.4388 1.8588 0.8059 1.4521 0.8779 1.6079 2.0063 0.4736 1.0779 1.0204 2.0690 1.2722 1.2849 2.8821 1.7048 1.4756 1.2111 0.7070 0.9827 6.5796 1.3999 1.3967 1.8264 
1554027_a_at 0 4.1601 1.2530 2.7693 2.7343 1.1813 4.6627 4.1298 0.8015 1.5764 1.0245 2.4900 1.7609 1.3543 1.1381 3.5760 1.8905 2.3941 1.4812 2.1814 1.5070 1.8788 3.0097 2.4388 3.5905 8.0806 1.9095 2.3991 5.5871 1.3754 1.6271 2.6335 1.0928 5.0947 2.1840 2.2503 1.5655 0.4553 1.1180 1.1885 0.4634 
1554029_a_at 0 0.1307 0.3554 0 0.6144 0.1060 0.2514 0.0997 0.2707 0.3587 0.3199 0.2023 0.7648 0.1782 0.2023 0 0.9262 0.5110 1.0199 0.8350 0.3186 0.5194 0.2065 0.0170 0.4332 1.1669 0.7190 0.0917 0.7136 0.5041 0 0.1177 0.6621 0.2699 1.4076 0 0.5353 0 0.3969 0.3237 1.1872 
1554030_at 0.3557 2.6788 4.4954 1.0189 2.3337 3.4579 1.8067 2.8862 1.8384 3.5962 2.3554 1.6835 2.8671 1.8896 15.7916 2.6725 5.2074 1.0217 7.0315 3.1178 2.0183 7.2031 3.5506 1.6674 2.6842 2.0367 4.5017 0.5938 1.1965 1.2855 1.6170 1.4011 3.6883 4.0973 4.1339 12.7062 2.2244 0.9835 4.6409 2.5089 3.4985 
1554032_at 1.0118 3.4833 3.8078 2.0796 3.0563 2.6637 3.7674 4.0579 4.5748 5.3211 3.2954 5.4091 5.2823 4.7656 4.4550 1.8845 3.7411 2.3956 6.8357 5.3843 5.6368 2.4262 2.3561 2.7918 3.3386 4.9159 8.3292 2.2974 5.9201 6.0603 1.6097 2.8839 7.0664 3.9267 6.2082 4.0670 3.5656 1.4083 5.5931 4.6022 7.4614 
1554033_at 0.7455 4.2189 2.7358 1.0882 8.5383 6.1296 7.7710 8.0177 6.3159 8.4666 3.7018 6.8371 10.1891 7.3583 7.7877 6.0664 4.7931 3.2169 4.6386 3.6021 9.3755 8.6992 5.0493 2.9214 7.1289 10.0805 7.4158 6.8897 14.3629 15.6332 6.2784 4.8969 19.8970 3.5430 5.0453 6.6189 9.6437 2.7189 11.5212 5.2788 15.8028 
1554034_a_at 0 0.1848 0.5987 0.4963 0.7930 0.0660 0.7106 0.8464 0.8837 0.5123 1.2231 1.4322 0.4076 1.0369 0.6982 0.7361 1.0045 0.3116 0.4168 0.4619 1.0669 0.4763 0.4896 0.1517 0.2177 0.2582 1.1563 0.7819 1.0543 0.2359 0.3088 0.7726 0.7290 0.1509 0.9125 1.0807 0.8017 0.1050 1.4514 1.0808 2.0691 
1554036_at 0 0 0 0 0 0 0 0 0.3532 0.2399 0 0.0723 0.3391 0.0834 0 0 0.3271 0.0654 0.0610 0.3704 0 0 0 0.1389 0 0 0.3160 0 0.1175 0.1767 0 0 1.1252 1.1246 0.1385 0 0 0 0.1027 1.6155 0 
1554037_a_at 0 5.8175 1.8330 0 2.2065 0 0.4310 1.2395 0.4361 1.7011 1.1823 4.0231 4.5670 2.9314 1.0286 0 1.8219 0.4844 3.2454 4.3459 2.7390 0.7365 2.4605 0.9683 1.3123 3.1718 1.8354 0 8.3578 1.6084 0 0.6598 1.7208 0.8743 6.0580 0 0.5933 0 3.2227 0.6710 2.6730 
1554038_at 2.5013 7.3376 17.7571 4.5785 6.1760 15.8921 5.5850 5.7519 4.1646 5.0554 13.3992 9.4566 5.3327 9.7074 11.1490 9.0756 25.6669 3.6078 24.7066 8.4057 7.1068 8.5165 5.3557 2.0190 8.8104 9.6696 11.9310 9.3603 5.4076 11.0046 14.2281 4.5635 15.6808 10.9544 7.6833 6.3561 11.3128 6.6100 11.8281 8.8802 19.5351 
1554039_at 0.9328 7.8069 11.1434 7.1285 5.8276 7.2280 5.5963 7.7670 9.2234 7.2631 6.6227 8.4287 6.9151 9.4488 10.3428 8.1730 20.3476 4.2496 9.4191 11.3182 7.9085 5.8389 5.2130 3.2231 6.4554 5.6612 17.0412 7.3835 10.9495 10.5780 9.1376 5.4551 5.8200 9.9960 7.5576 8.2510 7.1962 5.8204 9.8494 7.0185 7.9966 
1554041_at 0 1.1406 3.1687 0 1.4487 0 0.1459 0.9576 0 0.5061 0.2197 0.1632 0.6216 0.1680 0 0 4.5573 0 0.0441 0.3053 0.2113 0 0 0 0.2095 0.1192 0.7445 0 1.5630 0.6130 0 0 2.3756 0 0.5957 0 0.3430 0 0 0 0.3004 
1554042_s_at 0 2.6591 3.6836 0.4468 1.9395 2.4258 4.3965 3.2383 2.1011 3.8577 4.6015 1.4403 3.0251 0.5346 3.9631 1.8997 7.2944 2.3493 9.2339 3.6106 7.0439 2.4461 1.8515 2.4094 3.3123 1.3741 8.3505 1.8259 3.8005 4.1500 1.9661 0.9768 5.2124 2.2966 3.0431 1.3555 2.2041 0.5906 3.0438 1.6279 4.1070 
1554043_a_at 0.1702 1.7802 1.5923 1.2882 1.5778 0.6355 1.4134 1.6513 2.3634 0.7788 1.8321 1.5860 2.8515 1.9380 1.4343 1.5709 2.9616 1.8052 2.1749 1.9205 1.7586 1.7666 0.8550 1.1212 0.8427 1.5743 2.0617 1.7517 2.2352 1.2504 1.8731 0.4255 2.4802 2.4386 2.2652 1.3705 1.1920 1.1422 1.6512 1.6998 2.0401 
1554044_a_at 1.4806 8.3960 3.0859 3.1938 4.7379 1.6681 5.5080 4.0262 3.9097 5.4785 3.8787 5.1918 8.0857 5.9734 6.0920 3.1293 6.3369 2.1564 8.2032 11.8798 6.6491 3.8351 3.7540 2.0609 6.1306 7.9479 7.0160 2.8978 8.9517 6.9397 2.3553 4.1939 10.1625 5.2025 5.9880 4.1751 5.1893 2.3319 6.4124 6.6302 7.7630 
1554045_at 0.4521 4.2220 1.1159 2.2729 3.5531 0.7298 1.4867 0.2565 2.9363 2.0548 1.3800 2.5099 4.4451 2.4815 2.0371 2.4964 3.7380 1.9271 3.2142 1.3448 1.1113 3.9484 3.1733 2.0894 3.9979 3.0191 1.4760 2.0434 3.4499 2.0010 0.9164 2.5162 1.1363 2.9443 2.0651 2.4418 0.9568 0.5621 1.3260 2.4951 0.8798 
1554047_at 0.1910 0.9813 2.2204 2.1030 1.4190 5.0920 0.9509 2.3350 1.7893 1.8279 1.8945 1.4173 1.0090 1.0307 1.2967 1.0267 7.2690 0.5923 3.2638 2.6254 0.5473 2.0264 1.6267 0.4980 0.7880 2.0042 2.1040 1.4003 0.6869 1.6163 2.0954 2.0959 3.5453 3.4022 1.5789 1.9261 1.5024 1.7040 2.4922 0.6699 4.8447 
1554049_s_at 0.5408 1.6536 3.4671 1.6999 1.8239 3.2327 1.0677 2.4337 2.0509 1.5572 2.2421 0.3864 0.8380 1.4517 1.2171 3.7272 4.6674 1.8592 3.2343 2.6513 1.5232 0.8702 1.1853 4.3823 7.7192 1.5818 2.1320 0.8181 2.7324 2.6053 2.4496 1.6154 2.5381 2.3505 1.3753 1.6819 1.4385 5.3335 1.3549 3.8672 2.6263 
1554050_at 1.2138 7.5649 8.6337 7.1299 3.3503 5.0374 8.9573 5.1418 8.3550 4.8116 11.3130 3.2081 3.3008 6.1184 3.7356 6.7324 8.3402 4.4939 5.0695 5.4602 3.8166 3.7607 4.0621 3.1060 5.1342 7.2934 4.5030 6.4077 8.8963 4.3987 11.2637 3.5973 12.5318 8.5792 6.4021 8.6918 4.9537 6.0986 7.9096 5.2806 4.7067 
1554052_at 0.3106 5.2054 12.9313 7.7220 1.8284 10.8808 5.3542 5.1608 5.0576 4.5832 5.1656 5.3270 2.9423 2.0256 1.7442 9.0363 1.6908 2.1021 3.5363 7.5250 3.1658 3.5503 6.3882 2.2697 2.9546 1.4327 3.9943 2.2657 2.7451 1.3114 9.5590 3.6644 3.6618 1.3612 3.4804 2.4485 3.5917 7.0630 7.5383 2.4587 2.1752 
1554053_at 0.5572 0.2304 1.0168 0.6800 1.0269 1.3971 1.1151 1.7676 0.2774 1.3700 0.9149 2.9240 0.5467 0.9733 1.2255 0.6013 0.8689 0.7684 2.0712 2.0055 0.9991 0.4539 0.3369 0.3394 1.2307 1.1099 1.1316 0 0.4292 1.2903 0.0442 1.0259 0.8465 1.7689 0.9240 0.8249 0.5598 0.7383 1.4381 1.2995 2.7793 
1554057_at 0.2725 2.8784 3.2493 1.9548 1.8205 1.4893 1.8061 2.3498 3.3438 5.8125 4.7036 1.8407 3.5686 3.7664 6.8266 3.1535 4.5857 1.7535 5.8453 3.8513 2.7352 3.2438 1.0447 1.1444 1.7198 3.6357 4.9356 3.6096 3.4055 2.6216 3.0018 1.6567 2.9278 3.0053 3.2183 4.3447 2.9267 2.1713 2.4962 2.5594 4.3553 
1554059_at 0.1430 1.2870 2.0470 0.9771 1.3288 1.2655 1.2190 0.3963 1.2914 1.4058 2.5374 1.1998 2.1258 2.1069 1.3156 1.1162 5.1425 0.5870 3.6772 3.3436 1.7621 0.7960 0.7022 0.6274 0.7506 2.3875 3.3333 0.6488 1.9856 2.4033 0.8071 1.1907 2.7988 1.6533 3.2630 0.9145 1.4957 0.5460 2.0965 1.7442 2.9877 
1554060_s_at 0.0937 0.5917 1.2741 1.4463 0.9848 5.7330 1.7537 1.8794 1.4024 1.2834 7.6736 1.0050 0.4670 5.1385 0.6162 5.3803 3.7333 1.1087 2.7461 1.9817 1.7786 5.3639 2.6098 0.6777 4.3371 1.1416 1.5771 4.6116 0.8478 1.2370 4.2597 2.6043 1.6283 3.3693 2.5933 3.9167 0.7075 2.5612 4.3429 1.4818 1.7308 
1554062_at 0 1.4884 8.8149 0.6892 1.0990 2.8011 0.7579 0.8936 1.2073 2.2843 4.6278 1.3013 1.0352 8.0029 5.9153 1.1979 2.1510 1.9211 4.4512 2.2373 1.4322 2.3809 1.8738 4.6957 1.3323 0.8615 26.6578 0.9708 2.6260 0.8118 4.1670 0.9094 2.1017 7.7844 3.1908 17.5730 0.9900 2.5997 8.2693 12.1660 19.3593 
1554063_at 0 0.9619 1.3533 1.3963 1.2582 0.9371 1.6525 1.7092 1.2514 2.7543 1.1161 1.7667 1.2750 2.4578 1.6818 1.5466 3.6996 0.2275 3.0896 2.6658 1.0486 1.0617 1.0440 1.1758 1.2176 2.0451 3.7318 1.5924 2.2855 1.7780 1.5175 1.4221 2.3396 3.0005 1.9007 1.6160 1.4643 1.0997 3.0993 1.2108 2.5844 
1554065_at 1.2438 2.6627 3.0565 3.4458 2.9450 3.3852 3.5188 3.1161 3.1056 2.7723 3.5715 3.0334 2.2772 2.7800 2.6404 2.7838 4.0738 1.6545 6.2242 5.4439 1.9885 1.9146 0.6084 0.9958 2.1572 2.4331 5.2367 1.7132 3.4327 4.4016 3.1563 2.3549 5.0575 1.8176 3.7196 2.1772 3.4615 1.9149 2.5569 2.7010 3.9439 
1554067_at 0.3629 1.1474 0.4667 1.0439 1.8029 0.1667 0.5553 1.5263 0.4473 3.1560 0.3785 0.6450 2.0914 0.3941 3.7703 0.2445 0.3825 0.3643 4.3886 2.1594 2.5419 0 3.1990 1.0029 1.6296 2.7038 2.1483 1.5508 4.6257 3.1604 0.4364 2.5559 2.0146 3.9249 1.3064 4.8175 1.6316 0.2185 8.2690 2.2005 1.8094 
1554068_s_at 0.1672 5.3412 5.5172 5.2490 3.5564 5.3707 5.4293 2.2961 6.6601 0.6406 6.0052 3.1801 2.4406 6.2071 2.2733 3.5047 7.9815 2.9745 3.8996 4.3031 2.9382 2.2009 3.3288 3.9482 1.7795 1.9624 3.7133 5.3673 2.7370 1.8513 4.7398 1.4478 5.7361 2.1932 9.9088 3.1975 2.6141 2.0078 2.6153 2.2095 5.1915 
1554069_at 1.9711 5.1389 4.1095 5.3095 6.6497 6.3904 6.9884 3.7616 11.4956 4.7781 9.6148 10.7832 5.2944 9.0722 7.3238 4.0909 9.4459 6.1864 13.3296 5.7978 7.5221 4.5659 3.0202 1.5418 5.0688 9.6562 7.7870 1.3971 4.8834 7.5860 3.6396 7.2868 11.3038 3.2774 10.8035 5.1345 6.3824 2.1694 11.2843 7.7252 12.3646 
1554071_at 0 0 0.3928 0 0.9267 0.0064 0.2285 0.4883 0.3953 0.0531 0.6833 0.4216 0.6536 0.1150 0.1649 0 0 0.5439 0.2005 0.8659 0.5940 0.0245 0.3557 0 0 0.6174 0.1100 0.0288 0.4912 0.1552 0 0.0968 0.2857 0.0036 0.5211 0.0505 0 0 0 0.0899 0.0211 
1554072_s_at 0.0428 0.1434 0 0.4124 0.2380 0.2796 0.1736 0.1868 0.6030 0.3409 0.6388 0.0821 0.4831 0.3393 0.3435 0.3788 1.2977 0 1.9424 0.7042 0.5300 0.2771 0.1275 0 0.1345 0.8074 1.5469 0.2000 0.6612 0.3871 0.3668 0.1305 0.5367 0.8973 0.8978 0.3624 0.3877 0.1958 0.8997 0.8111 1.4482 
1554074_s_at 0.0607 3.3684 2.9108 1.6154 2.5192 2.1767 3.3971 4.0219 4.1705 2.4197 4.7975 3.4775 4.4088 3.9853 4.1662 2.0921 3.9839 2.9817 6.0209 3.5362 2.4302 1.6737 3.3276 1.3520 2.2853 3.8128 4.8446 2.3565 5.5929 6.7730 0.8673 2.7804 6.0084 3.4605 7.2222 2.6111 2.7392 0.9471 3.5208 2.8556 6.1659 
1554076_s_at 0 3.8336 2.6250 1.1059 3.2732 1.4746 1.2245 3.6113 1.6818 2.7387 3.0059 2.1631 3.2552 1.6441 3.5017 3.0724 4.1371 0.9196 4.5467 1.3929 2.0467 2.7342 1.1595 0.9597 2.5034 1.2741 2.8677 2.4253 4.0744 1.4120 4.7677 1.9493 2.7750 3.5817 3.2077 5.2197 2.3733 2.7026 1.0331 1.5578 2.1485 
1554077_a_at 0.7277 4.0737 1.4145 3.1803 4.5849 4.7960 3.4652 5.9064 4.9376 4.2568 5.0553 6.8740 5.1457 5.3596 4.2994 1.9371 6.8291 2.3528 4.4621 9.6842 5.1235 3.4919 2.2969 2.2061 3.8490 2.8399 10.5392 2.0059 7.2514 9.1607 2.3655 2.2991 7.5017 4.7004 7.0921 3.4853 7.2953 4.1780 6.0149 5.6803 6.0775 
1554078_s_at 1.3416 9.4387 4.0403 4.7350 9.0584 3.3115 7.2783 6.8777 3.7874 20.2460 8.0012 3.4411 14.6460 10.9122 24.0274 8.1151 17.2167 3.9676 32.9736 13.3847 11.4668 12.7051 6.0178 5.8701 14.7473 14.5055 31.3303 5.5080 23.7697 19.0236 5.9229 6.0048 19.7852 10.8736 13.6018 9.4335 21.7240 2.9209 15.3683 13.9792 30.4076 
1554079_at 0.8585 6.6080 7.2267 1.8788 3.9416 7.9251 3.4918 3.6487 4.4462 4.3968 5.9359 5.2473 5.7876 2.9112 4.1601 1.7490 9.3631 2.5326 6.7505 7.0022 1.9841 23.3242 3.1734 0.9441 2.7579 4.6351 23.2183 6.2387 4.2497 9.0128 2.7161 3.8591 14.7847 3.2916 4.7336 30.3365 2.7146 1.5483 8.3981 8.5039 4.0293 
1554080_at 0.1437 1.0855 0.2668 0.9762 0.5923 0.6706 0.4367 0.5189 1.1175 1.2102 1.4006 0.5112 2.1146 0.6158 3.9006 0.6883 3.1708 0.2625 3.5423 2.2046 0.7739 0.6058 1.1952 0.3035 0.9942 1.5334 3.4626 1.0097 2.1469 2.0306 0.3898 1.1390 4.4464 2.9344 1.2795 1.4414 1.9488 0.6269 1.7943 1.4577 3.1277 
1554082_a_at 0.1119 0.8722 0.9871 2.1525 0.8855 0.3700 0.5277 1.3243 1.9114 1.3141 0.5272 0.7801 3.3192 0.7418 1.7063 0.7296 5.0828 0.7454 2.1101 1.9207 1.7201 1.4496 0.6566 2.3961 0.8357 0.7358 2.5582 0.4383 3.1552 4.3831 0.6725 1.2455 2.8223 0.9095 1.3191 0.7710 1.2898 1.4175 1.9851 0.9943 1.0994 
1554084_a_at 0.4245 3.5276 1.8503 2.6294 5.0173 0.8885 3.8015 1.4278 3.9661 1.8933 3.4801 4.0603 4.2051 3.9191 3.1003 1.5662 3.9807 1.2867 3.5882 2.6056 2.0741 1.4133 2.0818 1.0892 4.0178 3.8542 4.4787 1.2617 5.5372 5.2953 1.0476 1.9531 4.7439 3.7221 2.4855 2.7855 3.0608 1.8736 4.9089 3.0299 4.6931 
1554085_at 0 39.5745 3.5519 4.4646 0.5634 1.1157 2.0710 0.5536 5.1750 3.5754 0.4156 21.1954 2.1015 1.7755 1.1872 1.0506 6.0525 2.1372 0.7720 0.7499 1.3502 2.6677 0.8317 1.8057 1.2247 0.5509 2.1614 6.2380 1.2494 1.9527 9.9232 2.0479 5.0973 2.4799 2.3948 0.4105 4.9301 1.8796 1.4455 1.2239 1.6077 
1554086_at 0.4639 12.4442 7.9116 6.1390 7.2925 10.6820 9.1005 8.2719 10.8350 4.2754 11.3685 11.8207 12.5529 11.0353 3.3767 6.7526 24.8049 2.4882 6.2778 3.6308 3.8142 7.3680 5.5697 10.9072 8.4214 16.6885 3.5203 5.7218 16.6099 3.7624 9.4602 5.4570 21.8301 13.5081 6.3201 9.5253 9.9553 7.0850 15.3542 14.4308 26.3479 
1554089_s_at 0.1545 0.3647 0.9079 0.1402 0.2289 0.2979 0.3905 0.7268 0.4661 1.0092 0.5479 0.8876 3.2979 4.3372 1.3685 0.2714 2.8638 0.0606 2.8836 0.7937 0.9902 0.3179 0.2844 0.1287 0.7377 1.5201 1.4893 0.2486 2.9002 3.6591 0.1150 0.9545 5.5741 0.8951 1.2289 0.2486 2.3295 0.6052 1.5702 1.4914 3.1956 
1554091_a_at 1.9423 4.8052 9.2279 5.9356 3.7907 7.4279 5.5328 3.1268 6.5914 5.0259 10.1763 4.0134 2.8775 4.1940 6.7912 6.4722 10.1941 2.0215 7.0826 4.6133 2.3646 3.4813 2.0555 1.7670 2.8620 5.0180 11.8653 3.7603 2.9048 5.8043 5.9388 3.0872 6.3576 8.9057 5.9222 6.6180 3.3356 4.0994 5.3860 3.6604 6.0130 
1554093_a_at 0.7593 11.7876 9.5678 8.4160 7.4994 6.1707 6.5978 7.8644 7.4101 13.0474 6.9277 9.0460 6.6784 8.6908 11.6881 7.8562 14.8302 7.3448 17.2111 14.4074 5.6500 5.5055 6.9031 5.5713 11.0684 21.2103 22.2583 3.8784 14.3409 12.3021 7.8419 7.5503 8.5157 10.9141 10.1909 12.8478 11.7358 3.1160 15.1120 11.3540 20.6864 
1554094_at 1.0395 2.2990 3.9768 2.0911 1.7583 1.8456 3.2868 2.4434 1.9538 3.5662 2.1974 3.0074 2.8669 3.0180 4.3037 1.6771 5.0780 1.3886 6.4804 4.5843 2.7236 1.0617 2.2917 1.4733 3.1293 4.3963 4.5712 1.4892 3.9150 6.1709 1.9593 0.9170 3.0355 2.8952 4.2524 1.1115 4.3673 1.8940 5.9661 3.0483 5.4669 
1554095_at 1.2160 1.4301 4.0004 2.8812 0.8632 7.7863 0.7870 0.9499 1.4273 1.8140 2.0144 1.0979 0.9556 1.9476 2.8602 2.3613 3.2621 1.1404 1.9333 3.9081 0.4496 1.3263 0.4130 0.6392 1.2317 1.5123 2.7236 2.0104 1.1316 1.5670 1.6165 0.8060 3.5809 1.5452 1.9036 2.1629 2.4824 4.4419 3.0918 1.0092 2.4801 
1554096_a_at 0 2.2675 0 0.0299 0.3988 0 0.0850 0.1747 0 1.5616 0 0 0 0 0 0 0 0 0 2.9854 0 0 0 0 0 0.8407 0 0 0.6618 0.5244 0 0 0 0 0.2135 0.1378 0.1634 0 0.3914 0 0 
1554097_a_at 1.0590 1.1861 1.2248 3.5587 2.5062 1.8216 3.2556 2.0009 1.5840 3.2165 0.9118 4.5719 0.9474 1.7475 1.6273 2.6292 5.0157 2.4596 1.8511 1.7547 2.3000 1.7444 3.4904 3.0821 4.1666 2.5123 2.8867 4.2678 2.4940 1.8747 3.0353 2.0060 4.2303 6.2122 2.8384 5.5292 2.3303 2.8016 2.8163 5.5460 1.2487 
1554098_at 0.0879 3.2494 1.6524 2.6564 3.3087 3.1491 3.4128 3.5831 4.0041 3.3653 4.9102 4.6670 6.5481 5.1265 5.7601 4.1138 7.4142 1.1798 9.2576 5.5623 4.5110 3.5090 2.0194 1.2971 2.3638 5.3189 6.5675 3.0245 4.9557 4.1445 2.4560 2.4624 7.9036 4.8335 6.4340 4.7601 6.3177 1.8706 5.4665 4.6562 8.4637 
1554099_a_at 0.1435 2.0995 0.9470 2.6837 1.6470 1.1922 1.9522 1.7170 1.0873 2.2515 3.2840 0.7794 3.0991 1.7041 1.3119 1.6102 5.5464 2.2315 2.3436 1.7135 4.8179 1.6266 2.2202 0.6545 1.0300 2.2478 1.8063 1.9991 1.7687 5.4523 1.7738 1.3857 3.1498 2.2502 1.8403 1.5366 1.6359 1.0484 1.8602 3.6202 1.5795 
1554101_a_at 0 0 0 0 0 0 0 0 0 0 0 0 0 0.0154 0 0 2.1483 0 0 0 0 0 0 0 0 0 0.0102 0 0 0 0 0 0.2571 0 0 0 0 0 0 0 0 
1554102_a_at 0.0706 2.1403 1.2060 0.5450 1.6171 2.3994 2.0439 0.4784 1.0249 1.8834 2.7510 2.7418 2.7702 1.7946 1.0724 1.7218 4.1629 1.3863 1.3336 1.8031 2.2689 2.5666 1.1425 0.6196 0.9632 1.4120 1.8306 3.2095 4.8832 1.9998 1.2072 0.4236 3.7504 2.0949 1.4530 0.5148 1.0776 1.0782 2.2858 1.2864 1.3814 
1554103_at 0 3.0780 2.2252 1.5535 2.9339 1.2457 3.2453 1.9031 1.6093 1.3493 4.2783 4.3234 3.8487 3.0128 1.6713 1.2652 6.8434 0.7098 4.1027 5.1010 3.9272 0.4011 0.5829 1.4402 1.3447 1.8748 4.1773 0.7620 4.1894 4.5765 1.7309 0.8626 4.5880 0.5429 4.2928 2.2615 1.9797 1.1998 1.9401 1.7724 4.1377 
1554105_at 0.4103 2.2648 2.3437 2.2400 1.0785 0.6053 1.4151 1.8997 1.4115 2.6901 1.8546 1.4068 2.7949 1.0622 1.5810 0.5169 3.2080 1.1318 1.5321 1.7271 1.6106 0.8641 0.7093 1.0117 1.7490 1.2147 2.8264 1.8593 1.9681 2.2785 1.3029 2.1612 3.1039 2.9324 1.1174 1.2185 3.0049 1.4718 2.8435 3.1125 1.4852 
1554106_at 0.3281 0 1.1715 0.3187 0.4880 0.0555 0.2269 0.7552 0.4386 1.9107 0.4456 0 3.0756 0.5412 1.3242 0.1734 1.3655 0 0.2372 0.5476 0.7939 0 0.5341 0 0.5253 0.6154 0.6184 0.1114 0.8491 0.6988 0 0.5491 1.4094 1.1055 0.9613 0.2957 1.1963 0.3246 2.9913 0.8444 0.1986 
1554108_at 0 1.7057 0.7456 1.1873 0.9977 2.1842 2.3793 2.3085 2.2796 1.8212 1.9219 1.6407 5.2466 2.6790 2.3301 0.9798 3.4212 0.4865 2.8698 3.0726 3.2717 2.5532 0.5349 0.3794 1.3807 1.8370 3.5516 0.5989 3.0643 3.0006 1.0271 0.4980 5.8215 2.3464 2.2012 0.6452 2.1051 0.4625 2.9192 2.7778 2.7055 
1554110_at 0 2.9003 3.7721 1.7415 2.5648 1.9490 0.8976 2.9741 3.7774 2.2172 4.3074 2.4841 3.4072 1.4884 3.3822 2.1317 4.7143 0.7049 4.9782 6.8253 4.9001 1.4615 0.8761 1.5419 2.8484 4.1891 7.0866 2.3730 3.1291 3.6744 1.3919 1.9835 6.1903 4.9913 3.9323 2.3989 2.6057 0.4710 6.2401 3.5506 5.8480 
1554112_a_at 0.5543 2.7658 0.9508 1.5145 1.4280 1.5235 2.1655 2.3354 2.2025 3.5619 2.5260 2.2237 1.1055 2.4767 1.6812 0.5687 2.7541 0.5697 1.9005 6.0331 1.0687 3.2682 1.8703 0.9176 1.6444 3.5013 1.2682 0.5160 4.7615 5.1411 2.8724 1.8060 2.3999 2.8179 5.2816 1.8410 4.2013 1.1738 4.6581 1.8246 1.6163 
1554113_a_at 1.0273 6.4242 4.3006 16.5389 4.9287 4.2124 2.1195 11.8207 3.0573 7.0153 4.1354 6.7865 6.1305 10.9130 4.9879 16.4053 3.6363 4.7450 9.8563 11.8754 3.5339 3.7709 3.5619 3.9838 17.5978 23.9130 5.9478 13.6877 9.1602 5.1856 13.4137 3.1123 14.0730 6.7517 6.8424 66.1525 9.3975 27.2980 7.4200 8.5199 3.1131 
1554114_s_at 0.1311 2.0978 10.3030 7.2666 2.6396 4.0057 2.2928 3.1800 7.5235 3.6928 4.9273 6.4536 0.9577 5.1240 8.7418 6.8810 17.2584 1.2341 6.6512 5.1331 1.3887 5.5431 2.6345 1.4797 3.3004 3.9952 6.4386 1.8113 4.3833 5.7120 12.1156 2.4875 6.1478 4.6277 3.7497 13.1826 7.3648 2.2586 8.3937 2.3591 9.6875 
1554115_at 0.2893 4.1886 3.5933 1.3607 2.7950 2.4461 2.6422 4.2433 2.9100 3.2947 4.0071 5.3426 3.4998 3.1042 1.4650 0.9619 8.0487 2.3282 4.4345 2.4785 1.9562 2.6791 2.7169 0.9315 1.9810 2.7510 5.2570 2.5283 3.6516 3.3158 2.5676 3.7624 5.0771 2.9266 2.8268 3.1445 3.3680 0.7079 2.5671 4.7828 4.0919 
1554116_s_at 1.1468 5.4467 3.1056 1.3091 2.1819 4.6823 1.3414 2.5976 3.1775 1.1805 1.0986 4.9687 4.1422 5.3382 1.9249 1.2450 8.0033 2.7498 1.7299 3.0516 1.8726 5.2706 2.3740 1.2871 1.9106 3.0405 5.4825 1.9044 3.9722 4.5273 2.0557 1.7199 5.2512 2.3149 2.1341 3.0973 0.9463 3.3500 2.3504 6.6364 5.4167 
1554117_at 1.2424 8.3940 11.4884 9.5741 5.0391 14.4808 7.5024 4.9885 8.3963 4.2122 17.5824 16.7415 14.7704 14.5739 12.8525 10.7506 25.8403 3.6968 27.7394 10.2445 13.5915 8.5150 10.6497 5.5592 9.3942 15.0234 16.4112 14.4715 20.1101 18.3469 14.2814 10.2936 23.2113 15.5073 11.7909 10.5107 12.2704 9.6927 14.7028 13.5160 22.7429 
1554119_at 3.1530 5.5829 7.0555 2.8440 8.0520 0.8158 4.3194 3.5808 4.9607 5.6187 3.3488 5.6056 8.0267 5.2262 4.3839 7.5542 1.9654 12.8872 7.1104 10.4711 3.9311 7.9386 3.9737 12.4860 2.8572 6.7550 11.2879 2.4701 8.0777 9.8506 14.3394 2.6868 8.8800 6.5504 9.9678 4.1346 4.5133 2.7390 4.8149 2.8632 7.7079 
1554121_at 0 2.3341 3.3802 0.3592 3.3077 1.3285 3.1461 2.6321 1.5848 1.9132 1.4061 1.4968 1.4386 1.1382 0.1738 1.6427 6.4715 1.2377 3.8978 0.8524 0.5356 0.8000 2.1153 1.8886 0.5564 0.4664 2.0293 0.7936 0.4418 1.0772 1.1543 2.1950 2.1940 1.2426 0.8118 0.6884 0.9131 0.5752 0.9620 1.1828 2.3372 
1554122_a_at 0.1209 3.9445 2.5122 6.4737 3.4947 2.8115 0.9473 4.2152 1.5832 5.4121 2.4862 0.4994 1.3390 4.8097 1.6203 1.6687 2.5871 2.3642 1.8614 1.1476 5.6086 1.5922 2.8442 1.6164 4.1327 8.8622 1.8823 0.8343 2.5495 2.1171 1.7070 2.6553 3.3794 1.9088 0.4827 1.0538 5.5040 1.1712 2.3112 1.8281 17.9660 
1554125_a_at 0 0 0 0.1556 0 0 0 0 0 0 0 0 0 0 0 0 1.8839 0 0.3389 0 0 0 0 0 0 0 0 0 0.1314 0.3292 0 0 0 0.1812 0 0 0 0 0 0.1314 0.1013 
1554126_at 0.3981 12.7891 8.2261 3.8652 8.6997 5.1965 9.0344 8.7981 5.9836 7.7651 7.4674 8.9147 10.2841 6.0055 5.8259 5.0618 17.4937 2.1080 10.5366 11.6529 7.0033 6.6308 5.4771 1.9846 7.9043 10.8689 14.0579 3.7521 11.9706 10.3621 5.2450 5.7034 13.2839 6.7760 10.8795 4.0701 9.5811 2.7980 10.6858 11.6470 15.2396 
1554127_s_at 0.0964 3.9780 2.0446 1.9707 4.1124 1.9780 3.8628 4.1098 4.4232 4.6264 3.3534 4.3071 7.3352 5.0846 4.2803 2.9162 6.6555 1.1162 6.1280 7.5568 5.8283 1.8660 2.5748 2.6328 3.2484 4.5348 6.3804 2.8362 7.3216 7.5975 1.0736 3.0393 8.2398 4.4014 7.8170 2.2027 3.7769 1.1808 5.1843 4.4706 6.5164 
1554128_at 0.4724 2.2433 0.7586 0.3561 2.7100 0.1630 1.5447 2.1208 2.1712 1.9288 0.8406 2.5018 2.4305 1.3274 1.9895 1.4114 2.7890 0.3715 2.2340 3.2400 2.9190 0.6830 1.5708 0.8818 0.8391 2.2939 3.6275 0.9376 3.4187 2.1725 0.4600 1.2319 3.4391 2.4661 2.7950 1.0061 3.1774 0.4511 2.0645 1.2857 2.7021 
1554129_a_at 4.6710 5.1166 21.3558 4.0715 4.7501 10.9208 4.1498 5.1947 8.3856 4.4269 2.9470 8.2561 4.0424 4.9668 3.4888 4.5297 23.4316 2.5686 10.6200 5.6716 5.2952 6.3024 4.8271 1.7072 3.5445 11.8084 10.0999 7.5924 8.0545 4.5864 10.3883 2.4076 7.2970 14.4378 7.2222 9.0966 7.3590 5.8230 7.1197 5.1068 9.2236 
1554131_at 0 0 0 0 0 0 0 0 0 0 0 0 0 0 0 0 0 0 0 0 0 0 0 0 0 0 0 0 0 0 0 0 0 0 0 0 0 0 0 0 0 
1554132_a_at 0 0.9477 0.0562 0.8516 0.1189 0.6741 0.3683 1.0395 0.9845 0.7780 0.4042 0.4130 1.8288 0.6282 1.5741 0.7878 1.7429 0 0.5146 0.8192 0.9244 0.3465 0 0 0.1537 0.6047 1.5225 0.3889 0.5760 0.9938 0.4904 0.8540 1.0330 1.9417 2.5749 0.7997 0.4304 0.2533 1.8224 0.6580 1.2669 
1554133_at 0 0 0 0 0 0 0 0 0 0 0 0 0 0 0 0 0 0 0 0 0 0 0 0 0 0 0 0 0 0 0 0 0 0 0 0 0 0 0 0 0 
1554140_at 1.8579 2.5885 0.9844 0.7586 1.4501 0.2962 2.7959 1.8806 5.1024 1.2654 0.2148 0.5246 1.1824 0.9054 0.5709 1.2776 4.1397 0.7883 1.7058 1.5897 2.2365 0 0.9723 0.2727 1.2429 0.5875 2.6610 0.7489 1.3650 3.3642 0.1517 0.9186 0.7757 3.7354 3.0914 0.8806 0.9561 0.4414 2.4682 5.2755 0.7554 
1554141_s_at 1.1785 1.0953 8.7149 1.4582 1.5438 5.8981 1.6345 1.2586 1.9631 1.4059 2.7003 4.0784 3.6854 2.3945 1.4053 2.4545 27.1287 2.1660 1.4692 0.6569 0.9745 0.9829 2.7572 1.7837 2.3196 2.9440 6.0150 1.4127 1.9402 1.8614 2.1407 2.0033 3.6702 4.0118 0.8323 2.8663 2.6875 1.5277 2.8757 3.6316 3.0242 
1554142_at 0 0 0 0 0 0 0 0 0 0 0 0 0 0 0 0 0 0 0 0 0 0 0 0 0 0 0 0 0 0 0 0 0 0 0 0 0 0 0 0 0 
1554143_a_at 0 0.2508 0.8758 0.3996 0.6980 3.3359 0.8745 0.3654 1.1533 1.5528 2.8520 0.3600 0.7841 0.7802 0.2275 1.2815 2.0267 0.6261 2.6309 0.8662 0.8234 0.4626 0.5453 0.2270 0.8597 1.8019 1.7245 0.7101 2.3465 0.7530 1.5140 0.5363 1.3685 1.0165 1.7903 0.6106 1.6066 0.6095 0.8878 0.8603 2.4958 
1554145_a_at 0 2.7147 15.8957 2.3183 1.4741 3.6481 0.8481 1.7334 2.4745 1.2178 3.9163 3.0221 1.0445 2.4643 1.6379 1.9569 5.8990 0.9925 5.2050 1.5247 1.1210 2.6277 1.4799 0.6095 1.3452 3.3619 3.8319 1.1989 1.8995 1.5073 2.2914 1.1636 1.7351 3.6498 1.4873 1.8758 1.7142 2.7583 1.1386 2.5136 3.6303 
1554147_s_at 0.6571 1.5113 1.9755 1.1449 1.1029 1.8193 3.2311 1.7800 1.9887 2.1076 3.5454 2.3437 2.2293 1.0312 3.6385 1.0437 2.2349 0.8277 1.2955 1.5037 0.7747 0.6640 0.6354 0.7167 0.7726 3.6570 2.3017 2.0420 2.0334 1.3523 1.5167 1.2503 0.9407 1.7375 1.3603 1.5956 2.2566 0.8669 2.0291 0.6815 3.3590 
1554148_a_at 0.3478 1.4383 1.6400 1.1389 2.1382 1.2311 0.8566 1.4610 1.0601 1.3988 2.0777 1.8539 2.6734 2.4329 3.4535 0.8032 2.4355 0.9940 3.2927 2.3446 2.2634 1.9565 1.3491 0.6553 1.3418 1.9848 3.7188 0.9434 3.1077 2.0414 1.7153 2.1132 3.6577 2.8951 2.0341 1.7183 1.6872 1.2566 4.4818 2.3372 2.3852 
1554149_at 1.7553 10.7473 9.9269 11.2824 10.0736 15.7493 7.8685 11.0151 10.1366 12.9936 29.1072 12.0170 35.7684 18.8321 22.9359 12.7686 30.7871 8.8951 46.1584 36.8059 19.6818 4.0624 22.6245 12.0209 20.0246 37.4653 42.6973 12.7942 11.9668 21.6076 19.2376 12.3663 15.8675 26.3203 26.4838 22.3928 33.6845 9.8626 35.3929 24.8339 46.8526 
1554151_at 0.3503 2.0973 1.1661 2.1802 4.0350 2.3813 3.9185 3.8890 3.2474 3.5952 2.7820 3.4986 5.6848 3.8931 4.1828 2.6296 4.1634 1.0482 5.3045 5.6528 5.5769 2.2000 2.1303 1.2202 2.6218 4.5466 4.8049 2.1554 5.8709 5.3895 2.9371 2.4468 3.3768 3.4346 3.3753 2.7719 3.5304 1.9501 5.1540 4.6258 2.3960 
1554152_a_at 0 6.1541 1.9860 2.1460 6.0717 10.7695 2.1762 5.3386 1.4322 3.1165 3.8015 5.2349 2.5730 3.9295 4.0207 3.0626 6.2800 5.5578 3.9608 11.6267 3.5516 2.8242 2.4494 3.9837 2.6266 6.6621 4.1897 6.1907 8.6290 9.3428 10.8568 2.8096 5.1350 4.9421 9.7113 5.3990 1.0453 3.0723 2.6107 2.1996 7.9690 
1554153_a_at 0.0472 1.1297 3.9290 1.2508 1.0238 1.1244 1.5757 1.1279 1.5376 1.8487 1.8100 0.5717 1.7249 0.9165 1.5409 2.1693 2.8527 1.0004 2.4713 1.9745 2.9977 7.4778 0.8507 0.6740 1.1245 2.1489 2.7337 1.7891 2.9721 4.3077 1.3725 0.6589 2.1555 2.9649 2.8447 1.2747 1.3627 1.3939 3.7871 1.7242 2.4933 
1554154_at 0.5065 2.5618 2.4568 2.1504 2.7438 1.0890 2.4229 2.2977 2.2470 2.3030 2.8752 1.5239 3.2255 3.1291 3.0224 1.6133 6.3747 2.3107 5.3093 9.0112 5.1938 1.6375 1.7597 1.2764 1.4359 1.5876 2.8102 1.6639 6.3497 4.1003 2.0842 2.5457 5.0509 4.5983 5.9856 1.4841 3.3669 1.0216 14.9353 4.8720 3.5835 
1554155_at 0.2068 1.7644 4.4062 1.7728 0.8166 3.4941 1.2522 1.6431 1.5636 0.6870 3.8100 1.1604 1.1186 2.4770 0.9650 1.1644 4.2244 1.5148 2.9647 2.1343 1.1472 0.4766 0.9189 0.3362 1.8237 2.1932 1.7046 2.0048 1.5388 0.9953 8.6723 0.6203 3.0297 1.9064 0.8023 2.3246 0.8354 2.8819 1.0824 0.8009 3.5256 
1554156_a_at 0 0 0 0 0 0 0 0 0 0 0 0 0 0 0 0 0.8525 0 0 0 0 0 0 0 0 0 0 0 0 0 0 0 0 0 0 0 0 0 0 0 0 
1554157_a_at 0.4278 2.2273 1.7483 1.2418 2.0186 0.6541 2.3015 1.2164 1.8643 2.7268 1.4184 2.6034 1.9505 2.0758 1.6406 1.1948 3.4330 0.8307 2.8409 2.9828 3.1261 1.1977 1.1917 1.4310 2.0236 2.7622 4.0787 0.8567 1.7027 4.7249 1.3850 1.3331 3.6033 2.4089 1.9594 0.5748 1.6651 0.8177 3.2007 3.1938 3.7453 
1554158_at 0 0 0.9322 0 1.1211 0 0 0 0 0.1808 0 0.2279 0.5068 0.6947 0 0 3.8115 0 0 0.4871 0.9689 0.2417 0 0 0 0.2111 0.4120 0.2492 1.1882 1.5278 0 0 1.0282 0 0.6028 0 0 0 0 0.0243 0 
1554159_a_at 0.2418 5.5451 4.2915 4.0586 4.7208 4.9269 4.6370 4.1862 5.6040 2.5666 7.6120 5.5690 6.8409 6.7541 5.4965 4.6961 9.9929 1.8785 10.9258 6.8043 5.6390 4.5526 3.9461 3.2760 4.9091 8.5196 10.8091 3.9848 9.8535 7.9379 4.5707 3.0759 8.4020 5.2639 8.5706 3.7732 4.2003 1.0362 6.1820 6.8310 9.4576 
1554160_a_at 0 2.4484 1.6514 1.2551 3.7884 0.6976 4.2891 3.1007 4.0327 3.7601 2.7498 2.2684 4.2355 3.5747 3.8697 1.9757 4.4376 0.7300 3.9862 6.6565 3.3500 1.1773 1.3101 1.4702 2.3617 3.6252 5.3159 2.4193 5.1455 6.9271 1.5543 2.5645 4.5964 4.2243 6.1731 2.5048 1.5515 2.2637 4.6924 2.8819 5.9663 
1554161_at 0 4.8911 4.9173 3.2083 0.7458 3.5167 0.2304 0.2208 0.2455 0.6817 4.8026 3.8016 3.3108 0.4551 1.0577 2.3748 10.2689 1.0447 8.0339 10.5292 3.1531 2.7301 2.9486 0.7385 2.7928 5.8751 0.9696 2.0730 4.8523 5.7084 0.5059 2.4523 0.2632 4.2151 0.3747 3.3314 1.3577 1.2571 5.8767 5.5543 11.1963 
1554163_at 3.7346 4.0668 1.4123 3.2806 4.7897 2.8558 6.2543 4.4529 2.6681 11.0346 7.9547 4.8851 3.4529 4.9646 1.6332 2.1139 4.5220 2.3419 4.3069 3.5903 7.4446 1.8565 4.1922 3.4105 4.4476 9.4347 4.7720 3.0923 11.3798 8.5948 0.7053 2.3667 14.4306 6.0195 9.4157 4.4479 4.3207 1.3659 4.3233 2.9888 2.1389 
1554165_at 0 1.4271 11.4193 0.3620 0 0.4558 0 0 0.2440 0.0771 0.6610 0.6511 0.2151 0.4445 0 0.1636 6.9966 0 1.7711 0.9182 0.2495 0 0.5214 0 0.2527 0 1.8912 0 1.0246 1.0928 0 0.2271 1.8735 0.3802 1.1047 0.9186 0.4128 0.2086 0.1680 0.2075 1.9114 
1554167_a_at 0.0814 1.3789 0.9045 1.1555 3.2208 0.8018 1.9128 2.7371 1.2745 2.8361 2.2666 3.4360 4.0577 4.6256 1.7803 1.1915 4.3973 0.4221 2.1918 2.9999 3.2210 1.6582 1.1863 0.2732 1.7005 3.9272 5.8318 1.0543 3.7614 3.6075 0.5143 1.3338 7.1288 3.5849 1.4275 1.0005 3.4409 0.9192 3.0997 2.5153 4.8314 
1554168_a_at 0.8145 10.3899 1.1888 2.1253 11.4885 1.6722 7.4250 7.5289 2.4562 5.0375 2.2562 5.2065 10.1619 2.5238 4.7023 3.5303 6.9843 2.8957 5.1906 15.1559 11.3753 4.6933 1.7726 0.9934 1.0007 2.2273 8.3295 1.8785 3.7329 8.6689 0.6595 6.0014 14.7201 4.6733 15.2629 1.6447 8.6894 1.5726 10.2665 7.1260 3.9367 
1554170_a_at 0.5997 8.9421 4.9328 2.5008 6.7936 4.4362 6.5209 7.1220 3.7584 5.1706 7.9871 9.3236 6.6992 5.3481 5.3665 3.9531 6.5190 3.6697 7.1173 5.0501 5.5814 6.5754 2.9155 1.9414 5.9186 9.5718 10.9618 5.6429 9.7498 11.9548 7.3601 4.4602 11.6007 8.2872 7.1775 7.2055 4.3286 4.2299 7.5611 5.0267 6.7539 
1554171_at 0.3195 0.9795 0.5836 0.2943 0.5110 0.3614 0.4898 0.9543 0.7321 1.1632 0.1023 0.6123 1.1013 0.8901 2.3617 0.5220 0.7882 0.5680 0.8242 2.3770 0.9369 0.7715 0.6579 0.0509 0.6595 1.1667 1.4174 0.9439 0.6569 1.9027 0.5018 1.1800 0.7901 2.6046 1.0478 0.1409 0.5562 0.2197 2.0613 0.7784 1.3138 
1554172_a_at 0 2.4951 0.3331 1.4192 1.4176 1.6590 1.7241 1.4488 0.5871 1.3198 2.3968 0.8466 1.2820 1.9617 1.6927 0.5173 3.1366 0.6441 2.9172 2.7437 1.3000 0.8749 0.6752 0.0332 1.0584 1.9300 1.2655 0.7524 2.8544 1.4326 1.2332 1.0337 1.1462 1.7113 1.5268 0.5717 0.9712 0.5465 1.5298 0.5232 3.1071 
1554173_at 0.8576 7.3825 7.0539 4.7006 4.9113 5.4111 5.8676 5.2334 6.6336 5.0584 9.3894 7.1270 8.1514 7.5155 6.4162 3.9817 7.6163 1.4089 11.7637 11.2574 7.0240 4.0973 2.1609 1.2817 4.6768 8.5660 14.0083 2.6740 9.4709 10.2432 3.2340 3.5717 10.5069 8.3613 11.0033 4.8602 5.1480 2.7787 8.5940 6.4004 9.6194
[truncated: 15,648,243 more chars]
