# Supplementary material for: Statistical Use of Argonaute Expression and RISC Assembly in microRNA Target Identification
Source: PLoS Comput Biol. 2009 Sep 25;5(9):e1000516. doi: 10.1371/journal.pcbi.1000516 (PMC2739424; doi:10.1371/journal.pcbi.1000516)
Supplement: Dataset S1 — Data and statistical codes. Expression data and supporting R codes for Stanhope et al (2009) “Statistical use of Argonaute expression and RISC assembly in microRNA target identification.” (6.80 MB CDX) [file pcbi.1000516.s004.cdx › Source/Madison/microRNAraw.dat]

microRNA	N4003	N9766	N9762	N4013	N4081	N4028	N4083	N4098	N4030	N4060	T4014	T4018	T4021	T4044	T4050	T4063	T4069	T4082	T4088	T9777	T9784	T4020	T4070	T4011	T4038	T4016	T4066	T4009	T4034	T9764	T4087	T4001	T4010	T4051	T4058	T4008	T4059	T4067	T9773	T4076	T4089	Raji
dme-bantam	8.5	13.5	5.5	-3.5	3.5	8	3.5	4	-1	6.5	91	35	1	-7	3.5	6.5	-0.5	1	3.5	-6.5	-11	-17.5	-7	7	12	11	11	51	10.5	10	-1.5	29	13	-18.5	-2	21	12	31.5	46	6	29.5	29.5
dme-miR-1	-3	11.5	28.5	-15.5	67	9.5	14	-6.5	0	38	31.5	4	1.5	22	4	168.5	3.5	5	14.5	5	-2	17	-1.5	20.5	11	29	-10.5	6	6	32.5	6	-39.5	22.5	5.5	15.5	-0.5	-20	5	79	-11.5	-20	1.5
dme-miR-2a	59	21	56	44.5	84.5	50.5	54.5	11.5	11	-6	103	70	16.5	16	8	41.5	15	6	60	30	8	25.5	-21.5	3	21	50	13.5	4.5	1.5	7.5	6	-15	-21	18	8	-15	19	-9.5	33.5	22	8	0.5
dme-miR-3	823.5	217.5	11.5	6	5.5	-0.5	-34.5	-8	-1	22.5	38.5	10.5	2.5	0	81	30	2	-0.5	249	2	-13	6	-24.5	16	9	10	-1	11	-1	1.5	-3	4	32.5	-40	6	9	-11.5	15.5	27	-5	-36	6
dme-miR-4	4.5	5.5	12.5	-5.5	8.5	23.5	20.5	6.5	1.5	20	12	40.5	-0.5	19	20	4.5	-3	12.5	24	5.5	14.5	-5.5	0	-8.5	13.5	-12.5	12	38.5	15	-2.5	6	-4	-0.5	2	-26	3	32	31	19.5	4.5	15.5	6
dme-miR-5	10.5	9	20.5	41.5	20	-1	392.5	-2	-5	15	30	8.5	-2.5	-6.5	1	3	9	14	25.5	18	10	-10	11.5	0.5	-3.5	19.5	-11	7	6	8	6	20	-3	36.5	-24	-21.5	-6	12	9	25.5	22	5
dme-miR-6	1979	1255	4241.5	71	1209.5	372.5	3060	5	61	66	2459	2211	746	301	1834.5	1563.5	2803.5	1075.5	3503	224	106	2128.5	999	1100	28.5	367.5	2368	-13.5	410	1126.5	1115.5	234	6	121	104	34	140.5	686	2088	35	237	562.5
ebv-miR-BART1	35301	20078	64981.5	1224	34760	12948	30791.5	178.5	1094.5	1870.5	47553	42822.5	17523.5	12485.5	29289	59736.5	49260	38854	48213.5	12986.5	5180.5	65066	33037	30012	842.5	4933	25635	421.5	2667.5	56073.5	37655	6743	1679	4874	5924	3577.5	7931.5	17769.5	65038.5	12398.5	24204	23299.5
ebv-miR-BART2	300	208.5	738	22	234.5	68.5	136	0	19.5	10.5	384.5	293	162.5	16	166.5	219.5	6182	5325	523	96.5	28	1969	159.5	2089.5	31	83.5	305.5	-3.5	18	1714	357.5	15	29	73.5	-12	5	50.5	120.5	804.5	364.5	176.5	78
ebv-miR-BHRF1-1	24357	4692	3205	133.5	7139	2400	1499.5	65	86	277.5	10180.5	21424.5	1325	1055	23076.5	59646.5	65164	63268	4067.5	12159.5	441.5	3637.5	1597.5	1159	230.5	323.5	822.5	87.5	78	2137	1441	325	280	65.5	205	272.5	354	1023.5	4243.5	658.5	613	65176.5
ebv-miR-BHRF1-2	126	65	370.5	35.5	194	50.5	115	8.5	11	5	98.5	11.5	6	15	180	86.5	14171.5	10506.5	4.5	13593	-0.5	61	-5.5	48	-5	10.5	8.5	11	0.5	14	11.5	-0.5	-45.5	-27.5	22	6.5	23.5	32.5	30.5	12.5	4.5	1096.5
ebv-miR-BHRF1-2*	19	25.5	5.5	18	16.5	19	-22	2.5	1	7.5	177	234	6.5	5	151	645	1576.5	3132	7	12.5	9.5	5	4	-7	-3.5	-10.5	5	-12	0.5	8	13.5	-5.5	18	25	11	17.5	9.5	6	-5.5	22.5	29.5	457
ebv-miR-BHRF1-3	15906.5	4380.5	391	85.5	3534	2320	258	-0.5	9	26	64232	2704	20.5	-12	7779	1778.5	35529.5	19905.5	1170.5	925.5	-6.5	386	5.5	93.5	1	54	3.5	-9	-3	57.5	28	54	-0.5	26	12.5	-23.5	25.5	37	77	0.5	30.5	141
hsa-let-7a	32137.5	43031	59906.5	35151	61457	39832	56699.5	18271.5	33161	18785.5	65095.5	44226	35534	31246	52099.5	59889.5	34369	21715	63409.5	30901	23423	65037	65071	62868	19597	25511.5	39982	25232.5	52692	62126	55218.5	30030	47620.5	23285	18698	41377	30846	61882	64969.5	49195	34866.5	48331.5
hsa-let-7b	53126	60284.5	65142.5	65073.5	65129	64967.5	65039.5	30796	62830	50926.5	65114	64710.5	54645	41110	65142.5	63869	36988	31211	56372.5	63262.5	23180	65041	64949.5	33718	43495	36008.5	61189	36653.5	30385	65115.5	58613	35238.5	50719.5	21204.5	27207	47811.5	29822.5	64979	65010.5	49271.5	41831.5	50292.5
hsa-let-7c	46218.5	49371	57522	64711	61123.5	60526.5	65078.5	23285.5	63346.5	37392	65110	56443.5	38905.5	37548.5	63553	65153.5	37974.5	21358	64940.5	65085.5	27923	65044.5	65069	60659.5	35147	32413	52701.5	28153.5	54707.5	61583	63320.5	33147	43673	32643.5	20664.5	40657	31099.5	60141	65036	59840	38322	24635
hsa-let-7d	18911	17439	39106	7070	25199	8523	16366.5	3230	7168.5	19594	21567.5	21393.5	25874	4663.5	23767.5	23023	36092	32007	29194	5916.5	7822.5	65048	51785	32404.5	6847	13794	24524	11820.5	7946.5	63988	32092.5	11358	18620.5	3759.5	8205	10468	11784	62121	63116	22627.5	24805	57885.5
hsa-let-7e	2544	7125	42176	7417.5	33128	12057.5	11015.5	11065.5	2529	2433	44667.5	9100	29928	7900	48707.5	9081	8614.5	2873	28982	1304	19093.5	65055.5	65074.5	64942	16313	24385	30830	32580.5	11778.5	57836.5	35893.5	30167.5	43528.5	5833	4157.5	16221.5	25330.5	55786	65044.5	53674.5	30059.5	3263.5
hsa-let-7f	6925.5	11955.5	16639.5	3904	21641	4109.5	6848	1396.5	3318.5	3927.5	18291.5	6596	17888	3773.5	9846	9382	18947.5	20076	12367.5	2327.5	6317.5	65056.5	50354.5	45772	1220	4062	16924.5	3110	6841.5	38592	28398	7812	16606	968	5294	3130.5	6506.5	53596.5	56078	16591	21702	42026.5
hsa-let-7g	4521	2604.5	6327	1795	5461	2195.5	7085	462.5	1137	1264.5	13804.5	3214.5	5724	619.5	5168.5	4142	12388.5	12192.5	7447	887	824	29451.5	16671.5	35139	697	1710.5	5346	2371.5	4146.5	13916	8077.5	3096	1671.5	721	564.5	2134.5	3071	12458	13630.5	11855	8266	14825
hsa-let-7i	34707.5	4201.5	9300	1252.5	5398	1323	944	313.5	190	291	13676	1912.5	5685	1144	7459.5	4285.5	42416.5	34856.5	4589.5	1132	1010	44368	20861	27977.5	425	723	3341	3246	896	14936	12830	4771.5	8733.5	211	922	818	1356.5	15536	24467.5	10764.5	15287.5	48881.5
hsa-miR-1	57.5	43.5	81.5	-2	148	20	87	6.5	15	19	70.5	38	86.5	-6.5	61.5	36.5	118	63	81	-4.5	46	708	301	308	10.5	65	169.5	58	52.5	175	169.5	23.5	3	41.5	12.5	63.5	70.5	423.5	436.5	155	62.5	101.5
hsa-miR-100	594	477	2871	138.5	970	1726.5	743.5	35.5	40.5	88.5	2840.5	1618	781	110.5	89	6536	1163.5	124.5	3629.5	692.5	25.5	11067.5	3422	5322.5	262.5	96.5	581	474	11.5	5399.5	3995	467	571.5	30	39	102	146	1318.5	1432.5	576.5	5036	120.5
hsa-miR-101	100.5	92	248	76	183	70.5	215	10.5	42	31	253.5	128.5	64.5	19.5	202.5	148.5	184	50	214.5	57.5	14.5	529	240.5	266	29	67.5	217.5	36.5	154	91.5	142.5	11.5	1	62.5	47	45	39.5	634	235	238.5	137	226
hsa-miR-103	44729.5	19751.5	61583.5	3320	13464	5853	4927	3065	4706.5	4376	27885.5	12727	19426	4107.5	48760	28657.5	64606	48055	12729.5	16238.5	10990.5	65046	65079	38296.5	14412	14202	19198	24673	5913.5	65110.5	50256.5	29468	42846.5	9418	13850	11001	23692.5	65022	65025	41496	46854	65161.5
hsa-miR-105	43	38	6	44	209	11.5	38.5	38.5	51.5	39.5	64	20	98	15.5	77	5	55.5	30.5	130.5	25.5	48	973.5	156.5	538.5	31	77	242.5	64.5	14.5	502	204	-4.5	100	64	73.5	24.5	41	740.5	258	113.5	80.5	158.5
hsa-miR-106a	1988.5	269	1007.5	27.5	585.5	83	137.5	6	1.5	3	3193	4189.5	347.5	210.5	2054	4284	26861.5	12371.5	2317	82	35.5	11396	537	1955.5	2.5	35.5	95	72	22	7227	600.5	46	233.5	45	74	48.5	98	3111.5	2770.5	1256	2277	8053
hsa-miR-106b	10403	9150.5	13815.5	3499.5	15574.5	7530	12792.5	1803	9057	3427	22726.5	7554.5	7667.5	2487.5	8933.5	12513	23230	11373	17427.5	14350.5	2032.5	47674.5	14231.5	18793.5	2824	5022.5	16427.5	2883	6214	23457.5	14498	3126	3753.5	2901.5	2537	3173	2931.5	32677.5	21766.5	10840	6995.5	26190
hsa-miR-107	46266.5	19440	56034.5	4694	7612.5	4984.5	8693	473.5	6758.5	3334	31555	14175	18884	2836	45261.5	54941	53903	33017.5	20272.5	14923.5	5260	63110	47219	45132	6934	3788.5	15936.5	2950	3630.5	38576.5	26255.5	4292.5	10919	2794.5	6933.5	5973.5	10037.5	63937.5	56215	13550.5	23607	25510.5
hsa-miR-108	21.5	22.5	32	-5	2.5	5.5	10.5	-3	26.5	9.5	2.5	16	15	12.5	10	27	93.5	18.5	40.5	-4	-7.5	45.5	-2.5	46	0	42	18.5	8	9	33.5	11.5	-13	23.5	10.5	34	5	15.5	9	26.5	13	10	55
hsa-miR-10a	38.5	24	5.5	15.5	13	16.5	48	12	-1	10.5	88.5	121.5	47	3.5	31	60	572.5	264.5	10.5	29	17	-10	2.5	491.5	13.5	29.5	37	26	4.5	30	99	-5.5	-0.5	-9.5	26	33.5	38.5	52.5	91.5	22.5	58.5	29.5
hsa-miR-10b	29	28.5	30.5	19	42	59	54	20	123	41	57	35	44	9	15	14	154.5	35	34	20	31.5	163	159.5	5496.5	9.5	18.5	91	75	22.5	139.5	133	3	35.5	-11	37.5	11.5	33	115.5	71.5	106	223	73.5
hsa-miR-122a	165	158.5	404.5	0	24	20	105	-7	14	21.5	61.5	11	57	16	462.5	86.5	217.5	65.5	114	9	-0.5	126	62.5	265	9	13	45	27.5	8	455.5	175.5	4	8.5	22	30.5	-5.5	17	306.5	175.5	37	71	85.5
hsa-miR-124a	85.5	159	541.5	235	201	100.5	53	13.5	44	14.5	1644.5	206	107	88	146	2311	608.5	89	509	118.5	38	1002	205	356.5	44.5	94.5	326.5	48.5	227.5	236	206	19	15	63.5	66	40.5	57.5	510	392.5	172	134	351.5
hsa-miR-125a	275	529.5	5737.5	268.5	62	100	285	23	24.5	128	423.5	222.5	1460	-16.5	1014	305.5	1437.5	558	1795	86	117.5	5530.5	4830	14490	23	201.5	1022.5	120	31	5118	8242	273	1515	-16	71.5	70.5	531	1690	13197.5	972	2556	129.5
hsa-miR-125b	86	2265	12615	1472.5	2087	1215.5	1170.5	981.5	1539	818.5	2298	4992.5	13658	447.5	5116.5	3150.5	868.5	138	14822.5	659.5	5815.5	64934	33690	64789	1411.5	6139	13940.5	4424	2362	60475.5	24585	3039	2628.5	2818.5	1029	3971.5	9155.5	38011	29710.5	11969	17499.5	778.5
hsa-miR-126	10026	10144	18093.5	8021	16122	11493.5	33916.5	886.5	9082	6140.5	27434	10528.5	13037.5	3100	8268	22923	5372	1623.5	36405	14008	2530.5	41734.5	13515.5	21013.5	5381.5	2036.5	11641.5	1926	5637	17103	11332.5	2392	4354.5	1743.5	2799	3171.5	3770.5	31342	24008	3839	15973.5	3509
hsa-miR-126*	552.5	1029	2173	293	1511.5	637	849.5	258.5	828	504.5	2539.5	843.5	495	301.5	962.5	459	1222.5	374	1191.5	271.5	353.5	3337.5	2386	2242	231.5	737.5	2076.5	407	1753.5	1722	1759.5	412	918.5	282	252.5	178.5	789	2783	3788.5	1329	1057	1139
hsa-miR-127	11660	16048.5	24651	10170	19473.5	15801	29127.5	1861.5	3505.5	4149	28080.5	13363.5	8895	4003	11588.5	24456.5	4406	2904.5	18430	16016.5	1554.5	17153.5	8010	5178	2812.5	2250	5856	3670	3671	16006	7393	2553.5	4022.5	1573.5	2051.5	3057	2706	14713.5	16846.5	4098	3043.5	4075.5
hsa-miR-128a	1593	2589.5	4888.5	1692.5	3472	2059	3995.5	691.5	2330.5	982.5	2482	2473	495	687.5	3330.5	2182	22024	9032	5280.5	1435	716	4694.5	3173	4756	772.5	1135	4196	917	2820.5	3755.5	2444	835	1218	772.5	405.5	819	1210.5	5120	5982.5	1444.5	1556.5	7123.5
hsa-miR-128b	335.5	371.5	897	93	598.5	229	410	30.5	56.5	114.5	531	399.5	315	57	723	560.5	18849	8040	748.5	115	68	1590	826	1550	139.5	115.5	448.5	279	113.5	2202.5	689	121.5	133	14	97	64	34.5	1311	1760	415.5	943.5	14765
hsa-miR-129	293	201.5	1271	12.5	271	75	377.5	41	25.5	391	179	246	56	65	710.5	349	4393.5	769	393	80	64.5	2081.5	555.5	712.5	38.5	127.5	394	143	33	1027	1100.5	113	62.5	14.5	68	120	168.5	1230	1128.5	591.5	641	874.5
hsa-miR-130a	341.5	256	6159.5	371	322.5	20	673	45.5	59.5	38	1742	360.5	821.5	186	1654	383	32562.5	16101	289.5	20	484	5464	4306.5	12939	30.5	89.5	213.5	3047.5	12	6269	4443	4934.5	5022.5	105	31.5	1055	1057.5	7645.5	14698.5	11111.5	12474	7730
hsa-miR-130b	11690.5	9034.5	17400.5	195.5	6344	1429.5	225.5	34	387	41	13208.5	11062	4214	557.5	19127	13833.5	44223	37232.5	6997.5	55	1274	64790	28378.5	50798	1409.5	1914.5	1999	22019.5	2756.5	30591.5	12732.5	8295.5	18465.5	4844	4464	1652	17284.5	61345.5	43866.5	39885.5	31479	52880.5
hsa-miR-132	319.5	255.5	767.5	10.5	165	80	198.5	2.5	19.5	34	137	138.5	97.5	9	94	75	855.5	554	240	126	4	521.5	257	247.5	8	22.5	61.5	47.5	18	732.5	311.5	55.5	56.5	7	12	34.5	51.5	521	547.5	69.5	642.5	1006
hsa-miR-133a	1040.5	355	365.5	349.5	936.5	553.5	1177.5	60.5	349.5	296.5	1923	761	182	64	314	498	502.5	90	1078.5	245	125	878.5	359	305	328.5	302	215	216	428	83	183.5	130.5	105	222	145	151.5	180.5	1308	824	280	111.5	215
hsa-miR-133b	19616.5	22141.5	40957	18696	32069	22552.5	39068.5	4800	11841	7192	35888	22101	19696.5	8042	25449	30411.5	8804.5	5376	37129.5	22872.5	4561.5	64885	28356.5	10899	5600	7197.5	21609	2764.5	14445	41096.5	18921.5	5449.5	10159.5	4000.5	6097	5564	5309	37183.5	54530.5	8445	8850.5	11831.5
hsa-miR-134	884	1992	4043.5	815.5	7119	477	1139.5	92.5	159.5	256.5	2137	775.5	2581	509.5	1491	1707	3632	1934	2483.5	69.5	698	13414.5	4833	10553.5	1071	667	3020	5188.5	889	6252.5	2786	1397.5	2122	175.5	443	500	1447	9251	7767.5	8861.5	2674.5	1683.5
hsa-miR-135a	144	55.5	179.5	-7.5	26	9	34	2.5	13	20	397.5	61	24.5	3	143	61	455.5	194	57.5	13.5	3	144	59.5	202.5	13.5	-0.5	17	-3	2	117.5	52	12.5	64	-27.5	16.5	9.5	20.5	72.5	149.5	11	44	232.5
hsa-miR-135b	23.5	9.5	7	-12	11.5	14	-8	-2.5	40	7	20	2	10.5	-9	18.5	-9.5	9.5	2.5	30.5	10.5	-1	87	-3	262.5	5	20.5	32.5	43	3.5	6.5	22.5	13	-6.5	-5	31	-9.5	2	15	23	7.5	-6.5	24.5
hsa-miR-136	23.5	9	37	-12	28	14	31.5	2.5	4	2	45.5	21.5	11.5	-3	46.5	9	332.5	135.5	12.5	16	13	133.5	71	82.5	17.5	-8	15	18	7	78	68.5	-2	66	7	-15	41	-13.5	79	140	29.5	38.5	60
hsa-miR-137	23	14	9.5	-3	53.5	15	24.5	-18.5	41	12.5	95	12.5	18	-2	11	17.5	121	15.5	29	26.5	10.5	88.5	27.5	98	9.5	40	77.5	-5	4.5	19.5	57	26	-7	31.5	6.5	14	13.5	85.5	75.5	6	23.5	61
hsa-miR-138	361.5	100.5	59.5	28	333	677	197.5	-7	19	17	820	117	3226.5	64	181	3243	187	84.5	207	-15.5	1	1145	122.5	3975	3.5	-1	1	22.5	17.5	1218.5	703	16	43	7	19.5	40	37	47.5	264	-5.5	92.5	1839.5
hsa-miR-139	12	17	17	47.5	9	279	47	22.5	32.5	5.5	19.5	15.5	26	-14.5	31.5	8	899	131.5	38	-1.5	12.5	331	132	363	27.5	10.5	44.5	56	12	16	54.5	23	45	24.5	26	-28.5	17	72.5	35	40	62.5	29.5
hsa-miR-140	150.5	14.5	41.5	23.5	34	6	18	4	-6	4	18.5	402	28.5	2	32	22.5	847	474	25.5	23	-3	273.5	51.5	91.5	4.5	20	13	-33.5	0	204	59.5	-20	36	25	-9.5	44.5	38	5.5	32	9	19.5	4
hsa-miR-141	289.5	4932	12306	2553.5	3029	2536.5	8643.5	316.5	302.5	142	683	551	2232	857.5	7580.5	52.5	1066	401	11887.5	469.5	1242	62630.5	20046	18780.5	1225.5	202.5	7044	4010.5	40.5	46654	2755.5	10058	9467.5	8580	2921	945	6266	24516.5	44490.5	13384.5	16271	54
hsa-miR-142-3p	2922	4590.5	82.5	77.5	2716.5	6182	100.5	12	2	12.5	36434	34443.5	1068.5	1213.5	1102.5	3225	34225.5	21351	16295.5	2445	7.5	1316	349.5	891	7.5	-1	14.5	-0.5	7	650.5	240.5	1.5	63	-1.5	-26	17	43	98	305	75.5	291	1495.5
hsa-miR-142-5p	969	41	455	61.5	625.5	76	221.5	39.5	93.5	115	163.5	106.5	299	8	92.5	524	19152.5	1069.5	68	154.5	-4.5	2162.5	347	808.5	48.5	86.5	71	45.5	30.5	762.5	412.5	120.5	31	8.5	10	66	65.5	529	428	367.5	178.5	661.5
hsa-miR-143	3518.5	1931	6516	238.5	386.5	2672	575.5	20.5	187	612.5	14646	649	4528.5	86.5	1800.5	2007	2372	916	2587	637	2309.5	39413.5	12301	23905	2826	939	3803.5	2145.5	134.5	10729	16435.5	3017	5748.5	153.5	404.5	1610	4696.5	33105	17592	12572.5	25479	35
hsa-miR-144	574.5	346	567	64.5	305.5	51	199	95.5	242	90	874.5	440.5	299	103	495.5	284.5	1302.5	224.5	947	478	134.5	1781	427.5	583.5	278	396.5	1120	171	473.5	639.5	706	110.5	158.5	103	131	83	169.5	1543.5	1304	677.5	258	932.5
hsa-miR-145	70.5	199	1385	112	64.5	81	116	-4	29.5	27.5	137	54.5	716.5	0	263.5	165.5	127.5	297	814.5	60	160	1212	649.5	7124.5	295.5	160	1199	459	17	1085.5	4057.5	244.5	354	25.5	25.5	162.5	156	1616.5	928	766.5	2010	47
hsa-miR-146	6168.5	10722.5	19091	5928	16190	36793	12522.5	1287	5653.5	2347	27775.5	10427	9521.5	2878	12378.5	13355	44955.5	32013	17630.5	4160.5	1471	44985.5	18646.5	32918.5	1776	3512	15999.5	3456	8132	11876.5	13819	4822	3912.5	2550	1328.5	4184	3069	21513.5	20939	24548	6286.5	12470
hsa-miR-147	843.5	1389	2810.5	765	1955	1444.5	3216.5	298	274	755.5	2641.5	1112	891	484	1176.5	1937	519	368	1376	1337	222	1810.5	1106.5	358.5	303.5	297.5	777.5	101	475	2122.5	1013	135.5	713	65.5	382.5	4	350	1238	2547	117.5	477	797
hsa-miR-148a	2415	1979	6920	1347	2398.5	1844	3574	379	1997	715	3347.5	3272	1477	529	2794	2628.5	3577.5	745	5181.5	1483.5	607	8471.5	3293.5	3024.5	939	1016	5359.5	1074	3000.5	2338.5	3436.5	952.5	832	834	331	932.5	1100	6411.5	4661.5	1676	1121	1296.5
hsa-miR-148b	280.5	334	916.5	127	390.5	206.5	338.5	30	109	72	351	259	361.5	91.5	443	320.5	32186.5	16084	591	157	55	2591	959	772	89.5	187.5	411	221	165.5	2282.5	556	167.5	389.5	8.5	51	82	231	1678	1374	25	785	3640
hsa-miR-149	23900	17852	27466	4100.5	17743.5	8922	12215	4132	10574.5	3503.5	41052.5	18186	14999	17448	22374.5	43978	30052.5	16540	29523.5	25391.5	4389.5	53209	33202.5	20538	9566	9116.5	34240	9204.5	17788	20275.5	24056	8310.5	11568	8274.5	5911	8993	10683	51335	48335	18906	14883	41461
hsa-miR-150	776.5	4869.5	27161	6190	4420.5	809	5643	4521	3413	2534.5	3141	6424	36483	1290	11820.5	5998	7481.5	4271.5	5380	119	2448	61543	65074	30152	1392	8972	1195.5	11855	8238	57231.5	37282.5	12033.5	5869.5	3623.5	4612.5	18130.5	17252	38659	64926.5	21007.5	36989.5	3912
hsa-miR-151	33	62	7318	-6	58.5	29.5	111	-4	13	-6.5	110	3296	214.5	-18.5	3798.5	30	710	47	5763.5	23	131.5	21570.5	7893	7426	164	461	2610	2864.5	83	8807	2509	1393	1937	1067.5	439.5	230.5	1915	13224.5	8676.5	7738.5	8263	5446
hsa-miR-152	5216	4076.5	11666	207	3329.5	350.5	747.5	231.5	51	90.5	4166.5	3700.5	1699.5	275.5	5046	2307.5	8500.5	6548.5	5525.5	268.5	1248.5	20006	6598.5	7786.5	570	618.5	1513	5278	104.5	9803.5	4109	4908	4869.5	267	427.5	778	1404.5	13867.5	14445	7847.5	14095	11688.5
hsa-miR-153	395.5	298.5	1211	37	207.5	52.5	146.5	7	32	30.5	610	1021.5	70	42	405.5	28	1158.5	322	293.5	5	53	1185	446.5	461.5	87	72	681	306	49	404.5	665.5	15.5	15.5	73	62	14	32	3155.5	1348	529	585.5	149
hsa-miR-154	362.5	248	782.5	159.5	71	52	206	24	38	22	378.5	251	333.5	96	430.5	170	1691.5	838.5	697	258	31.5	834.5	646.5	425.5	25.5	86.5	138.5	106	24	1272.5	448	65	161	38.5	68	146	148.5	965.5	1290	276.5	273	848
hsa-miR-154*	1258	304.5	635	54.5	1344.5	284	290.5	12	58	42	1300	1309.5	211.5	50.5	692.5	1605	628.5	127	1002	307	32.5	243	49	126	16.5	10	85.5	15	313	44.5	48	-2.5	9	11	41.5	1	35.5	141	106	86.5	31	85.5
hsa-miR-155	47019.5	42550	52285.5	9870.5	32367	20507.5	22309.5	6985	11129.5	5650	60951.5	48366.5	42270	43011	53988	65120.5	55104.5	44243	49670.5	50516.5	9980	65053	54352	22848.5	18083.5	18005.5	39614.5	13997.5	10229	59909.5	42214.5	17948	23648	11269	16934	25252.5	16511	62661	65030	32902.5	28647	58165
hsa-miR-15a	1232	229.5	4065	123	602.5	205.5	171.5	47.5	232.5	44.5	936.5	1793.5	1676.5	46.5	741.5	56.5	45747.5	19696.5	1226	43	538	10095	6483.5	44225.5	356.5	809.5	932	900.5	317	11870	3768	1048.5	2009.5	484	196.5	386.5	1161	7463	5483	11049.5	6207.5	9371
hsa-miR-15b	42301	17157	65149	1036	9301.5	4117	1530	477	1832.5	955	10258.5	36327	12078	1543.5	36579.5	30068	55044.5	46272.5	61961.5	6507	6720.5	65074.5	59372.5	64981	10087.5	12489	24810.5	8271	6859	21158	33492	10488	20371.5	4769	7555.5	10740.5	22154.5	62910	53080	27049.5	39781	39293
hsa-miR-16	8702	8921	21551.5	2022	2563	1720.5	3323	1547.5	5932	936.5	14292	5777	13613.5	3317	16669.5	5898	43049.5	27105.5	32720	14241	9431	65053	52552	64243	3446	11068.5	11085.5	14376.5	2397.5	41827.5	24196.5	13171.5	16418	10354.5	5489.5	8645.5	19114	45246	60542.5	35089.5	28565	31912
hsa-miR-17-3p	3108	2141	2442	271.5	1719	2217	989.5	41	1022.5	1916	1937.5	2174	2815	200.5	3020	3014.5	26427.5	12681.5	3630.5	1469	436.5	22943.5	4252.5	9041	462.5	551.5	1710.5	244	306	6339	3883.5	348	1072	165	264	179.5	1066.5	5778	7857.5	2534	4901	17020.5
hsa-miR-17-5p	5575.5	1305	3021.5	32	1059.5	186	182	30.5	41.5	22.5	2967	1730	615.5	148	3472.5	19965	40487	12059.5	2351.5	103	74.5	15210	474	3267.5	72.5	87.5	1016.5	184.5	25.5	4102	634	69	152	113	49	7.5	253.5	11675	3883.5	2296	1648.5	24573.5
hsa-miR-18	6235.5	2085	415.5	9	892	349	91	-0.5	9.5	5.5	17955	15669	318.5	113.5	5004.5	3491	49127.5	30118	799	269.5	25	21674.5	834.5	9158.5	44	100.5	151.5	122	37.5	5099.5	588.5	155	362	76.5	69	-13	197.5	4219	4005.5	1727.5	2161.5	21643
hsa-miR-181a	7399.5	9315.5	34471	1007.5	7720	5	1322.5	779.5	505.5	112.5	6433.5	2747	10218	654	16439	3272	58321.5	25700	4810.5	10.5	2514	65054	51985	64963.5	4609	12126	23102.5	20127	2805	49538	28842.5	16333	12921	6510.5	7913.5	11486	14138.5	65028.5	65018.5	38000.5	22187.5	36726
hsa-miR-181b	10118.5	17373	36739.5	3352.5	9475.5	1224	1561.5	406	1029.5	1083	18448.5	8598.5	20526.5	2280.5	21787.5	25519	35484	26301	12486.5	3214.5	2895.5	65059	38289	25048.5	2898	3656	16526	2847	561.5	41237	28671.5	5455	5781.5	2649	5009	4717	6715.5	35015.5	60082	6933.5	15815.5	18619
hsa-miR-181c	19.5	47	123	-5	25.5	6.5	34.5	11	24	16.5	14.5	13	20	26	23.5	2.5	3429	470.5	27.5	-4.5	8.5	910.5	124.5	768.5	25.5	23.5	119	30.5	14	1148.5	287	4	92	27.5	48	28	45.5	292.5	250	364.5	201	75
hsa-miR-182	27	2761	31577.5	173.5	2316.5	323	1200.5	69.5	80.5	85.5	3633.5	31	2313.5	140	13163	806	1401	9475.5	11050.5	33.5	2840	64775	24667.5	19545	2610.5	1766	8821	1819.5	337.5	26908.5	20644	3117	6069	712.5	3330	797.5	2782.5	33757.5	46201	5023	11183	31
hsa-miR-182*	651.5	506.5	481.5	31.5	144	59	55	92.5	229	45.5	1004	383.5	424	158	321	1140.5	1003.5	284	759.5	481	128.5	1728	345.5	738	267	220	1084	183	343.5	1108	1170.5	93.5	102.5	199.5	154.5	124.5	59	1518	1043	343.5	165	774.5
hsa-miR-183	323.5	224.5	1039.5	155.5	2254	124	358.5	11.5	152	75	444	137.5	1051.5	180.5	781.5	390	1655	1198.5	230.5	120.5	329.5	10781.5	1308.5	3895	17.5	141.5	385	300	84.5	4412	6511.5	969.5	782	88	39	414.5	666	6953.5	2290.5	2437.5	5895.5	69.5
hsa-miR-184	68	81	3501.5	222	274.5	138	215.5	42	149.5	57	2182.5	136.5	112.5	986.5	484	182.5	154	90	2949.5	60	77	65058.5	20499	5100.5	6	102	3654	65.5	88	4109	8689.5	77	100.5	740	54	23.5	54	35925.5	19420.5	216	2098.5	91.5
hsa-miR-185	2694	652.5	8823.5	496	594.5	1599.5	812.5	75	464	739	1949	2543	1808	359.5	1875	1068.5	9588.5	15942.5	2251.5	982.5	630.5	48062.5	9251	21634.5	410.5	839	942	1726.5	499	33268.5	5060.5	1328.5	7539.5	296.5	862.5	586.5	2331	11055.5	18102.5	21101.5	16903	25204.5
hsa-miR-186	100.5	56	167.5	35.5	79	57	94	3	86	39	80	37.5	25.5	23	112	9	14537.5	13330	95	60.5	19	938	268	1023	34.5	67.5	222	65	130.5	428.5	174.5	35.5	56.5	18.5	25.5	40.5	69	466	435	170	404	1879
hsa-miR-187	71	56	175	5.5	175.5	594.5	115.5	17	35.5	61	92.5	72.5	171	-1	481	1833.5	1253	547.5	41	7.5	31	1433	1958	300	9.5	20	8.5	235.5	38	569.5	302	570.5	634	-35	14.5	32	15	183.5	264.5	87.5	148	601
hsa-miR-188	73.5	108.5	326	65.5	173.5	154	732.5	280	13.5	17.5	2972.5	111	546.5	30	146.5	62.5	1162	2117.5	302	23	79.5	6587.5	1971.5	2204	1223.5	260.5	114	284	81.5	2526	863.5	1949	1011.5	187	446.5	27.5	1838	6914.5	1744.5	6752.5	2561	61.5
hsa-miR-189	26.5	16.5	142.5	5.5	0	19.5	8	16.5	1	5	37.5	9	67.5	-3.5	46	24	186.5	80	20	3	-3.5	208.5	153	210.5	15	28	38	17.5	18	326.5	104	1	52	30.5	-3	5	13.5	88.5	143	66.5	108.5	83
hsa-miR-190	14.5	9.5	8	8	2	9.5	10.5	1.5	17	1	8.5	10	2	1	-2	0	100.5	34.5	8	13	18.5	12.5	39	44.5	-0.5	-7.5	28	-9.5	22.5	26.5	0.5	4.5	8.5	43.5	13	4	12	37	17.5	12.5	48.5	57
hsa-miR-191	8313.5	8945	34977.5	1717.5	4045	333	4365	381	408	431	274.5	3196	8909.5	373.5	12404.5	4811	51458.5	19992	9660.5	131.5	1551	62967	38060	16106	3502	8928.5	8019	11542.5	1804.5	37709.5	18561	8754	14738.5	2292	3124.5	2634.5	5462	31956.5	47415	18068	22853	36491
hsa-miR-192	31	1756	2145	-9	77	60.5	44	9	11	8.5	53.5	2754.5	329	10.5	10465	809.5	53874.5	23332.5	275	131	29	16256.5	1357	7244	1640.5	75.5	129.5	847.5	31	5933	965	4431.5	2214.5	137	73.5	38	167.5	4521.5	4110.5	7023	11163	15327.5
hsa-miR-193	396	219.5	1174	146	307.5	143.5	228.5	29	40	201	128	526	248	19.5	194.5	77	2617.5	772.5	377	71.5	38	1476	718	307.5	44	94.5	425	109	45.5	1085	481	107.5	92.5	36	41	15.5	87.5	838	1603.5	144	266	764.5
hsa-miR-194	1251	1160	6641	140	1662	283.5	2335.5	16.5	51.5	31	1857	2764	1318.5	191	1022	1322	5386	7452	2243.5	133	259	8004	1041	3680.5	2556	494.5	2663.5	723	500.5	5543.5	1657	5830.5	736	267.5	174	239.5	526.5	3555.5	4455.5	5184.5	14261	10056.5
hsa-miR-195	1309	4406.5	11114	1537.5	4912	12345.5	3962	218.5	459.5	2194	3795	3076	1540.5	1325.5	6263	31830.5	4968.5	1884	9543	9583.5	1294.5	22431.5	8004.5	11122	305.5	928.5	2103.5	1328	52	19904.5	2957	2483	3957.5	199	798.5	362.5	1940.5	27205	24656	6780.5	8733.5	311.5
hsa-miR-196a	55.5	25.5	61	32	109	32	120.5	4	41	37	94.5	41.5	37.5	2	21	41	199.5	1379.5	73.5	37.5	-8.5	423.5	27	211	11.5	7	7	11	17	136	65	-7	6	26	30.5	11	57.5	111	67	57	37	63.5
hsa-miR-196b	90	38	266	8.5	23	16	68	10.5	10.5	39	93	64	86	1.5	153.5	263.5	152	45	276.5	49.5	21	9699	391	1837	22	-3	218.5	38	19.5	2192	280	66.5	68.5	12	61	44	79	494.5	934.5	101	168	41.5
hsa-miR-197	12704.5	15572	12071	660.5	20087.5	5480.5	5268.5	190	904.5	652.5	7859.5	23483	13650.5	233.5	5835.5	19880	10454.5	2927.5	21436	7198	523.5	13026	2925	5988.5	1601	4763	5235	1653.5	888	14637	8129	978	3151	382.5	780.5	1060	1410.5	4956	11023.5	4957	3437.5	6579.5
hsa-miR-198	43	47	117	198	155	144.5	234.5	20	-2	50	734.5	215	223.5	18	69	207	128	30.5	791.5	65.5	12	105	80.5	148.5	9	-23.5	61.5	35	28.5	22	83	0	1	-5.5	6.5	7	22.5	158	92	23.5	12	51
hsa-miR-199a	55.5	25.5	27.5	35.5	118.5	20.5	89	49.5	48	130.5	52	56	27	9.5	60.5	44.5	36.5	23	40.5	-6	86.5	306	182	7821.5	33.5	39	225.5	191.5	26	500.5	988	107	121	-6.5	55	9	70.5	542	904	2307.5	1411.5	56.5
hsa-miR-199a*	33.5	267.5	2054	325	1385	432.5	274	12	68.5	95	50	13	3075.5	91.5	1363.5	162.5	851.5	679.5	610.5	14	1444.5	23715	7863	41714.5	233.5	383.5	1896	1011.5	104.5	6146.5	11773.5	2293	4189.5	120	101.5	353.5	3140.5	7167	13471	4299	8728	81.5
hsa-miR-199b	33.5	37	34	5.5	108.5	15.5	38	18.5	36.5	9	65	43	19.5	1	64.5	24	54.5	15	50.5	4.5	22	99	53	334.5	39.5	55.5	72	36.5	12.5	302	79.5	51.5	41	30	6	9	19	49	190	7	104.5	82.5
hsa-miR-19a	980.5	1148.5	387	92	245.5	68.5	176.5	-6.5	15	-11	5800.5	505	409	32	4016.5	808	26985.5	17131.5	1024	-5	26.5	4468.5	473.5	7942	31	-4.5	119	21	4.5	3409	393	65	103	-3.5	24.5	-12.5	139	849.5	1330.5	233	1060.5	5573.5
hsa-miR-19b	16766.5	11595.5	16127	116.5	2834.5	292.5	625.5	59.5	98	3.5	35324.5	3698	1788.5	425.5	14680.5	6485.5	49032.5	18530.5	12039	922	554	34899.5	7487	30815.5	470.5	868.5	3797	1682.5	130	24943.5	3991.5	1426	2309.5	1000	299	491.5	1201.5	25820.5	10658.5	5406.5	4931.5	20260.5
hsa-miR-20	9705	3962.5	3414	153.5	4241	461	202	15.5	24	13.5	5213	12901	397	849	10378.5	8838.5	34267	19065.5	5919.5	597	99	15152.5	1036	2432	16	39.5	247	77	30.5	3539	961	172	646.5	50	93.5	25	481	6125	4892	1024.5	4438.5	17010
hsa-miR-200a	404	7283.5	11802	1816.5	8257	3693.5	3290	235.5	199.5	94.5	5671	63.5	2666	868.5	1771	837	502	78.5	2691.5	42.5	1333.5	62322.5	16455.5	64709	444.5	638	2684.5	3727.5	390	17567.5	7647	2841	5153	1576.5	1755.5	307	3208.5	35661.5	19384.5	9446.5	13214	34
hsa-miR-200b	25068	28772	40711.5	15875.5	12948.5	3823.5	16199	487.5	3084	1525.5	13076.5	8393.5	13075	1670	13176.5	2774	2838.5	1513.5	41476.5	4164	3491.5	62438.5	42628	38273	2992.5	2222.5	6974.5	2956	1333.5	22285	24304	2910.5	9837	3230.5	6787.5	1562.5	8443.5	45293.5	61201.5	5217.5	16302.5	4
hsa-miR-200c	38450.5	51004.5	65157	56989	53976.5	54248.5	64923.5	15143.5	34418	20921	51624.5	58948	35275	25013	53986.5	60207	23972.5	27666.5	65157.5	51317.5	20948	65051	64975.5	45478.5	33229	31759	49939.5	27001	48525.5	46482.5	41250.5	30001.5	43718.5	29795	25496	30365.5	25367.5	64753.5	64774.5	48136	42207.5	7717.5
hsa-miR-203	50.5	938.5	1488.5	210.5	371	-5	2070	35.5	-4	36.5	21	21	33	29	278	949.5	53	15	110	312	-12	158.5	115	312.5	5	33	40.5	0	12	1481.5	95	98.5	1103	16	46.5	1	80	48.5	241.5	23.5	103.5	44
hsa-miR-204	173	71	159.5	38.5	74	26.5	40	5	27.5	23.5	64	25	8	10.5	80.5	26	240.5	75.5	70.5	5	22.5	280.5	162.5	227.5	40.5	42.5	139	39.5	24.5	314.5	138.5	37.5	25.5	12	17.5	39.5	87	261	131	130	168.5	33.5
hsa-miR-205	158	733	4459	291.5	684	211	1174	43.5	66.5	37	349	251	1135	82	493	241.5	3872	441.5	1168.5	135	219	7199	3222	2085.5	74.5	110.5	619.5	397	69	5788	1305.5	299	239	33.5	102.5	200	205.5	3329.5	5907.5	1637.5	689	328
hsa-miR-206	113.5	1064	2503	82.5	238	1356	230.5	24.5	99	24	228.5	84	339	30.5	229.5	18.5	486	49	62	37.5	12.5	270.5	415	67	12.5	17	91.5	3	48.5	49	148	108	18	20.5	19.5	70.5	-19.5	658.5	426.5	43	37.5	24.5
hsa-miR-208	84	261	554	53.5	208	141	278	9.5	5	25	159	166	79	59	154.5	91.5	451.5	199	157	62	-1	1009	46	109	6.5	68	63.5	144	10.5	70	109.5	20.5	85	16.5	20.5	15	55.5	806	160	225	165	65.5
hsa-miR-21	16262	8079.5	18313.5	2593.5	4296	7030.5	4685.5	112.5	762	186.5	22340	38067	4641.5	3513	10273	27646	42739	19707.5	26698.5	41417	827.5	23238.5	11073	8666.5	385	912.5	4584.5	2818	689.5	11415.5	8162	3334	5289.5	1619.5	617	940	3697	28175.5	30172	6588.5	10163	9124
hsa-miR-210	8195.5	7158	22479	4082	12266.5	5054.5	16388.5	980.5	1359.5	1435.5	14406.5	7457	5633	2672	15206	14324.5	41242	37886	14842.5	7208.5	2160	38596.5	12195	13855.5	2670	993.5	5608	5254.5	1539	38516	7609	4755.5	14258.5	3066	3759	1938.5	3724	37719.5	47142	12632.5	27491	39505
hsa-miR-211	463.5	396.5	931	309.5	743.5	457	699.5	64.5	258.5	125.5	737	306.5	247.5	104	472.5	826	413.5	182	744.5	153	78	356.5	336.5	297.5	122	110.5	880	144.5	518	518	325.5	80.5	31.5	86	85	33.5	131.5	1641	778.5	106	188.5	183.5
hsa-miR-212	1321	1388	4624.5	701	4285	2779.5	3885	38.5	445.5	364	1645	5387	1075.5	798	1309.5	2485	2159	2572	1319.5	1616.5	37	2048	517	709.5	179	63.5	529.5	112	282.5	1135.5	1200.5	193.5	270	73	124	122.5	95.5	2011	2481.5	426.5	415.5	908.5
hsa-miR-213	544.5	1706	2248.5	117.5	409	161	636.5	26.5	35	37	538	2215	197	388	2934	263	15075	7521.5	2801	1650.5	98	9594.5	665	4750.5	98.5	153	821	668	781.5	866	572	278.5	275.5	58	91	48	164	1771.5	1282	2782.5	1126	3547.5
hsa-miR-214	11353	35689.5	39192	10503	50423	50027	64263.5	3997	8781	18898.5	62258.5	41036	22390.5	12658	4822.5	65117	22217.5	11871.5	53746.5	57351	7283	65073.5	27837	24326	14706	15149.5	22622.5	15543	10956.5	16582	33581	16278.5	20996	4474.5	3749.5	6631.5	14000	51137.5	63229	26544.5	16854.5	439
hsa-miR-215	595.5	793.5	2017.5	38.5	1396	450	557	66.5	326	515	1513.5	1206	963	64.5	506	1088	17870	3869	2590.5	498	222	4810	1389.5	1967	439	581	1494.5	492.5	175.5	1532.5	1186	323.5	293	268	147.5	244.5	325.5	3751.5	1903.5	589	536.5	1636.5
hsa-miR-216	13223.5	4294	2229	573.5	11311.5	4011.5	3308	66.5	514.5	1766	13244	7043.5	1547	417	6048.5	15758.5	4945.5	891.5	5186.5	5835.5	204.5	2006.5	804.5	662.5	304.5	132.5	371	52.5	2153.5	1799.5	997	155.5	198.5	101.5	127	57.5	273	1668.5	1522.5	61.5	263.5	315.5
hsa-miR-217	21.5	1651.5	6567.5	910	3508.5	4842	3768.5	221	139	62	162	326	70.5	67	402.5	19.5	142	113.5	202	328.5	54.5	9927	143	1444.5	35.5	23.5	279.5	88	51	343	319.5	51	61	46.5	102.5	31	242.5	1431.5	1048	148.5	205.5	119.5
hsa-miR-218	15	31.5	26	21.5	23	6.5	54.5	-16.5	1	14	75	11	25.5	3	15	42.5	64	44.5	7	0	-3.5	56.5	38	394.5	12.5	10.5	30	22.5	10	72.5	51.5	12.5	49	13.5	19	15	19	58	92	14.5	42	-4.5
hsa-miR-219	42.5	79	187.5	47.5	133	59.5	106	-8.5	35.5	46	113.5	35	90	3.5	37	27.5	205.5	87.5	88.5	71	12.5	1411.5	138.5	921.5	26	46.5	150	51	20	333.5	203.5	32.5	62.5	47.5	18	19	91.5	689	294.5	118.5	56.5	19
hsa-miR-22	647	1330	2867	212.5	2922.5	1140.5	646.5	-7.5	87.5	107	2409.5	988.5	3757.5	81.5	918.5	47	1222.5	865	13845	-14.5	1062.5	39516	11339.5	14970.5	361	330	706.5	822	106.5	16180	5791.5	716	2296.5	143.5	273.5	241.5	1013.5	8399.5	13422	1977	3639	1981
hsa-miR-220	5120	774.5	1197	121.5	2678	4077	794	64	424.5	919	973.5	1070	587	188	1519	4199.5	3825	454	2090	2469.5	62.5	2589.5	630	1246	246.5	322	488	277.5	974	1449.5	1103.5	94.5	151	105	51.5	92.5	391.5	1581	977	346.5	281.5	948.5
hsa-miR-221	847	6702.5	27582	3699.5	144.5	1942	3947.5	737	831	844	1689	1450.5	11715.5	1009	13751.5	3386.5	22118	29036	10764	3744	5536.5	65053.5	39180.5	46758.5	1250	1598	4796	2773.5	1447	34853	30884	3443.5	5344	1719.5	2128.5	4471	6907	31595.5	52590.5	5855.5	17783.5	27435.5
hsa-miR-222	24043.5	16815	39661.5	6803.5	9475.5	5821	10389	3156	3452	1214	14301.5	5159.5	16043.5	3253.5	15017	2281	42455.5	25924	29955.5	3842.5	6679	60941	41472	53812.5	7216	5379	29158.5	11534.5	2842.5	59556	39075.5	6085	8432	9782.5	6500	7655	7534.5	65033.5	65070.5	25607	19589.5	46788.5
hsa-miR-223	2363	2699.5	2975.5	949	1807.5	1218	4048.5	69	599.5	471.5	2541	1864	1575	360.5	1975	4936.5	13210.5	13057	3093	1706	205	9413.5	1272	11174	444	418.5	988	206	424	2684.5	3439.5	414	1017.5	159	200.5	314.5	314.5	3241	3072.5	766	760.5	427
hsa-miR-224	257.5	336.5	2548.5	53.5	62	24.5	123	13	194.5	-7	220.5	243.5	471	226.5	1094	1507.5	3915	781	2141	8	78	43651	2449	1826	158.5	364	78	337.5	194	11061.5	3212.5	147	2002	110.5	284.5	81.5	-2.5	862	12168	918	335.5	1910
hsa-miR-23a	8547	2941.5	11758	598	1518.5	545.5	1973.5	-3	1138.5	1998.5	2783.5	30907	3459.5	937	2481.5	2869.5	42036	13171	6611	1349	840	16167	3969.5	16255	585.5	302	2609	297	273.5	11293	8656.5	298.5	1588.5	82	145.5	489.5	666.5	10199.5	11125	2718.5	2065	1268.5
hsa-miR-23b	7389.5	3195.5	18579	1118.5	4988	841.5	6286.5	270.5	1438.5	7714	2472.5	23483.5	5101.5	342.5	2696.5	1434.5	37682.5	15783	7917.5	446.5	1854.5	37121.5	19125.5	21834.5	462.5	1144	16220	2081.5	1800	16349	14234.5	4086	3211.5	941.5	623.5	2418	4352.5	30198	34977	10470.5	6710.5	6607.5
hsa-miR-24	10023.5	22721.5	59952.5	7649.5	24135.5	5887.5	34862	986.5	929.5	513.5	15160.5	6682.5	21013.5	3138.5	12249	11372.5	45082	14388.5	35805	2550	5631.5	63509.5	38894.5	17648.5	3709.5	2994	16238.5	6599	2236	35515.5	19336.5	9733.5	16057	2346.5	2618	4473.5	8380.5	35641	64108.5	15029	16258	6072
hsa-miR-25	25256.5	9293.5	39915.5	912.5	9216.5	7181.5	13829	282.5	410	16	27535	16926.5	13751.5	5976	29920	22445.5	54679	28091	19941.5	1698	1172.5	65056	43575.5	41855.5	2382	4124.5	17520.5	9444	5450.5	35918	26072.5	9260	8718.5	4120.5	2880	2906.5	9210	64987	45622.5	21955.5	18749.5	49397
hsa-miR-26a	3902.5	4826	32009.5	2965	4846.5	2667	6263	905.5	266.5	1356	7149	6276.5	12431.5	1772.5	5048.5	5363	38894	29531	3277	769.5	3143.5	64822	48782	17148	953	2721.5	5256	9922.5	3554.5	56598.5	19775	10996	19154.5	3263	3379.5	2857.5	5658.5	36174.5	54559.5	21585	30241.5	36029.5
hsa-miR-26b	137.5	120.5	235	16	174	42	129.5	33.5	24	31.5	58.5	186.5	166.5	-4.5	118.5	67	21241	13392.5	80	5	53.5	7273	2617	7896.5	27	38.5	161	391	283	2774	1291	527.5	547.5	44	-2	181.5	270.5	5936	1643.5	1244	1781.5	10347.5
hsa-miR-27a	81.5	272.5	2035.5	172.5	113.5	309	391	-1	19.5	45	451.5	82	688.5	33.5	403.5	378	8309	9408	912.5	27	177	5720	2582	3294.5	39	128.5	320	324.5	23.5	6627	1577	911.5	806	32.5	31	105	371.5	1500.5	4877.5	2285	2186.5	275.5
hsa-miR-27b	45	525.5	2952	133	320.5	267	346	12.5	38.5	41	110	72.5	125	103.5	51.5	143	6280	7882	151	46	172	10712	2430.5	3036	34.5	63	1026.5	348	73	4698.5	1011.5	940	699.5	53	40	176.5	1136.5	4287	5522	4158.5	3200	992.5
hsa-miR-28	23.5	16.5	180	36.5	34	19.5	57.5	4	39	16.5	55.5	51	36.5	9	7.5	49.5	178	199.5	56	1	10	485.5	55	121	-4.5	24	33	9	-1	467.5	150	24.5	63.5	16	-7	8	45.5	178	286.5	56.5	137.5	169
hsa-miR-296	4053	2266.5	3633	1914	5218	1844.5	3987.5	1055	5964.5	3417.5	6285	6291	1949	1339.5	3220.5	4119.5	19974	14845	3751	3975.5	3048.5	15689	7738.5	7365	6148.5	2720.5	4846.5	3690.5	3519	3859.5	2375.5	6931.5	4177	3068	1342.5	3709	3597.5	16523.5	12042	27610.5	7187.5	5257
hsa-miR-299	562.5	243	77	78.5	161.5	52.5	42.5	12	34	13.5	265.5	650.5	72	42	427	1147	1379.5	706	120.5	125.5	29	16.5	56	361	29	47.5	33	11	26	118.5	39.5	13	32	-17	14.5	3.5	14.5	69.5	76	46.5	28.5	712
hsa-miR-29a	45216.5	52255	60381.5	54623.5	55818	64743	64958	5440.5	55007.5	28539	65106.5	59073.5	41593.5	32355	47175.5	65142.5	51953.5	36274.5	65156	65156.5	6444	55985	42352.5	27784	11609.5	7719	42087	11819	30813.5	33994	27386.5	14946	24589.5	8453	9627.5	17910.5	13851.5	64500	65026.5	36243	21460.5	22423
hsa-miR-29b	4483	7575	5917	2038.5	7101	5755	21127.5	53.5	87	625.5	8073.5	9608.5	7870	1422	5398	50357.5	37636.5	31049.5	11206	11086.5	32	4308.5	3811.5	6150.5	21.5	55.5	226	55.5	51	3733.5	2199.5	601.5	1458.5	92.5	54.5	276.5	594.5	2659	4873	850	2115.5	16517
hsa-miR-29c	27867.5	25790.5	30117.5	14630	42120.5	29580	63667	580.5	13539	10296.5	64361.5	41730.5	19943.5	8532.5	7810.5	63741.5	18578.5	12168	42536	56663.5	581	17526.5	7015.5	11864.5	960	1183	7208.5	557.5	21191.5	14523.5	4104.5	937.5	1609.5	905	830	1258	1028	12058	12124	2284.5	2070	8947
hsa-miR-301	42	49.5	126	-37.5	41.5	15.5	99.5	20	9	15	205	39.5	77	12.5	486	178	12990	890.5	176.5	29	13	440	40.5	624	3	6	32	-12	15	100.5	62.5	6.5	65.5	18.5	-2	48	3	190	335	44	125.5	1633.5
hsa-miR-302a	99.5	67	109.5	-0.5	39	8	30	0.5	13.5	5	46.5	177.5	40	-8.5	26.5	24.5	476.5	109.5	71.5	9.5	-8.5	16.5	26.5	155.5	8.5	-17.5	15.5	10.5	17	72.5	9.5	-15.5	8.5	23.5	13	42	8	88.5	71.5	12.5	13	45.5
hsa-miR-302a*	75.5	30.5	85	24	20	3.5	30	14.5	-1	9	37.5	175	38.5	-2	25.5	54	298.5	118.5	26.5	5	5	59.5	-17	64.5	0	-8.5	21.5	10.5	13	83	20.5	4.5	0.5	43.5	18.5	25	24.5	74	113.5	-4	28.5	49
hsa-miR-302b	2.5	12.5	-6	20	-3.5	-3	-11.5	21	2	0	6	-1	3	-3	7.5	26.5	2.5	1	-8.5	3	-4	5.5	4.5	15.5	14	23	19.5	5.5	0.5	5.5	10.5	-8.5	31.5	-30	4.5	32	9.5	26	-6	4.5	1	-1
hsa-miR-302b*	20.5	22	35.5	24.5	34	-1	29	-4.5	2.5	-11	17.5	9	11	1	25.5	55	216.5	67.5	6	1.5	32	8.5	17.5	21.5	1	1.5	16	-8.5	4	53.5	37.5	21	-14	4.5	39	-14	18.5	38	78.5	6	40.5	43.5
hsa-miR-302c	421.5	154	422	60.5	145.5	44	112	-5	31.5	6.5	142	44	112	10.5	75	57.5	347	127.5	187.5	10.5	27	638	106	166	25.5	29.5	126.5	45.5	8.5	306.5	230.5	27	51.5	21.5	41.5	31.5	94.5	409.5	314	85.5	65.5	10.5
hsa-miR-302c*	56	111	132	1	35	27	46.5	-9.5	8	41.5	48	74	67.5	6	47.5	32.5	880	681.5	45.5	6.5	-5	160	55.5	248.5	4.5	11.5	16	16	26.5	157	163.5	-21.5	17.5	6	1	22.5	22	104	244.5	7.5	51.5	214
hsa-miR-302d	37.5	34	98	-17	45.5	29	26	25.5	36	12	7.5	1	4.5	-8	9.5	4	31.5	16.5	28.5	18	-8.5	47	28	20.5	-6	-0.5	3	-9.5	4.5	18.5	32	-5.5	32	23.5	9.5	16	-5	32	58.5	10	40	11.5
hsa-miR-30a-3p	1067	1157.5	4935	363	2434.5	843	468	12.5	21.5	13.5	84	16.5	788.5	-2	80	72	5142	1768	851	-2	209	6197	4212.5	1532.5	388.5	469	18	533.5	10	623	3857.5	1526.5	5766.5	51	39	58.5	1661	8211.5	3997.5	2895.5	433	515.5
hsa-miR-30a-5p	6209	42	5050.5	14.5	17.5	0	320.5	2.5	31	-1	36	84.5	305.5	-5	-2	31	13240	1122	420	12	21.5	2138.5	1139	3412.5	77	159	65	202.5	15.5	972	526	435.5	680.5	51.5	20.5	65	588.5	2353	1654.5	4919	700	588.5
hsa-miR-30b	7912.5	3147	3101	276.5	1941	984.5	667	13	228	37	1052	3912	2031.5	2517.5	4507.5	2730.5	36659.5	25701	1990	618	375.5	20888	6657	14781.5	27.5	114	443	112	382	18111.5	5716	402	764.5	297	131.5	60.5	563	6897.5	14939.5	645	2757.5	9954
hsa-miR-30c	8190	3247.5	17494.5	1451	2014.5	1853.5	3459	307.5	962	808	4076.5	21392	4929	754.5	7372	6475.5	38279	18543	9952.5	874	1519	23698	11834	17555.5	1035.5	3269	3602.5	1918	1954.5	19109.5	7841	2685.5	3655	833	810	546.5	3691.5	28613	19413	9906.5	6040	9817.5
hsa-miR-30d	7352.5	1959	9366.5	216	975.5	194	785	269	334	244	2424.5	2598.5	2704.5	109.5	583	1622	17990.5	16147	1233	360.5	1859.5	65044.5	16603.5	20702	2640.5	2249	2431.5	4101.5	1603.5	48964	8957	3954	8438.5	978	1573	836	2821.5	25447	37121.5	14374	26530.5	46067
hsa-miR-30e-3p	1322.5	579	2837	180	634.5	151	598.5	37	78	5	953.5	363	758.5	58	1330	668	26134	15534	886	206	71.5	7220	2772	2070.5	197.5	198.5	862.5	514.5	320.5	1897	1334.5	713	2115.5	57	98.5	54	458.5	6127	2428.5	3119	718.5	2963.5
hsa-miR-30e-5p	1244.5	437.5	1984.5	115	640	162	246.5	46	45.5	713.5	600	655.5	1199	69.5	790	543	6055	1477	747.5	81	228	5966	2316	1151.5	215.5	447	763	276.5	397.5	3085.5	1534.5	319	621	58.5	153	92.5	256	2205.5	3671	539.5	857.5	3320
hsa-miR-31	667	1925.5	12765	2277.5	3999	4075.5	4268.5	650.5	221.5	188	1444	1798.5	1055	984	2565.5	875	1583.5	942	1908.5	95	225	47138.5	10116	33593.5	1434.5	5191.5	1479	10143	658	1054.5	4543	3346.5	8576.5	2321.5	93.5	252.5	1979	46578.5	2416.5	13783	7411	385
hsa-miR-32	260	764.5	1465	82.5	185	81.5	246.5	-6.5	43	11	370.5	294.5	361.5	33.5	350.5	375.5	1804.5	1684.5	759	65	-12	429.5	168.5	95	51	12	119.5	1	19.5	96	100	7	37	-28	41	21	17	221.5	334	27	63.5	405
hsa-miR-320	44551	51800	48684.5	64795.5	34021	57659.5	65070	15255	32571	31516	65105	50299	39204	33944	37490	64817	25534.5	24493	47802	30429.5	13379.5	59073	37054	39976	28505	21556.5	50361	18268	53231	56758	54385.5	23657	20425.5	18819	17689	26805	18720.5	64980	63457.5	27691.5	23553	36689.5
hsa-miR-323	263	241	753	139	359	265	489.5	22	20.5	25	252	256.5	165	99.5	327	390.5	528.5	403	342	186.5	16	623	102	178	65.5	29.5	158	60.5	131.5	417.5	140	33	84	67.5	63	45	22.5	361.5	532.5	22	104.5	381
hsa-miR-324-3p	1237	1004.5	2366	328	700	481	761.5	53	223.5	90.5	838	517	472.5	161.5	892.5	723.5	11008.5	21226.5	1474.5	591	128.5	11102	1164	3990	316	410.5	866.5	1108.5	367	3710.5	1366	416.5	1690	251	128	273.5	556	8767	6302	6071	2304.5	17699
hsa-miR-324-5p	901.5	855	10163.5	385.5	4368	318	1237	265	68	232.5	870	1739	1432	261	4958.5	372.5	21132	26047	1274.5	238	817	45779.5	7946.5	9831.5	930	995	1479.5	1992.5	104	26811.5	12095	3054	7428.5	644.5	763	399	1745	21793.5	41918	12293.5	9350	50667
hsa-miR-325	12.5	25.5	31	22	32	17	24.5	5.5	8	2.5	25	21	10	11.5	60	40.5	64.5	37.5	44.5	13.5	-5	-3	3.5	37	14.5	20.5	28	34	17.5	6	27.5	24	20	9.5	4	-7	-18	21.5	64	21.5	16.5	31.5
hsa-miR-326	1067	832	1537	352.5	1337	1369	1091.5	47.5	71	207	1156	841.5	672	264	616	2820	1766	525	1454	990.5	8	1001.5	371	316.5	173	167.5	422	146.5	196.5	517.5	991.5	139	213	71	80.5	85	111.5	894	1393.5	322.5	312	452
hsa-miR-328	261.5	210.5	414.5	83	329.5	52	339	45	154	112.5	491.5	268.5	284	18.5	169	466	422	118.5	584	212.5	32	346	83.5	665	73	91	116.5	112	287.5	260.5	270.5	66.5	55.5	9.5	39.5	34	29	515.5	427	147	202.5	73.5
hsa-miR-33	20.5	17.5	2	15.5	22	-5	-10	-9.5	-1	23.5	12	2	9	-2.5	10	22	14.5	1	11	7	6	7.5	14	4.5	18.5	-19.5	11.5	-11	7.5	8.5	20	23.5	-8	-14	-12	-44.5	-14.5	64.5	-3.5	1	14.5	0
hsa-miR-330	15.5	529.5	141.5	33.5	89.5	23	66	25.5	-1	20	47.5	23	921.5	49	374.5	31	1929.5	1864.5	1808	25.5	22.5	2486.5	453	2590.5	205	300	448.5	154.5	11.5	1582	615.5	38	54.5	27.5	105	62	63	1762.5	1038	383	407.5	2837
hsa-miR-331	312.5	565.5	589	66.5	384	142	418	8.5	7	-2	1049.5	357	165.5	27	587	753.5	2549	3361.5	797.5	176	24	2887	227	2990	46	31	120	92.5	32.5	925.5	313.5	35	80.5	61	19	62	30.5	1631.5	897	366.5	817.5	2519.5
hsa-miR-335	-5	12	27.5	-36	15	82.5	57	0	25.5	-6.5	0.5	11	-1	47.5	174	2	4	0.5	24.5	-11.5	-6	2900	98	4564.5	-1.5	23	80	22	14	190.5	237.5	63.5	-13	19.5	10	23	10	271.5	64.5	368.5	717.5	6
hsa-miR-337	10674	2909.5	8831	1223.5	2975	750	2415	38.5	119.5	153.5	3235	703	3570	436.5	2548.5	1485	10193.5	4181	4064	92	405.5	4890	2168	3382.5	93.5	83.5	885	214	47.5	5026	3965.5	323	1025	129.5	198	228.5	994.5	5768	5239.5	364.5	1699	58.5
hsa-miR-338	15	103.5	1091.5	141.5	675.5	361.5	311.5	-4.5	42	8.5	50	13	44.5	1.5	50	17.5	21	26	37	4.5	10.5	793.5	-9	108	5.5	24	14	18.5	9.5	47	17	7	-8.5	-4	28.5	23	25.5	157.5	126.5	10.5	22	44
hsa-miR-339	79	213	556	70	48.5	47	39.5	25	9.5	16	192	489	270	6.5	448	135	5337	2971.5	418.5	66	4	1524	314.5	1486	52.5	44.5	101	26	11.5	448.5	333.5	92	65.5	24.5	22.5	-7	64.5	794.5	1216	53.5	254.5	1231.5
hsa-miR-340	1473.5	1338.5	3426.5	831	2081	884.5	1917	90	613	249.5	1755.5	2076.5	1113	190	1017.5	1989.5	1351	570	2046.5	767.5	168.5	2022.5	669.5	1115.5	355	527	1212	255.5	588.5	1429	1116.5	214.5	209.5	321	122	254.5	250.5	2766.5	1424.5	340.5	346.5	777.5
hsa-miR-342	11424.5	14942	29317.5	11405	21685	21763	34350	1164.5	6577	8520.5	45664	34766.5	25091	4720.5	9878.5	65074	26702.5	29578	25684.5	37142	3644	41924.5	30719.5	34401	5289	5144.5	11638.5	3042	21638	54370.5	37020.5	3998	8685	2560	5470.5	10958	9818	48789	61135.5	9646.5	23860	29292.5
hsa-miR-345	4.5	376	874	69.5	1052	20	101.5	1	55.5	12	34.5	22	524	87	18	5.5	326	270.5	2551	-1.5	26	4896	950.5	13483	175.5	167	540	69.5	1.5	4324.5	495.5	112	512.5	97.5	121.5	20	182	2756.5	2830	1104	1501.5	89.5
hsa-miR-346	56.5	31.5	184	-13.5	25	19	39.5	-5.5	6.5	22	53	658.5	25.5	7.5	22.5	77.5	535.5	142.5	33	14	-4	11.5	14	120.5	0	-3.5	13	15	5	93	148.5	1	2	9.5	12.5	7.5	-1.5	106.5	38	13	64	41
hsa-miR-34a	45664.5	17852	56036.5	12134	36016.5	8445	25268.5	3088.5	2459	2042.5	30236.5	9722	17205	7633	28853.5	11486	59400.5	35234.5	28108	695	5072.5	63664.5	29145	37701.5	5084.5	3436.5	22546.5	11664.5	2305.5	36191	18279.5	12069.5	21896.5	7008	3492	10183.5	19298	64921.5	54991.5	40888	29453	572
hsa-miR-34b	24735.5	8604	61749.5	41824.5	44058.5	21732.5	53188	4371	487.5	1127.5	3262.5	1733	1227.5	747.5	933	26191	33800.5	20043.5	2672	3673.5	296	51736.5	1518	9341	419	48.5	1283	1138	25.5	8383.5	2135	1561.5	1123.5	101	105.5	252.5	5515.5	5771.5	8919	3975	9192.5	32
hsa-miR-34c	43	3665.5	48503	32592	40868.5	36420.5	46287	3109.5	974	1100	4975	59.5	575.5	2312	227	200	894.5	813	2383	47	67	54137	275	5681	339	23	591.5	316.5	1065.5	2179	1183.5	1194.5	79	124.5	224.5	65	8742	11878.5	7564	2786	1940	218.5
hsa-miR-361	72.5	1236	1763	173.5	293	201.5	402	5.5	21	15	66.5	99	575.5	24	1247	27	15878.5	24597	128.5	-1.5	2.5	3732.5	1519.5	7280.5	0.5	13.5	88	324	160.5	1671	798	1027	430.5	70.5	28	7.5	83.5	2199.5	1611.5	379.5	2578	10054.5
hsa-miR-367	58	41.5	171	11	42.5	44.5	109	12.5	32	-10	28.5	42	35.5	-11	79	23	334.5	125	164.5	-5	7.5	514.5	160.5	518	19.5	37	89.5	23.5	35	46.5	69.5	6	43.5	-28.5	11.5	14	10.5	421.5	68.5	59	53.5	13.5
hsa-miR-368	2690.5	783.5	5900.5	106.5	916.5	322	539.5	17.5	0	30.5	3356	5679	778.5	312.5	1897	680.5	4822.5	1897.5	1290.5	128	84	9021.5	1019.5	1054.5	216	20	738.5	92.5	54.5	1573.5	920.5	146	403.5	77.5	104.5	50.5	185	2390	3521	280.5	803.5	2730
hsa-miR-369	388.5	905.5	1708.5	217	406.5	127	270.5	19	63.5	51.5	745.5	266	784	67.5	1242	502	2351.5	471.5	1004	118	41.5	1996	612	580	64	118.5	1192	158.5	148.5	230.5	520	174.5	39.5	119.5	114.5	102.5	76	1903	928.5	191.5	156	190.5
hsa-miR-370	324	337.5	1533.5	149.5	582.5	283.5	653	15	33.5	75	666.5	971.5	181	186.5	300	743.5	419	474	502.5	90.5	45	1417.5	348	478	25.5	114.5	117	48	29.5	173.5	171	63.5	122.5	27	39.5	21	63	349	600	104	134.5	136
hsa-miR-371	12	10	66.5	-19	10	-3	13	-5.5	2.5	10.5	15	26.5	0.5	4	37.5	4.5	32.5	25	8	-5.5	12	45	-0.5	153	16.5	7	27.5	54.5	19.5	49.5	65.5	50.5	40.5	1.5	33	2.5	2	55.5	9.5	59.5	19	9.5
hsa-miR-372	940.5	565	2352	133.5	141	150	386	38	65	26	446.5	128	424	87	609.5	169	1038	1071.5	591	103.5	79.5	1830	742.5	428	25.5	20	345.5	71	61	531	681	40	210	20.5	112.5	43	111.5	1414	2380.5	170.5	378	1151
hsa-miR-373	145	122	194.5	79.5	179.5	110	516.5	1	18.5	37	147.5	178.5	89	42	145.5	398.5	168	89.5	142.5	130.5	4.5	64.5	54.5	34.5	13	-20.5	30.5	2	29	28.5	23.5	2	-7.5	-5	-3	35.5	-5	99	40.5	54.5	6	12.5
hsa-miR-373*	242	237.5	585	93.5	153	113.5	255	5	14.5	73	249	644	165.5	50.5	264.5	233	3240.5	1622.5	342.5	131.5	26.5	626	180.5	148.5	20.5	21	64	12.5	33.5	111	111	21.5	14	10.5	11	3	44.5	121.5	256.5	50.5	96	828.5
hsa-miR-374	99.5	114	146	57.5	212	170.5	228.5	2.5	63.5	21	354	69	111.5	7.5	29	398.5	205	86.5	231	182	-2.5	98	31.5	205.5	-2	12	47.5	0	1.5	47	53.5	-8.5	33.5	34.5	9	10.5	32	139.5	68.5	12	34	47.5
hsa-miR-375	227.5	1760	3096	1157	3327	228.5	446	8	298.5	15	332	1155.5	415.5	71	426.5	443.5	2345.5	1178	112	49.5	949.5	4183.5	303	3780	13.5	4	124	106.5	19.5	2029	505	23	1353.5	71.5	76.5	64	119.5	1056	566.5	19	5717.5	386
hsa-miR-376a	18	19.5	18	3.5	14	-3	15.5	6	5.5	36	1	12.5	7	12.5	-2.5	16.5	21.5	18.5	17	5	6	73	-11	606	13.5	11.5	19.5	-10	2	27	24	-7	18.5	-5.5	7.5	-2.5	-11	17	30.5	34.5	-11.5	26
hsa-miR-377	59	407	415.5	128.5	418.5	1881	1448	-5	39	66	1909	64.5	158	47.5	36	2205.5	1867	29	572.5	788.5	8	743.5	53.5	221	9	27	30.5	11	2	28.5	64	-25.5	32.5	-6.5	20.5	-1	26.5	101.5	55.5	45.5	54	26.5
hsa-miR-378	2829.5	2770	537	6.5	109.5	22	32.5	9	24	32	39.5	21	134.5	-14	1314.5	600	46558.5	13841	1086	7	63	2694	265	1561	55	341	362	497	0.5	1856.5	289.5	64.5	220.5	161	43.5	-0.5	216.5	1918.5	1886	1489.5	1784.5	29840.5
hsa-miR-379	2	5	61.5	-9	3.5	-7	51	-5	5.5	22	30	11	16	1	12.5	34.5	50.5	187	9.5	8.5	10	2	-29.5	56.5	-0.5	4.5	3.5	3	2.5	-0.5	17	-36	7	-4	-25	-10.5	11	31	28.5	5	17.5	-1.5
hsa-miR-380-3p	9	14.5	3	0	4.5	3	7.5	1.5	-1	6.5	26	1	1.5	3	-2.5	15	9.5	3.5	7	-14	-0.5	-9.5	-3	53	0.5	20.5	19	6.5	13	37	0	9	20	7.5	3	5	6	33.5	33	55.5	18	11.5
hsa-miR-380-5p	68.5	24	77.5	13.5	15	3	51.5	9	4	8	18	27	29	7.5	25	24	80	91.5	19.5	8	-20.5	92.5	53.5	194.5	14.5	-11	28.5	-4	7	258.5	78.5	-2	57.5	2	25.5	-0.5	16	236	116.5	55	69.5	33.5
hsa-miR-381	60.5	63.5	79.5	11.5	69.5	64	40.5	5.5	32.5	16	329.5	74	115.5	9.5	36	90.5	132.5	272.5	149.5	26.5	35	2661.5	146	2789	21	85.5	199.5	39.5	56.5	1254.5	232	64	125	-0.5	28.5	31.5	51.5	534	360.5	291.5	208	514.5
hsa-miR-382	13	20	1262.5	2	34.5	9.5	29	11.5	7	10	34	13.5	82	8	10.5	142	46.5	140.5	17	7	-1.5	288	7.5	2267	23	29.5	77.5	178	3.5	1146.5	471	62	112.5	-0.5	14.5	-19.5	44	421.5	276.5	348.5	130	28.5
hsa-miR-383	7.5	6.5	1008	-0.5	13.5	1.5	2.5	13.5	46.5	-1	1.5	3112.5	6	-19	42	8	68	245.5	-1.5	-7	10.5	49562.5	124.5	123.5	10	20.5	14.5	55	-10	6	989	466.5	25	287.5	-1.5	8	16.5	45	1767.5	913	3181	1
hsa-miR-384	16.5	-1.5	28	-7.5	0.5	-6	28	20	5	15	22	3	7.5	17	1.5	2	68.5	28.5	3.5	-3	-9	59	-13.5	104	11	6	1	22	5.5	27	48.5	24.5	58	1.5	5	28.5	-11.5	63	91	16	28	23
hsa-miR-422a	127	67.5	132	42	51.5	147	192.5	13	21.5	-6	110.5	127.5	77	15	446	62	1491.5	4957	230.5	3516.5	20	844.5	145.5	45.5	3.5	1	35.5	119	31.5	220.5	72	20	80.5	17.5	14.5	15.5	67	345.5	223	58.5	148.5	132.5
hsa-miR-422b	5465	3850	10160	266	276	799.5	1467	197	27	21.5	2307	807.5	2939	179	11819.5	416	12621.5	26960	9901	25741	1702.5	42514.5	11963.5	2738.5	1474.5	615.5	1061	4527	14.5	10422.5	2917	3015	2206	699	822.5	332	3290.5	15607	19830.5	6136	10339	17545.5
hsa-miR-423	16271	17199.5	16899	3232	34722.5	23471	64922.5	16.5	228	122.5	38851.5	28589	8179.5	1009	9571.5	26567.5	21721.5	1601	32903.5	5661	85	10171.5	997.5	197	290.5	245	1372.5	346.5	97.5	2684.5	932	263	597	179	192.5	100.5	252	7374.5	6462	1061.5	723.5	315
hsa-miR-424	25	48	107	18.5	83.5	29	52.5	5.5	-5.5	10.5	189.5	69.5	11	-7.5	75	771	185	235	504	30.5	-11.5	59	5.5	102.5	25.5	3	1	28	9.5	23.5	27	23.5	-2.5	10	-26.5	2	7.5	39	130	48	40.5	8.5
hsa-miR-425	23	30.5	403.5	16.5	40.5	41.5	73.5	7.5	6	20	105.5	68	48.5	-15	878	35	13278	8926.5	482	15.5	24	1116	119.5	997	30.5	11.5	65.5	32.5	5.5	480	131.5	26.5	534	-15	43.5	10	57	1455	475.5	505	577.5	1538.5
hsa-miR-7	642	213.5	28	39	37	534	47.5	6	9	48	226	3568.5	76.5	-4	322	742	16959.5	10925.5	98.5	39	4.5	163	27.5	774	0	7.5	11	54.5	1.5	17.5	63.5	66	14.5	-26.5	-3.5	-11.5	-11	42	119.5	35	286.5	9834
hsa-miR-9	9	5.5	-2	-7	-1	-7.5	46.5	10.5	14.5	14	43	6.5	0	-13	5.5	-5	13	166.5	0	6.5	-12	11.5	14	188	11	8	-3.5	-13.5	0.5	114	12	-21	9	16	-29	-27.5	35	28	38.5	44.5	-5	1049
hsa-miR-9*	72	43	281.5	43.5	155.5	294.5	57	8	5.5	51	205.5	80	95.5	26.5	4.5	257.5	188.5	52	152	128	25	437	35.5	155	58	35	70.5	60.5	17	184.5	158	56	79	1	-11	16.5	38.5	69.5	300	51	82	908
hsa-miR-92	15649	19136.5	41659	6771.5	10090.5	5729	16802.5	445	3297	700.5	14498.5	14437	15945.5	2609	19265	12312	38001	21659.5	34011	5287	1148	18954.5	10583	6555.5	3055.5	1531	17747	1550.5	2463.5	7568	8326	2487	3097	1676.5	1062	2626	2345.5	37951	21888	6581	5499	4874
hsa-miR-93	22986.5	10774	37980	3885.5	9241.5	3427.5	9259	153.5	128	70	33031.5	43212.5	7777	4732	18294	12628	31091	23860	14043	1939.5	1013	19426.5	8179.5	2828	1122.5	1022.5	4354.5	2052	197	4740.5	5163.5	2400.5	2697.5	593.5	1321	715	1900.5	17097.5	25284.5	3060.5	4397.5	11468
hsa-miR-95	10	16	5	27	80.5	6	-10	8	-5.5	-5	5	9.5	5.5	-1.5	-9.5	4	17	8.5	6.5	9	8	49	3	313.5	-5	-14	38.5	-39.5	0	6	33	-15.5	17	-12	-1	9	42	25.5	44.5	58.5	71	2
hsa-miR-96	2216.5	1757	3547.5	687	4385.5	6800.5	8812.5	9.5	70.5	64	5120.5	2625.5	673.5	925	383	21793	3193.5	1346	5586.5	6068.5	54.5	2909.5	990	1552	33	24	146.5	45	18.5	1187	370	486.5	369.5	-6	24.5	-3.5	359.5	2502	5946	560	1607.5	324.5
hsa-miR-98	348.5	193	921.5	36.5	597.5	139.5	237.5	41.5	166.5	44.5	117.5	1924	1250.5	42.5	227.5	342	1494	957.5	629	134.5	457	15814.5	1050	9907	90	643.5	1553	167	365.5	14105.5	3230.5	93	328.5	98.5	165.5	101	139	3228.5	2441.5	1116.5	1266.5	2598
hsa-miR-99a	16	356	1935.5	35.5	24.5	114	63.5	-29	10.5	24.5	397.5	155.5	399	22	634.5	219.5	13.5	110.5	1017.5	63.5	54.5	9882.5	1708	5402.5	6.5	6	919	34.5	14.5	7761.5	2249.5	97	22.5	29	29.5	78.5	181	3207	3218.5	324	1389	66.5
hsa-miR-99b	301	4234	16086.5	217	6127	5379	1515.5	233.5	706.5	587.5	6607	1000.5	5107.5	41	5546	5345.5	3918.5	479	12000	4084.5	896	49366	6412	26245.5	1208.5	6111.5	7275	6046.5	266.5	30894	11100.5	1415	4398.5	961.5	298.5	1755	2121	25055.5	36255.5	16968	6515	6
