# Supplementary material for: Statistical Use of Argonaute Expression and RISC Assembly in microRNA Target Identification
Source: PLoS Comput Biol. 2009 Sep 25;5(9):e1000516. doi: 10.1371/journal.pcbi.1000516 (PMC2739424; doi:10.1371/journal.pcbi.1000516)
Supplement: Dataset S1 — Data and statistical codes. Expression data and supporting R codes for Stanhope et al (2009) “Statistical use of Argonaute expression and RISC assembly in microRNA target identification.” (6.80 MB CDX) [file pcbi.1000516.s004.cdx › Source/Madison/pcr.dat]

Well Sample Actin EBNA1 LMP1 EBNA2 LMP2A BZLF1 BARF0 BHRF1 EBNA3A EBNA3B EBNA3C
D9 Normal4013   252000 1.69e+00    5.08 -1.000  217.000    -1.000 -1.00e+00  -1.000 -1.0000 -1.0000 -1.000
A10 Normal4028  4400000 1.34e+00   -1.00 -1.000   -1.000     1.950 -1.00e+00  -1.000 -1.0000 -1.0000 -1.000
D8 Normal4030   417000 1.72e+00    8.97 -1.000   22.900    -1.000  1.31e+01  -1.000 -1.0000 -1.0000 -1.000
B11 Normal4060  2110000 3.15e+00   -1.00 -1.000   -1.000    -1.000  7.14e+00  -1.000 -1.0000 -1.0000 -1.000
E9 Tumor4062  4270000 1.16e+00   -1.00 -1.000   -1.000    -1.000 -1.00e+00  -1.000 -1.0000 -1.0000 -1.000
D11 Normal9766  1800000 1.94e+00   -1.00 -1.000   -1.000     0.386  3.14e+00  -1.000 -1.0000 -1.0000 -1.000
F9 Normal4081  1020000 1.51e+00   -1.00 -1.000   -1.000     0.253 -1.00e+00  -1.000 -1.0000 -1.0000 -1.000
G9 Normal4083  1890000 7.97e-01   -1.00 -1.000   -1.000    -1.000 -1.00e+00  -1.000 -1.0000 -1.0000 -1.000
A12 Normal4098   938000 2.72e+00    5.62 -1.000   -1.000     5.210  1.16e+01  -1.000 -1.0000 -1.0000 -1.000
B10 Tumor4001  3420000 2.66e+03   -1.00  3.310    2.510     0.252  7.39e+05  -1.000  0.4730 -1.0000 -1.000
H10 Tumor4003  2710000 1.13e+00   18.60 -1.000    0.997    -1.000 -1.00e+00  -1.000 -1.0000 -1.0000 -1.000
E8 Tumor4008   537000 2.78e+00   -1.00 -1.000    6.320    -1.000  9.67e+03  -1.000 -1.0000 -1.0000  0.119
F8 Tumor4009 11900000 2.22e+03    2.47 10.500 1070.000  6830.000  2.87e+03 226.000 79.1000  0.7060 10.100
C10 Tumor4010 12300000 1.58e+01   -1.00 -1.000    1.840     0.122  1.25e+02  -1.000 -1.0000 -1.0000 -1.000
B7 Tumor4011  9240000 5.47e+02 4600.00  0.508 1300.000     1.740  2.02e+06  13.600  1.0700  2.4200  0.151
A11 Tumor4014  2290000 2.08e+02    9.61  0.583  247.000    -1.000  1.30e+05  -1.000 -1.0000 -1.0000 -1.000
C8 Tumor4016  8580000 7.30e+03  179.00  0.290 3480.000   115.000  2.09e+06  -1.000  2.0100  0.1110  4.300
D10 Tumor4018  1270000 4.91e+00   -1.00 -1.000   -1.000     0.241  5.24e+04  -1.000 -1.0000 -1.0000 -1.000
A7 Tumor4020  6680000 8.13e+02   99.40  0.276  545.000   127.000  5.06e+05  17.500  3.0900 10.9000  1.200
H9 Tumor4021  6820000 6.71e+02 8730.00  2.280  231.000     0.457  9.22e+04  -1.000 -1.0000 -1.0000  0.729
G8 Tumor4034 11500000 1.01e+03   -1.00  1.420   32.300    50.300  8.84e+05   0.126  2.4700  1.8700  3.720
E7 Tumor4038  1060000 1.19e+02  125.00 -1.000   89.100    -1.000  4.54e+00  -1.000 -1.0000 -1.0000 -1.000
E10 Tumor4044  2950000 1.42e+02   -1.00 -1.000   59.700     9.600  3.38e+05  -1.000 -1.0000 -1.0000 -1.000
F10 Tumor4050  1110000 1.18e+02   -1.00 -1.000    3.990   102.000  8.54e+04  -1.000 -1.0000 -1.0000  0.132
G7 Tumor4051  1950000 6.43e+01   80.80  2.190  187.000   366.000  3.01e+05   9.260 -1.0000  1.2400 -1.000
G10 Tumor4058  4120000 1.05e+03   -1.00  6.170  589.000  1560.000  3.95e+04  -1.000 -1.0000 -1.0000 -1.000
B8 Tumor4059  9490000 1.02e+03   -1.00  0.669   94.100     0.184  9.53e+05  -1.000  0.0977  3.1900 -1.000
C11 Tumor4063   925000 2.48e+00   -1.00 -1.000   15.700     0.547  2.61e+05  -1.000 -1.0000 -1.0000 -1.000
H8 Tumor4066  6690000 1.42e+03   14.90 15.300  273.000   234.000  8.64e+05  15.300  5.3000  2.2200  5.060
C9 Tumor4067  8160000 6.79e+03  443.00 -1.000 1280.000 17200.000  2.75e+04 795.000  7.7200  0.1040 54.900
E11 Tumor4069   429000 5.07e+01   -1.00 -1.000    9.070    69.300  2.00e+05  -1.000 -1.0000 -1.0000  0.255
D7 Tumor4070  2830000 4.86e+02 1970.00 -1.000  779.000    -1.000  2.41e+05  -1.000 -1.0000 -1.0000 -1.000
A9 Tumor4076 18900000 2.36e+04   50.30 43.900 5060.000   221.000  3.10e+06 161.000 41.7000 33.2000 83.800
G11 Tumor4082  3030000 1.25e+03  303.00 -1.000    2.140   106.000  3.91e+05  -1.000 -1.0000 -1.0000 -1.000
B9 Tumor4087 10100000 3.75e+02    9.48  2.610  400.000     9.120  1.40e+06  12.700  2.0600  1.6500  0.752
H11 Tumor4088   542000 1.17e+02   14.50  2.570   24.900     0.474  1.30e+05  -1.000 -1.0000 -1.0000 -1.000
C7 Tumor4089 10800000 3.49e+03   50.10  2.320 1040.000  2290.000  2.13e+06  27.800 25.7000  0.0448 14.300
F11 Tumor4077   240000 1.43e+00   -1.00  0.275   16.200    -1.000  1.50e+05  -1.000 -1.0000 -1.0000 -1.000
H7 Tumor9764  3580000 5.97e+02    8.82  5.430  548.000    54.400  2.32e+06  -1.000  0.5280  0.3240 -1.000
F7 Tumor4073  8380000 1.93e+03    8.67  0.258  428.000    54.700  4.82e+05  -1.000 -1.0000 -1.0000 -1.000
A8 Tumor9784  7140000 6.02e+02   31.30  0.264  989.000  3940.000  2.90e+06 285.000  0.5420  1.3500 -1.000
