# Supplementary material for: Statistical Use of Argonaute Expression and RISC Assembly in microRNA Target Identification
Source: PLoS Comput Biol. 2009 Sep 25;5(9):e1000516. doi: 10.1371/journal.pcbi.1000516 (PMC2739424; doi:10.1371/journal.pcbi.1000516)
Supplement: Dataset S1 — Data and statistical codes. Expression data and supporting R codes for Stanhope et al (2009) “Statistical use of Argonaute expression and RISC assembly in microRNA target identification.” (6.80 MB CDX) [file pcbi.1000516.s004.cdx › Source/Madison/perturb2_dat.dat]

reg.0.ids reg.6.ids reg.6.aic.ids
5 8 20
4 11 22
6 11 26
4 9 20
7 7 23
3 7 21
6 13 25
5 9 18
4 12 23
5 9 23
3 9 23
5 9 25
5 6 19
7 8 22
3 15 27
6 6 17
3 5 17
4 8 17
6 6 18
4 14 28
6 8 26
4 10 19
3 6 16
5 10 19
4 12 18
3 6 19
4 4 18
3 7 22
6 11 25
5 8 18
5 7 23
7 7 19
4 8 24
7 8 23
4 8 22
3 8 21
3 11 25
3 12 20
9 12 24
5 8 27
6 8 17
6 10 25
7 7 17
2 9 25
4 7 22
5 14 30
6 10 22
7 13 23
3 11 24
4 10 20
3 9 18
6 7 23
2 10 24
3 12 19
5 6 21
4 10 28
5 6 17
6 6 14
4 12 23
3 12 19
2 9 23
4 5 14
8 6 17
4 8 18
3 6 21
7 7 20
5 10 22
3 8 17
8 2 18
4 8 23
7 6 15
6 11 22
6 7 16
6 8 26
5 11 23
3 10 30
4 9 23
8 8 17
3 9 23
3 7 21
2 7 25
6 4 18
5 9 15
6 12 25
1 5 14
3 11 25
3 11 19
5 10 22
3 12 29
8 12 23
6 10 22
2 4 14
2 7 24
8 11 25
6 10 20
5 8 24
3 5 13
4 11 22
4 14 28
6 7 23
5 6 12
4 6 22
6 7 19
4 9 19
1 20 33
5 13 26
6 8 25
6 7 13
6 7 21
0 12 32
3 10 17
4 11 24
5 7 18
0 10 22
7 7 20
13 9 22
2 8 20
5 12 20
1 15 27
8 12 24
5 12 21
4 14 28
3 4 14
7 5 18
3 9 19
2 7 24
3 5 14
3 10 19
5 10 24
3 7 17
4 7 17
2 8 20
3 15 24
4 6 19
4 15 26
4 5 15
3 8 23
5 7 23
4 8 32
2 13 27
7 11 27
4 10 19
6 8 18
6 11 29
7 7 22
6 10 19
5 9 20
9 11 20
3 9 21
3 7 23
5 12 16
2 11 25
2 7 25
4 5 15
3 7 17
3 10 26
8 7 14
2 11 25
3 9 21
2 13 32
4 14 26
6 7 19
4 9 24
5 11 21
5 10 23
1 13 23
6 10 21
8 10 19
4 5 14
4 9 20
4 9 19
5 12 22
5 11 23
2 9 29
4 7 18
9 8 17
7 7 24
2 8 14
2 4 18
5 8 21
7 10 16
5 10 21
4 5 22
4 10 23
3 10 15
9 7 18
2 3 16
3 10 27
6 6 23
8 10 24
7 10 28
6 11 22
5 10 17
4 10 23
2 5 16
4 13 24
7 6 18
5 5 21
5 6 17
6 9 26
9 12 22
4 8 23
1 12 27
6 15 27
9 11 21
3 9 22
3 10 25
3 6 17
7 7 24
6 6 17
6 6 14
5 7 19
2 6 14
8 13 26
6 15 31
6 8 17
2 15 34
2 9 20
5 11 20
1 9 21
6 9 21
5 7 16
3 11 32
4 9 16
4 9 16
6 8 18
6 8 18
4 9 24
4 11 25
4 10 25
5 8 20
9 6 20
8 9 26
5 7 13
7 11 24
4 3 13
3 9 22
4 6 22
6 11 25
6 9 22
3 12 26
2 10 24
4 6 17
4 7 25
9 13 26
2 8 19
9 10 27
8 7 17
7 11 25
4 8 24
1 11 25
6 6 16
4 8 22
4 10 21
3 9 20
3 8 18
12 6 20
8 10 18
5 6 19
3 7 21
2 9 23
3 11 21
3 13 21
2 10 24
4 9 24
4 8 22
6 13 24
3 11 22
9 13 25
6 8 21
6 9 25
5 10 22
4 10 20
8 10 19
7 8 19
5 6 18
7 10 18
2 12 18
7 8 19
7 11 29
8 9 22
3 8 17
2 6 17
6 7 20
6 10 18
5 6 12
2 9 18
5 10 21
4 13 19
4 10 22
2 6 18
4 10 24
3 3 13
2 10 22
3 13 23
5 8 18
5 11 22
3 13 29
9 5 19
4 15 24
2 10 14
4 7 16
6 8 20
4 13 22
0 7 17
8 10 20
7 12 24
2 8 18
3 15 24
7 6 22
6 9 23
4 11 20
6 10 18
8 9 20
4 10 18
4 13 29
8 7 18
3 11 23
1 7 19
2 11 23
5 12 23
8 9 19
4 7 15
5 6 19
6 7 19
3 3 19
4 7 16
1 9 15
2 6 17
4 8 19
3 12 22
13 12 24
6 9 18
3 10 25
0 7 13
8 11 26
9 7 17
6 7 25
8 12 26
4 11 25
3 9 17
6 8 19
3 11 25
4 8 23
3 8 23
5 10 21
5 6 23
7 12 23
10 10 21
4 9 20
5 12 22
6 4 17
5 9 22
6 6 16
1 13 25
4 12 22
3 10 17
6 10 24
4 6 16
3 7 18
5 11 18
4 10 17
7 9 16
5 9 21
4 11 25
4 15 25
5 13 26
7 5 11
3 9 20
3 8 20
4 8 19
3 14 25
5 15 32
4 8 28
3 14 28
9 6 19
4 6 17
6 10 19
4 8 26
6 9 20
5 12 24
1 6 23
3 11 24
7 4 24
3 19 32
4 6 15
6 8 19
6 3 16
6 13 25
5 11 21
4 9 18
4 12 28
4 11 24
4 10 22
7 11 24
8 10 19
5 5 20
3 8 21
5 13 27
2 7 21
7 9 19
6 7 14
5 11 17
8 11 23
1 11 31
7 7 21
7 10 19
2 10 22
7 12 26
4 8 18
9 7 20
4 9 19
4 13 24
6 14 26
3 11 26
1 10 25
2 7 16
5 11 23
3 8 19
2 8 20
1 8 16
4 5 18
5 9 25
2 10 18
3 13 20
4 16 30
3 7 21
10 11 20
8 5 20
7 6 18
4 5 19
4 10 18
3 4 15
4 13 26
6 9 27
7 10 22
5 7 19
8 7 20
6 9 20
3 8 19
1 14 17
3 10 27
5 9 19
3 9 21
4 14 23
3 9 21
3 11 23
3 5 20
3 9 20
2 9 18
3 10 22
5 9 21
0 8 20
2 8 16
13 14 25
9 8 16
6 7 17
3 9 19
1 8 19
4 6 20
4 7 13
3 13 22
7 7 18
6 6 22
3 5 14
6 8 17
3 10 20
3 5 21
3 8 24
5 7 24
3 9 19
4 10 30
8 9 22
3 10 22
8 9 27
4 9 22
2 12 22
1 8 17
2 8 18
2 7 18
2 9 25
11 9 22
4 11 30
4 9 20
7 9 19
2 9 19
10 15 26
5 11 18
3 10 22
4 7 21
2 7 19
4 7 23
10 9 21
1 13 25
5 11 23
3 7 23
5 10 21
2 5 19
6 12 24
2 7 21
4 8 20
4 11 22
5 5 13
6 11 21
4 10 22
5 8 20
4 10 21
1 5 18
7 10 21
5 6 15
4 13 23
3 4 18
4 9 26
4 6 16
5 8 22
2 7 20
4 10 23
5 8 23
6 7 19
6 9 24
4 8 21
4 6 16
5 6 24
4 9 22
6 11 27
6 7 18
2 9 26
1 5 23
6 9 20
5 9 17
5 9 17
6 13 23
6 8 23
1 8 19
3 13 25
0 5 19
5 8 16
5 6 16
7 10 17
6 8 17
11 12 29
3 8 20
4 12 28
8 11 27
8 7 19
5 9 25
2 13 17
3 12 22
7 11 27
7 12 23
4 7 22
2 11 28
6 8 24
2 14 23
2 8 21
3 9 20
3 6 19
6 10 16
3 6 22
3 8 19
1 6 17
3 14 27
5 8 18
2 7 19
7 6 20
5 8 23
3 8 21
3 2 10
4 9 25
4 10 27
5 11 20
3 10 23
8 11 24
4 12 21
8 7 24
8 11 23
7 13 24
3 10 21
1 9 19
2 7 19
10 8 24
2 9 23
4 15 30
11 14 24
4 16 22
3 12 24
5 5 19
6 10 27
2 11 22
3 6 20
3 8 18
5 6 21
4 6 13
6 6 17
6 8 18
6 12 20
5 8 20
8 8 22
3 15 22
4 7 19
3 13 27
4 4 14
3 9 22
3 7 18
5 7 18
2 11 21
1 3 22
3 12 22
6 11 28
5 6 20
4 9 23
2 9 23
7 6 14
5 8 17
4 13 22
6 8 23
3 9 19
3 7 18
4 7 24
3 4 25
8 6 23
4 6 21
8 4 10
5 6 18
8 9 24
6 6 16
7 18 25
5 13 27
5 12 26
4 10 23
5 10 23
4 3 15
4 10 23
5 10 25
4 10 20
5 6 20
6 6 27
3 10 21
1 11 25
5 7 15
3 10 19
8 8 19
6 6 20
4 11 25
4 7 23
5 10 24
6 10 26
5 6 15
7 8 16
5 10 24
7 7 18
1 7 14
2 7 14
4 6 26
9 8 23
3 8 25
3 6 18
5 8 26
6 18 31
1 7 19
7 11 27
4 7 18
4 14 25
7 11 28
3 11 22
2 13 24
6 14 26
4 4 12
7 10 16
4 12 23
4 4 15
2 11 22
2 12 23
10 12 24
5 3 14
4 10 23
6 7 13
4 9 26
3 7 22
3 9 21
5 12 21
5 7 19
4 13 23
3 12 25
7 4 16
6 10 23
4 10 28
3 14 27
9 10 18
4 12 29
3 8 24
4 8 18
5 11 22
2 13 25
3 11 22
5 9 20
4 12 30
2 12 26
6 8 20
3 9 20
2 8 18
5 9 15
5 15 33
5 8 18
2 7 17
7 8 17
4 9 19
2 8 20
4 9 26
5 12 22
3 14 27
2 7 24
3 10 27
4 11 34
5 8 22
2 11 24
6 13 24
5 7 20
4 6 13
5 8 20
8 7 27
3 8 29
2 12 22
6 11 33
8 8 20
3 13 25
5 7 20
3 5 15
7 5 18
8 7 20
7 13 21
4 8 23
7 10 19
2 9 17
2 9 19
4 6 21
4 6 13
5 13 19
5 10 22
5 9 24
3 7 17
5 10 29
3 9 27
3 7 23
6 7 16
2 11 20
8 8 15
4 12 24
5 12 31
6 7 22
3 6 23
5 10 19
8 11 24
8 15 28
2 13 20
2 6 22
4 7 19
6 8 22
5 6 19
1 10 23
3 6 21
5 6 15
4 10 20
3 11 25
5 11 17
4 7 17
4 5 15
1 8 20
7 21 29
2 14 19
4 8 21
11 2 12
0 7 22
4 11 27
2 7 18
5 9 27
3 6 30
7 14 25
5 8 20
4 8 25
3 9 24
1 9 19
6 9 20
4 13 24
2 11 23
7 5 16
4 7 22
3 6 15
4 6 15
3 11 24
5 8 17
8 8 22
7 12 21
7 5 17
2 8 13
3 9 21
4 10 19
4 6 17
5 5 18
7 15 25
4 6 15
3 17 29
3 5 10
3 7 15
3 7 22
3 5 18
2 7 20
6 6 12
5 11 25
7 10 23
9 10 26
3 7 20
2 7 19
3 9 16
4 5 19
3 10 19
5 7 16
6 13 27
3 4 17
3 16 25
8 8 20
5 7 23
5 7 29
3 8 18
1 8 17
6 12 24
4 12 22
3 7 13
1 9 27
4 6 14
7 8 16
6 4 19
4 9 21
6 10 17
3 12 21
8 11 16
6 12 25
3 10 20
4 7 21
3 11 20
5 12 22
4 11 21
4 12 22
3 12 25
10 7 25
7 6 17
3 13 29
1 12 29
5 8 20
2 9 19
10 10 25
7 13 25
4 15 25
4 9 25
8 8 22
6 9 27
6 8 15
3 10 26
4 8 19
4 8 20
1 6 18
6 8 19
3 8 22
3 10 18
6 11 24
7 5 14
4 11 21
2 10 20
3 9 24
2 9 16
6 11 23
3 7 18
3 5 18
5 7 16
6 11 19
3 11 31
6 7 12
2 7 25
3 8 22
2 3 16
2 12 23
5 8 30
4 12 24
2 11 26
1 13 27
2 6 21
3 10 22
3 7 19
4 8 17
4 5 15
7 9 25
4 6 23
5 6 20
7 8 23
4 7 15
4 10 19
6 9 23
8 8 23
4 13 22
7 15 28
1 10 24
5 5 20
4 15 27
4 11 22
6 9 21
5 13 25
6 9 18
6 12 22
5 6 20
5 8 19
8 11 17
2 13 23
6 4 18
7 9 21
9 12 21
3 6 19
3 9 22
4 6 16
3 6 19
3 6 12
5 7 24
5 9 26
4 6 14
8 16 21
5 3 22
5 11 17
4 9 19
2 9 21
4 7 24
8 12 22
3 9 20
5 9 28
3 8 17
6 5 22
4 4 22
3 8 25
3 13 22
6 8 19
2 7 22
1 8 17
5 8 24
2 5 15
5 6 22
7 7 18
6 13 22
5 4 16
7 5 22
3 12 28
3 9 15
6 6 17
2 5 12
2 13 25
7 7 26
1 3 17
4 11 19
5 6 20
5 8 20
3 13 23
2 9 22
4 4 15
4 8 25
1 13 23
3 8 21
8 11 23
4 5 19
7 6 14
5 11 22
6 6 15
7 10 22
3 14 25
6 6 18
3 9 24
7 7 24
1 7 21
3 10 24
5 8 19
3 5 15
4 13 28
9 10 26
6 12 24
5 9 20
4 11 22
0 10 19
4 5 20
1 10 21
1 10 23
2 11 21
2 8 21
2 10 23
6 5 20
4 7 22
4 8 21
4 5 17
4 10 26
4 11 22
3 6 20
4 12 26
2 4 17
3 6 18
4 12 28
