# Supplementary material for: Statistical Use of Argonaute Expression and RISC Assembly in microRNA Target Identification
Source: PLoS Comput Biol. 2009 Sep 25;5(9):e1000516. doi: 10.1371/journal.pcbi.1000516 (PMC2739424; doi:10.1371/journal.pcbi.1000516)
Supplement: Dataset S1 — Data and statistical codes. Expression data and supporting R codes for Stanhope et al (2009) “Statistical use of Argonaute expression and RISC assembly in microRNA target identification.” (6.80 MB CDX) [file pcbi.1000516.s004.cdx › Source/Madison/perturb_dat.dat]

reg.0.ids reg.6.ids reg.6.aic.ids
3 12 24
2 14 28
5 12 26
4 14 26
3 9 24
5 8 26
3 7 20
5 16 31
3 14 29
3 13 26
5 9 22
2 8 17
1 11 23
1 12 28
5 6 21
1 9 17
1 12 21
2 14 30
0 12 23
4 9 22
6 13 23
7 10 26
2 8 23
4 15 29
9 10 27
2 13 24
5 12 22
4 12 25
5 14 26
4 15 31
1 11 21
2 12 24
5 13 29
4 12 26
4 11 19
0 12 22
5 10 27
6 11 26
1 10 21
3 22 29
3 11 24
6 11 22
3 12 32
3 11 35
4 7 22
4 12 27
4 9 26
2 15 28
1 11 22
3 7 24
2 8 24
4 12 35
4 12 23
3 12 25
4 12 24
3 12 23
2 6 15
1 12 30
3 14 26
2 15 29
5 11 21
3 7 18
3 6 16
3 16 21
5 11 20
3 13 21
1 6 17
3 9 18
3 8 22
2 10 27
1 9 22
5 14 29
3 15 26
2 18 30
4 14 24
6 18 29
3 8 22
2 17 32
2 10 24
4 11 26
6 12 27
3 6 20
4 9 20
1 10 29
5 11 25
5 13 24
8 10 33
2 6 15
5 8 17
3 12 27
4 12 23
2 6 23
1 12 23
4 14 25
1 16 29
3 9 21
6 7 22
3 13 23
2 7 28
3 11 24
8 12 23
3 14 25
5 8 22
3 18 31
1 10 23
5 12 25
1 6 21
4 10 21
4 13 24
3 8 24
4 11 26
4 14 26
3 14 25
2 12 20
5 6 25
7 8 21
3 8 21
1 15 32
3 14 24
5 11 26
1 10 25
7 8 28
4 6 24
3 16 32
4 14 28
2 9 20
4 18 30
3 13 26
4 12 29
5 5 29
4 13 22
5 17 28
3 10 24
3 13 28
2 11 23
6 10 30
2 9 19
4 10 21
1 16 25
2 14 24
1 10 27
2 17 23
7 16 29
4 14 27
3 9 18
1 14 26
3 8 21
4 5 24
2 11 24
1 15 27
2 8 26
3 17 28
6 6 17
4 15 26
6 12 23
4 16 29
3 11 26
3 8 23
6 21 33
2 11 20
5 15 29
8 13 32
4 8 21
3 9 28
5 6 18
6 10 23
3 23 35
3 12 28
4 10 28
2 7 19
4 14 27
2 9 18
5 13 26
4 10 18
2 13 29
6 9 18
4 16 27
8 8 19
5 10 22
3 7 23
2 11 19
1 11 28
4 10 20
1 12 25
6 10 24
1 12 21
3 9 30
5 11 25
2 14 23
7 7 19
1 14 25
4 13 26
7 8 23
3 12 28
3 16 34
5 9 24
4 10 24
3 11 24
2 20 29
5 15 25
2 11 33
4 12 26
3 9 24
5 9 24
0 14 24
5 8 20
4 8 19
3 10 23
1 7 21
1 13 28
2 7 21
5 12 26
4 12 26
3 8 25
4 11 23
2 20 33
2 8 19
3 8 14
6 9 27
2 10 24
1 14 30
1 12 19
3 16 26
4 8 19
3 9 20
1 16 33
4 18 33
2 9 25
4 13 29
4 14 29
2 17 25
1 18 30
6 14 25
2 7 25
4 10 24
2 13 26
1 13 30
1 13 23
1 15 32
5 8 29
5 8 22
2 12 16
2 12 24
1 17 31
3 5 24
3 8 27
7 5 19
2 10 27
4 18 35
3 9 20
4 10 25
7 9 25
2 12 19
4 15 31
3 9 20
3 12 39
4 13 28
4 10 18
3 11 34
3 11 23
4 20 32
5 13 26
1 7 17
1 15 25
2 6 27
6 9 17
3 12 24
3 17 29
2 8 27
1 17 30
2 18 32
2 9 26
3 10 27
3 16 27
6 10 22
3 13 25
1 17 24
4 10 21
3 7 18
3 11 28
3 10 24
6 8 17
5 11 22
2 12 30
2 14 26
8 7 27
1 10 22
4 13 27
1 12 30
3 10 20
2 13 29
3 6 20
4 12 22
5 14 31
8 13 23
3 15 28
4 11 24
5 14 26
2 12 18
3 9 22
4 14 24
2 16 32
6 8 22
4 9 24
2 13 22
3 16 25
5 11 26
4 9 24
4 9 24
2 15 24
4 15 34
3 12 28
4 11 22
3 6 25
1 9 17
3 16 27
3 12 25
1 7 16
4 12 30
5 11 24
1 15 29
4 11 27
3 10 18
2 12 29
2 17 28
2 18 29
2 12 29
5 12 30
1 8 22
2 11 28
5 13 22
5 10 24
2 12 28
1 11 25
4 17 31
2 15 30
3 10 18
4 11 23
3 6 18
3 8 22
4 13 24
2 10 22
3 13 26
1 7 16
4 10 27
2 18 30
2 8 18
3 10 25
4 13 23
2 8 20
8 17 27
4 9 26
2 14 23
3 7 27
5 13 25
1 11 27
3 16 28
4 13 25
2 11 26
4 5 15
4 11 24
2 9 27
7 4 23
1 17 31
2 11 26
2 8 22
3 14 23
2 9 19
6 6 18
2 9 25
4 13 28
2 18 31
4 13 27
3 7 21
2 6 25
3 14 27
4 9 21
3 13 32
3 6 22
5 12 23
2 14 27
3 10 22
3 15 26
3 8 22
2 12 18
3 16 27
3 14 26
3 13 25
1 11 28
4 17 32
3 14 29
2 10 18
3 13 28
0 13 25
5 12 23
2 11 22
2 16 26
3 14 29
4 10 24
2 15 30
4 14 24
5 14 30
3 11 22
4 11 22
4 9 25
3 10 21
2 8 20
4 13 31
3 10 21
2 17 28
1 14 24
3 9 19
4 14 28
4 13 26
3 6 16
4 17 25
1 8 14
3 10 25
4 10 27
5 8 26
4 8 22
4 7 21
2 7 19
2 11 25
8 10 24
4 7 19
3 9 23
0 10 30
4 14 28
2 13 26
2 14 30
2 7 25
0 12 26
4 14 24
4 11 22
3 6 24
5 13 29
7 8 23
3 11 22
3 10 23
2 14 27
4 15 28
2 10 27
4 18 33
4 6 13
6 7 14
9 7 17
2 15 28
5 12 22
2 17 31
4 7 29
2 9 17
3 10 30
2 9 21
4 5 12
4 10 20
1 8 17
2 8 23
2 11 22
5 16 34
4 11 27
3 10 26
4 14 27
4 9 15
1 10 30
5 11 29
3 12 25
4 7 20
7 15 29
4 15 28
4 11 30
5 12 23
2 11 22
2 8 23
3 11 23
3 10 25
0 7 19
3 17 37
6 13 29
3 8 21
3 10 24
2 15 23
1 18 28
5 13 28
6 11 20
1 12 22
5 16 22
4 12 28
4 17 29
5 12 24
0 8 21
0 11 21
3 5 18
2 13 27
7 8 20
4 9 24
1 10 23
3 14 27
6 16 35
7 10 22
4 15 33
3 12 23
5 12 21
5 9 19
2 10 15
4 12 29
2 14 24
1 10 20
1 12 22
2 13 27
2 12 24
4 11 22
3 11 27
4 12 30
3 9 18
4 12 25
3 12 21
3 13 27
2 14 21
7 13 25
4 15 27
3 13 30
4 9 23
3 10 28
5 6 22
7 13 26
4 11 24
1 8 18
4 8 24
2 19 32
7 8 22
1 14 28
5 6 23
2 13 24
1 7 19
1 13 22
3 8 23
4 9 20
2 12 30
2 12 25
1 9 26
2 7 16
6 7 24
3 11 24
3 8 19
4 18 28
5 18 28
4 12 28
3 9 21
1 12 27
3 11 24
5 13 21
3 8 26
3 13 23
4 11 33
3 12 27
4 15 31
6 15 26
2 12 25
5 6 23
5 9 24
3 11 25
3 9 25
3 8 25
8 11 25
1 10 28
2 9 21
5 9 27
1 11 22
1 19 30
3 15 32
5 12 28
3 12 28
4 7 21
0 6 21
4 7 16
3 7 25
5 15 31
1 17 34
0 9 19
4 12 36
3 13 24
2 13 25
2 13 28
1 16 27
3 15 33
3 10 23
6 12 26
4 10 21
7 11 23
3 11 23
1 14 26
3 12 24
5 12 20
3 13 28
2 12 26
3 16 32
3 7 17
8 11 27
2 13 26
6 14 27
3 15 29
3 14 30
4 14 24
3 10 20
4 15 28
3 12 26
5 13 30
2 21 31
5 11 20
4 11 24
6 11 29
3 11 29
5 15 28
5 12 27
2 11 24
5 8 18
1 5 18
2 17 26
3 14 29
2 10 30
1 16 23
6 10 21
5 7 19
3 10 21
3 17 32
3 9 25
4 17 28
4 12 28
5 10 24
5 9 18
3 11 25
3 9 20
3 15 25
2 7 22
2 9 20
4 19 28
4 8 27
2 9 26
3 14 22
3 12 26
3 16 28
5 17 24
3 17 27
2 12 28
2 14 33
8 6 14
0 11 19
6 10 26
4 8 27
4 8 21
3 11 32
6 10 28
2 16 30
4 7 22
1 10 20
1 14 25
5 14 27
1 12 23
6 20 23
2 6 21
4 7 22
3 8 27
3 14 31
1 14 31
2 7 25
0 13 26
6 13 23
2 11 19
3 14 25
5 12 25
6 17 30
1 14 28
0 11 27
2 11 28
3 14 25
7 14 32
3 11 20
1 18 36
2 9 24
6 11 26
2 12 26
3 10 22
1 12 31
0 12 21
4 15 23
2 13 28
5 15 33
3 17 28
5 12 30
5 16 28
7 12 20
1 15 26
1 17 32
6 8 23
3 7 20
2 12 22
2 15 31
2 9 17
2 14 27
6 15 32
3 4 18
4 13 31
6 9 18
6 11 26
5 8 22
1 8 19
3 11 23
2 18 32
0 10 25
4 12 19
2 11 30
4 9 20
2 9 24
3 13 26
3 8 22
6 14 26
2 6 24
3 13 27
4 9 21
2 11 26
3 13 28
2 7 17
2 13 27
4 10 24
6 9 24
3 10 23
5 14 29
5 7 19
3 18 25
3 17 31
2 8 21
2 10 16
2 11 24
3 11 26
6 11 23
6 11 22
0 11 24
2 11 19
4 16 29
1 4 18
4 9 27
3 10 21
2 11 21
7 7 17
9 13 25
2 12 22
6 16 27
3 11 24
2 8 27
1 12 29
1 14 26
4 15 30
4 11 29
3 12 22
3 11 31
3 12 26
2 18 25
7 9 23
4 17 25
2 15 29
2 13 27
5 14 25
3 14 26
1 8 24
3 9 17
1 7 21
2 7 23
3 14 29
2 10 19
3 12 24
1 9 15
2 7 26
4 15 29
4 11 25
1 11 21
6 8 28
5 6 18
3 9 19
3 10 25
2 15 29
5 17 29
2 16 23
4 10 19
1 15 28
5 14 29
1 8 12
3 10 26
2 11 23
3 11 20
5 14 24
2 13 28
4 9 22
3 9 22
2 14 28
3 17 34
6 7 23
6 7 21
8 9 26
7 12 26
5 8 25
3 18 29
4 11 21
5 10 28
1 12 27
0 14 26
9 7 19
5 7 21
1 12 27
3 13 26
2 10 24
4 18 31
2 12 26
6 11 21
6 18 26
4 17 35
2 12 25
2 7 23
4 11 24
2 10 24
4 12 27
1 13 34
4 13 28
3 13 30
3 14 30
3 14 24
2 13 28
0 9 21
5 12 28
6 11 24
4 11 19
2 15 30
3 17 33
3 11 23
4 9 20
5 13 24
0 13 24
4 6 17
4 11 28
4 18 29
4 12 22
3 12 24
1 16 30
7 6 19
4 7 19
2 15 29
2 14 28
6 10 24
5 5 21
3 9 21
4 8 24
4 13 22
4 6 21
5 9 27
3 10 25
0 5 21
4 13 30
1 12 22
6 12 28
2 13 25
3 16 35
2 15 22
3 10 22
3 19 32
2 9 26
2 12 26
5 8 15
4 7 23
5 16 29
0 11 24
3 16 30
11 8 27
1 9 27
3 13 24
3 11 25
4 11 23
4 18 31
2 13 29
6 9 15
3 12 23
5 8 23
6 14 29
2 9 21
2 16 26
3 6 25
2 14 22
4 7 18
1 12 32
3 12 30
2 9 18
4 10 21
0 9 22
4 7 27
2 11 25
2 14 27
5 16 27
2 7 19
2 13 27
5 3 22
5 13 30
6 8 21
1 9 20
5 11 27
7 7 26
2 13 30
3 7 21
3 16 26
8 8 20
4 13 23
2 10 27
9 11 27
4 10 24
3 8 24
3 13 26
2 15 28
7 9 25
1 13 25
4 6 14
2 13 25
1 11 26
3 7 19
10 3 19
2 13 21
4 11 16
3 9 23
2 17 35
3 8 21
4 15 30
3 10 22
2 18 29
6 16 29
2 14 28
3 12 30
7 12 26
4 7 15
1 13 27
3 12 29
1 15 27
3 12 23
6 6 19
5 12 27
5 10 28
5 10 23
6 17 26
2 10 21
6 14 24
5 12 27
2 12 19
2 12 24
1 12 27
0 13 25
3 6 18
3 8 25
1 18 28
4 12 29
4 8 20
2 13 25
3 9 24
3 14 31
4 9 29
0 16 27
1 13 19
4 7 19
5 7 16
2 11 21
4 16 23
3 12 35
1 10 27
4 14 29
5 14 24
3 13 15
3 11 20
6 7 18
0 11 26
2 10 18
3 13 26
5 22 32
3 14 26
2 10 20
2 9 24
8 12 29
4 8 22
1 13 20
3 10 18
1 10 21
3 9 23
6 13 27
5 7 19
3 17 34
0 13 26
5 10 20
3 12 27
5 10 24
6 9 26
0 14 27
4 17 30
2 12 31
2 16 29
2 14 24
2 16 34
