# Supplementary material for: Statistical Use of Argonaute Expression and RISC Assembly in microRNA Target Identification
Source: PLoS Comput Biol. 2009 Sep 25;5(9):e1000516. doi: 10.1371/journal.pcbi.1000516 (PMC2739424; doi:10.1371/journal.pcbi.1000516)
Supplement: Dataset S1 — Data and statistical codes. Expression data and supporting R codes for Stanhope et al (2009) “Statistical use of Argonaute expression and RISC assembly in microRNA target identification.” (6.80 MB CDX) [file pcbi.1000516.s004.cdx › Source/Madison/regression_analysis.R]

# These switches determine whether the randomization tests are to be run.

perturb.test = FALSE
perturb.test2 = FALSE   


# Loading data and R libraries, setting up control covariates.

library(MASS)

dat.rma <- read.table('gene_concentrations.dat',header=TRUE)
row.names(dat.rma) <- dat.rma$probeid
nc.rma <- ncol(dat.rma)

ind.rma <- c(11,12,13,14,15,16,2,17,18,19,20,21,3,4,22,23,24,25,26,27,28,
	     5,29,30,31,32,33,34,8,35,9,36,37,38,10,6,40,7,41,39,42)
normal <- c(FALSE,TRUE,FALSE,FALSE,FALSE,FALSE,TRUE,FALSE,FALSE,FALSE,
            FALSE,FALSE,TRUE,TRUE,FALSE,FALSE,FALSE,FALSE,FALSE,FALSE,
            FALSE,TRUE,FALSE,FALSE,FALSE,TRUE,FALSE,FALSE,TRUE,FALSE,
	    TRUE,FALSE,FALSE,FALSE,FALSE,TRUE,FALSE,TRUE,FALSE,FALSE,
	    FALSE)
tumor <- c(TRUE,FALSE,TRUE,TRUE,TRUE,TRUE,FALSE,TRUE,TRUE,TRUE,
           TRUE,TRUE,FALSE,FALSE,TRUE,TRUE,TRUE,TRUE,TRUE,TRUE,
           TRUE,FALSE,TRUE,TRUE,TRUE,FALSE,TRUE,TRUE,FALSE,TRUE,
	   FALSE,TRUE,TRUE,TRUE,TRUE,FALSE,TRUE,FALSE,TRUE,TRUE,
	   TRUE)

dat.mirna <- read.table('microRNAraw.dat',header=TRUE)
row.names(dat.mirna) <- dat.mirna$microRNA
ind.mirna <- c(33,2,37,29,34,25,5,12,27,13,23,14,7,10,30,26,15,16,35,
	       36,38,11,17,28,39,18,24,41,6,19,8,32,20,42,9,4,31,3,40,21,22)

dat.pcr <- read.table('pcr.dat',header=TRUE)
EBNA1 <- dat.pcr$EBNA1[ind.rma-1]
actin <- dat.pcr$Actin[ind.rma-1] / 100000000
n.ebna1 <- EBNA1 / actin

load('miRNA_matrix_gene_conc_tarbase.Rdata')
load('mRNA_matrix_gene_conc_tarbase.Rdata')

target.dat <- read.table('tarbase_targets.dat',header=TRUE)

# Ago1 (EIF2C1)
Ago1.1 <- dat.rma['218287_s_at',ind.rma]
Ago1.2 <- dat.rma['222576_s_at',ind.rma]
Ago1.a <- (Ago1.1+Ago1.2) 
Ago1 <- c(1:41)
for (i in 1:41)  {
	Ago1[i] <- (Ago1.a)[[i]]
	}

# Ago2 (EIF2C2)
Ago2.1 <- dat.rma['1562865_at',ind.rma]
Ago2.2 <- dat.rma['213310_at',ind.rma]
Ago2.3 <- dat.rma['222294_s_at',ind.rma]
Ago2.4 <- dat.rma['225569_at',ind.rma]
Ago2.5 <- dat.rma['225827_at',ind.rma]
Ago2.6 <- dat.rma['229841_at',ind.rma]
Ago2.7 <- dat.rma['235766_x_at',ind.rma]
Ago2.a <- (Ago2.1+Ago2.2+Ago2.3+Ago2.4+Ago2.5+Ago2.6+Ago2.7) 
Ago2 <- c(1:41)
for (i in 1:41)  {
	Ago2[i] <- (Ago2.a)[[i]]
	}

# Ago3 (EIF2C3)
Ago3.1 <- dat.rma['219426_at',ind.rma]
Ago3 <- c(1:41)
for (i in 1:41)  {
	Ago3[i] <- (Ago3.1)[[i]]
	}

# Ago4 (EIF2C4)
Ago4.1 <- dat.rma['1569408_at',ind.rma]
Ago4.2 <- dat.rma['219190_s_at',ind.rma]
Ago4.3 <- dat.rma['222842_at',ind.rma]
Ago4.4 <- dat.rma['227930_at',ind.rma]
Ago4.a <- (Ago4.1+Ago4.2+Ago4.3+Ago4.4) 
Ago4 <- c(1:41)
for (i in 1:41)  {
	Ago4[i] <- (Ago4.a)[[i]]
	}

# Ago Total Concentration
Ago <- Ago1 + Ago2 + Ago3 + Ago4


# Total miRNA, mRNA expressions
tot.mirna <- c(1:41)
for (j in 1:41)  {
	tot.mirna[j] <- apply(dat.mirna[,ind.mirna],2,sum)[[j]]
	}
avg.mrna <- c(1:41)
for (j in 1:41)  {
	avg.mrna[j] <- apply(dat.rma[,ind.rma],2,sum)[[j]]
	}


#  Setting up result variables and performing the data analysis.

reg.0.est <- c(1:99)
reg.0.t <- c(1:99)
reg.0.p <- c(1:99)
reg.0.r2 <- c(1:99)
reg.0.adjr2 <- c(1:99)
reg.0.resid <- matrix(rep(c(1:41),99),nrow=99,ncol=41)
reg.0.pred <- matrix(rep(c(1:41),99),nrow=99,ncol=41)
qq.0 <- c(1:99)
reg.0.pcors <- c(1:99)
reg.0.aic <- c(1:99)
reg.0.bic <- c(1:99)

reg.6.est <- c(1:99)
reg.6.t <- c(1:99)
reg.6.p <- c(1:99)
reg.6.r2 <- c(1:99)
reg.6.adjr2 <- c(1:99)
reg.6.resid <- matrix(rep(c(1:41),99),nrow=99,ncol=41)
reg.6.pred <- matrix(rep(c(1:41),99),nrow=99,ncol=41)
qq.6 <- c(1:99)
reg.6.pcors <- c(1:99)
reg.6.aic <- c(1:99)
reg.6.bic <- c(1:99)

reg.6.aic.r2 <- c(1:99)
reg.6.aic.adjr2 <- c(1:99)
reg.6.aic.p <- c(1:99)
reg.6.aic.est <- c(1:99)

for (j in 1:99)  {

    # Getting the variables for the ith m/miRNA pair.

    print(paste(target.dat$miRNA[j],target.dat$Gene[j]))

    miRNA <- miRNA.matrix[j,]
    mRNA <- mRNA.matrix[j,]
    alt.miRNA <- tot.mirna - miRNA
    for (k in 1:41)  {
	if (mRNA[k] <= 0)  mRNA[k] = 0.0001
	if (miRNA[k] <= 0)  miRNA[k] = 0.0001
	if (alt.miRNA[k] <= 0)  alt.miRNA[k] = 0.0001
	}

    l.mrna <- log(mRNA)
    l.ebna1 <- log(n.ebna1) 
    l.avg.mrna <- log(avg.mrna) 
    l.ago2 <- log(Ago2) 
    l.ago134 <- log(Ago1+Ago3+Ago4) 
    l.alt.mirna <- log(alt.miRNA) 
    l.mirna <- log(miRNA) 
    l.ago2.alt.mirna <- log(Ago2)*log(alt.miRNA)
    l.ago134.alt.mirna <- log(Ago1+Ago3+Ago4)*log(alt.miRNA) 
    l.ago2.mirna <- log(Ago2)*log(miRNA) 
    l.ago134.mirna <- log(Ago1+Ago3+Ago4)*log(miRNA)
    l.ago2.ago134.mirna <- (log(Ago2) - log(Ago1+Ago3+Ago4))*log(miRNA)

    # Doing a marginal m/miRNA expression level comparison.

    reg.0 <- lm(l.mrna ~ 1 + l.mirna)
    reg.0.resid[j,] <- reg.0$residuals
    reg.0.pred[j,] <- reg.0$fitted
    qq.resid <- sort(reg.0$residuals)
    qq.norm <- qnorm(((1:41)-0.5)/41)
    qq.0[j] <- cor(qq.resid,qq.norm)
    reg.0.est[j] <- summary(reg.0)$coefficients[2,1]
    reg.0.t[j] <- summary(reg.0)$coefficients[2,3]
    if (reg.0.est[j] < 0)  {
	reg.0.p[j] <- summary(reg.0)$coefficients[2,4] / 2.0
	}
    else  {
	reg.0.p[j] <- 1.0 - (summary(reg.0)$coefficients[2,4] / 2.0)
	}
    reg.0.r2[j] <- summary(reg.0)$r.squared
    reg.0.adjr2[j] <- summary(reg.0)$adj.r.squared
    reg.0.aic[j] <- AIC(reg.0)
    reg.0.bic[j] <- AIC(reg.0,k=41)
    reg.0.pcors[j] <- cor(l.mrna,l.mirna)

    # Doing a m/miRNA expression level comparison that compensates for biological
    # and idiosyncratic covariates.

    reg.6 <- lm(l.mrna ~ 1 + tumor + l.ebna1 + l.avg.mrna + l.ago2 + l.ago134 + l.alt.mirna + l.mirna + l.ago2.alt.mirna + l.ago134.alt.mirna + l.ago2.mirna + l.ago134.mirna)
    reg.6.resid[j,] <- reg.6$residuals
    reg.6.pred[j,] <- reg.6$fitted
    qq.resid <- sort(reg.6$residuals)
    qq.norm <- qnorm(((1:41)-0.5)/41)
    qq.6[j] <- cor(qq.resid,qq.norm)
    reg.6.est[j] <- summary(reg.6)$coefficients[11,1]
    reg.6.t[j] <- summary(reg.6)$coefficients[11,3]
    if (reg.6.est[j] < 0)  {
	reg.6.p[j] <- summary(reg.6)$coefficients[11,4] / 2.0
	}
    else  {
	reg.6.p[j] <- 1.0 - (summary(reg.6)$coefficients[11,4] / 2.0)
	}
    reg.6.r2[j] <- summary(reg.6)$r.squared
    reg.6.adjr2[j] <- summary(reg.6)$adj.r.squared
    reg.6.aic[j] <- AIC(reg.6)
    reg.6.bic[j] <- AIC(reg.6,k=log(41))
    mod.mrna <- lm(l.mrna ~ 1 + tumor + l.ebna1 + l.avg.mrna + l.ago2 + l.ago134 + l.alt.mirna + l.mirna + l.ago2.alt.mirna + l.ago134.alt.mirna + l.ago134.mirna)
    mod.mirna <- lm(l.ago2.mirna ~ 1 + tumor + l.ebna1 + l.avg.mrna + l.ago2 + l.ago134 + l.alt.mirna + l.mirna + l.ago2.alt.mirna + l.ago134.alt.mirna + l.ago134.mirna)
    reg.6.pcors[j] <- cor(mod.mrna$residuals,mod.mirna$residuals)

    # Performing the AIC model simplification.

    reg.6.aic <- stepAIC(reg.6,scope=reg.6,trace=FALSE)
    reg.6.aic.r2[j] <- summary(reg.6.aic)$r.squared
    reg.6.aic.adjr2[j] <- summary(reg.6.aic)$adj.r.squared
    t <- summary(reg.6.aic)$coefficients
    t.ind <- rownames(t) == 'l.ago2.mirna'
    if (sum(t.ind) == 1)  {
        reg.6.aic.est[j] <- t[t.ind,1]
	if (t[t.ind,1] < 0)  {
		reg.6.aic.p[j] <- t[t.ind,4] / 2.0
		}
	else  {
		reg.6.aic.p[j] <- 1.0 - (t[t.ind,4] / 2.0)
		}
	}
    else  {
        reg.6.aic.est[j] <- -13
	reg.6.aic.p[j] <- -1
	}
    }

# write a R data file containing the results of the analysis.

out.dat <- data.frame(target.dat$Gene,target.dat$miRNA,
                      reg.0.est,reg.0.t,reg.0.p,reg.0.r2,reg.0.adjr2,
                      reg.6.est,reg.6.t,reg.6.p,reg.6.r2,reg.6.adjr2,
                      reg.6.aic.est,reg.6.aic.p,reg.6.aic.r2,reg.6.aic.adjr2)
save(out.dat,file='results.Rdata')


# Performing the random pairs randomization

if (perturb.test == TRUE)  {

        # random pairs randomization results

	reg.0.ids <- c(1:1000)
	reg.6.ids <- c(1:1000)
	reg.6.aic.ids <- c(1:1000)

        # allocating space for iteration results

	reg.0.p.shuff <- c(1:99)
	reg.6.p.shuff <- c(1:99)
	reg.6.aic.shuff <- c(1:99)

        # performing the iterations.

	for (i in 1:1000)  {
		for (j in c(1:99))  {

                        # resampling the ith m/miRNA pair and assembling the covariates

			chk <- 1
			while (chk > 0)  {
				j0.miRNA <- sample(c(1:99),size=1)
				j0.mRNA <- sample(c(1:99),size=1)

				mRNA.name <- target.dat$Gene[j0.mRNA]
				miRNA.name <- target.dat$miRNA[j0.miRNA]

                                chk <- sum((target.dat$Gene == mRNA.name) & 
                                           (target.dat$miRNA == miRNA.name))
				}

			miRNA <- miRNA.matrix[j0.miRNA,]
			mRNA <- mRNA.matrix[j0.mRNA,]
			alt.miRNA <- tot.mirna - miRNA
			for (k in 1:41)  {
				if (mRNA[k] <= 0)  mRNA[k] = 0.0001
				if (miRNA[k] <= 0)  miRNA[k] = 0.0001
				if (alt.miRNA[k] <= 0)  alt.miRNA[k] = 0.0001
				}

    			l.mrna <- log(mRNA)
    			l.ebna1 <- log(n.ebna1) 
    			l.avg.mrna <- log(avg.mrna) 
    			l.ago2 <- log(Ago2) 
    			l.ago134 <- log(Ago1+Ago3+Ago4) 
    			l.alt.mirna <- log(alt.miRNA) 
    			l.ago2.alt.mirna <- log(Ago2)*log(alt.miRNA)
    			l.ago134.alt.mirna <- log(Ago1+Ago3+Ago4)*log(alt.miRNA) 
			l.mirna <- log(miRNA) 
			l.ago2.mirna <- log(Ago2)*log(miRNA) 
			l.ago134.mirna <- log(Ago1+Ago3+Ago4)*log(miRNA)
    			l.ago2.ago134.mirna <- (log(Ago2) - log(Ago1+Ago3+Ago4))*log(miRNA)

                        # evaluating the perturbed ith m/miRNA pair

	    		reg.0 <- lm(l.mrna ~ 1 + l.mirna)
    			reg.0.est <- summary(reg.0)$coefficients[2,1]
		    	if (reg.0.est < 0)  {
				reg.0.p.shuff[j] <- summary(reg.0)$coefficients[2,4] / 2.0
				}
    			else  	{
				reg.0.p.shuff[j] <- 1.0 - (summary(reg.0)$coefficients[2,4] / 2.0)
				}

	    		reg.6 <- lm(l.mrna ~ 1 + tumor + l.ebna1 + l.avg.mrna + l.ago2 + l.ago134 + l.alt.mirna + l.mirna + l.ago2.alt.mirna + l.ago134.alt.mirna + l.ago2.mirna + l.ago134.mirna)
    			reg.6.est <- summary(reg.6)$coefficients[11,1]
    			if (reg.6.est < 0)  {
				reg.6.p.shuff[j] <- summary(reg.6)$coefficients[11,4] / 2.0
				}
    			else  	{
				reg.6.p.shuff[j] <- 1.0 - (summary(reg.6)$coefficients[11,4] / 2.0)
				}

    			reg.6.aic <- stepAIC(reg.6,scope=reg.6,trace=FALSE)
    			t <- summary(reg.6.aic)$coefficients
    			t.ind <- rownames(t) == 'l.ago2.mirna'
    			if (sum(t.ind) == 1)  {
        			reg.6.aic.shuff[j] <- t[t.ind,1]
				}
    			else  {
        			reg.6.aic.shuff[j] <- -13
				}

			}

                # determinating the number of incorrectly identified pairs

		reg.0.ids[i] <- sum(reg.0.p.shuff < 0.05)
		reg.6.ids[i] <- sum(reg.6.p.shuff < 0.05)
		reg.6.aic.ids[i] <- sum((reg.6.aic.shuff < 0) & (reg.6.aic.shuff != -13.0))

                # keeping track of the perturbations

		print(paste('Perturb',i,reg.0.ids[i],reg.6.ids[i],reg.6.aic.ids[i]))
		}

        # setting up the results and saving them in an R data file

	perturb.dat <- data.frame(reg.0.ids,reg.6.ids,reg.6.aic.ids)
	write.table(perturb.dat,file='perturb_dat.dat',quote=FALSE,row.names=FALSE,col.names=TRUE)
	}


# Performing the no targeting null randomization

if (perturb.test2 == TRUE)  {

        # no targeting null randomization results

	reg.0.ids <- c(1:1000)
	reg.6.ids <- c(1:1000)
	reg.6.aic.ids <- c(1:1000)

        # allocating space for iteration results

	reg.0.p.shuff <- c(1:99)
	reg.6.p.shuff <- c(1:99)
	reg.6.aic.shuff <- c(1:99)

        # performing the iterations.

	for (i in 1:1000)  {
		for (j in c(1:99))  {

                        # resampling the ith m/miRNA pair and assembling the covariates

			miRNA <- miRNA.matrix[j,]
			mRNA <- mRNA.matrix[j,]
			alt.miRNA <- tot.mirna - miRNA
			for (k in 1:41)  {
				if (mRNA[k] <= 0)  mRNA[k] = 0.0001
				if (miRNA[k] <= 0)  miRNA[k] = 0.0001
				if (alt.miRNA[k] <= 0)  alt.miRNA[k] = 0.0001
				}

    			l.mrna <- log(mRNA)
    			l.ebna1 <- log(n.ebna1) 
    			l.avg.mrna <- log(avg.mrna) 
    			l.ago2 <- log(Ago2) 
    			l.ago134 <- log(Ago1+Ago3+Ago4) 
    			l.alt.mirna <- log(alt.miRNA) 
    			l.ago2.alt.mirna <- log(Ago2)*log(alt.miRNA)
    			l.ago134.alt.mirna <- log(Ago1+Ago3+Ago4)*log(alt.miRNA) 

			miRNAprime <- sample(miRNA,41,replace=FALSE)

			l.mirna <- log(miRNAprime) 
			l.ago2.mirna <- log(Ago2)*log(miRNAprime) 
			l.ago134.mirna <- log(Ago1+Ago3+Ago4)*log(miRNAprime)
    			l.ago2.ago134.mirna <- (log(Ago2) - log(Ago1+Ago3+Ago4))*log(miRNAprime)

                        # evaluating the perturbed ith m/miRNA pair

	    		reg.0 <- lm(l.mrna ~ 1 + l.mirna)
    			reg.0.est <- summary(reg.0)$coefficients[2,1]
		    	if (reg.0.est < 0)  {
				reg.0.p.shuff[j] <- summary(reg.0)$coefficients[2,4] / 2.0
				}
    			else  	{
				reg.0.p.shuff[j] <- 1.0 - (summary(reg.0)$coefficients[2,4] / 2.0)
				}

	    		reg.6 <- lm(l.mrna ~ 1 + tumor + l.ebna1 + l.avg.mrna + l.ago2 + l.ago134 + l.alt.mirna + l.mirna + l.ago2.alt.mirna + l.ago134.alt.mirna + l.ago2.mirna + l.ago134.mirna)
    			reg.6.est <- summary(reg.6)$coefficients[11,1]
    			if (reg.6.est < 0)  {
				reg.6.p.shuff[j] <- summary(reg.6)$coefficients[11,4] / 2.0
				}
    			else  	{
				reg.6.p.shuff[j] <- 1.0 - (summary(reg.6)$coefficients[11,4] / 2.0)
				}

    			reg.6.aic <- stepAIC(reg.6,scope=reg.6,trace=FALSE)
    			t <- summary(reg.6.aic)$coefficients
    			t.ind <- rownames(t) == 'l.ago2.mirna'
    			if (sum(t.ind) == 1)  {
        			reg.6.aic.shuff[j] <- t[t.ind,1]
				}
    			else  {
        			reg.6.aic.shuff[j] <- -13
				}
			}

                # determinating the number of incorrectly identified pairs

		reg.0.ids[i] <- sum(reg.0.p.shuff < 0.05)
		reg.6.ids[i] <- sum(reg.6.p.shuff < 0.05)
		reg.6.aic.ids[i] <- sum((reg.6.aic.shuff < 0) & (reg.6.aic.shuff != -13.0))

                # keeping track of the perturbations

		print(paste('Perturb',i,reg.0.ids[i],reg.6.ids[i],reg.6.aic.ids[i]))
		}

        # setting up the results and saving them in an R data file

	perturb2.dat <- data.frame(reg.0.ids,reg.6.ids,reg.6.aic.ids)
	write.table(perturb2.dat,file='perturb2_dat.dat',quote=FALSE,row.names=FALSE,col.names=TRUE)
	}
