# Supplementary material for: Statistical Use of Argonaute Expression and RISC Assembly in microRNA Target Identification
Source: PLoS Comput Biol. 2009 Sep 25;5(9):e1000516. doi: 10.1371/journal.pcbi.1000516 (PMC2739424; doi:10.1371/journal.pcbi.1000516)
Supplement: Dataset S1 — Data and statistical codes. Expression data and supporting R codes for Stanhope et al (2009) “Statistical use of Argonaute expression and RISC assembly in microRNA target identification.” (6.80 MB CDX) [file pcbi.1000516.s004.cdx › Source/Madison/tarbase_targets.dat]

miRNA		Gene			Probes	TSites	Reference			Screened	Upstream	Downstream
miR-124		'Mtpn'			'224656_s_at'	1	'Krek et al, 2005 TR *' 	'hsa-miR-124a'	-	-
miR-375		'Mtpn'			'224656_s_at'	1	'Poy et al, 2004 TR *' 		'hsa-miR-375'	-	-
let-7b		'Mtpn'			'224656_s_at'	-	'Krek et al, 2005 TR *' 	'hsa-let-7b'	-	-
let-7b		'Lin28'			'219823_at'	1	'Kiriakidou et al, 2004 TR *' 	'hsa-let-7b'	-	-
miR-141 	'Clock'			'230657_at, 204980_at, 217563_at'	1	'Kiriakidou et al, 2004 TR *' 	'hsa-miR-141'	?	?
miR-24		'MAPK14'		'210449_x_at, 211087_x_at, 211561_x_at, 202530_at'	1	'Kiriakidou et al, 2004 TR *' 	'hsa-miR-24'	?	?
miR-145		'FLJ21308 (PARP8)'	'219033_at, 229264_at'	1	'Kiriakidou et al, 2004 TR *' 	'hsa-miR-145'	-	-
miR-23a		'FLJ13158 (PARP8)'	'219033_at, 229264_at'	1	'Kiriakidou et al, 2004 TR *' 	'hsa-miR-23a'	-	-
let-7e		'SMC1L1'		'239688_at, 244150_at, 1555677_s_at, 201589_at, 217555_at'	1	'Kiriakidou et al, 2004 TR *' 	'hsa-let-7e'	?	?
miR-15		'DMTF1'			'203301_s_at'	1	'Kiriakidou et al, 2004 TR *' 	'hsa-miR-15a'	-	-
miR-16		'CGI-38'		'218876_at'	1	'Kiriakidou et al, 2004 TR *' 	'hsa-miR-16'	-	-
miR-199b	'LAMC2'			'202267_at, 207517_at'	1	'Kiriakidou et al, 2004 TR *' 	'hsa-miR-199b'	?	?
miR-103-1	'FBXW1B (FBXW11)'	'209455_at, 209456_s_at'	1	'Kiriakidou et al, 2004 TR *' 	'hsa-miR-103'	?	?
miR-23		'HES1 (Y07572)'		'203393_at, 203394_s_at, 203395_s_at'	1	'Kawasaki et al, 2005 TR' 	'hsa-miR-23a'	?	?
miR-20		'E2F1'			'2028_s_at, 204947_at'	2	'ODonnell et al, 2005 TR *' 	'hsa-miR-20'	?	?
miR-17-5p	'E2F1'			'2028_s_at, 204947_at'	2	'ODonnell et al, 2005 TR *' 	'hsa-miR-17-5p'	?	?
miR-196		'HOXA7'			'206847_s_at, 206848_at'	4	'Yekta et al, 2004 TR' 		'hsa-miR-196a'	-	-
miR-30a-3p	'vezatin'		'207263_x_at, 223089_at, 223090_x_at, 223675_s_at'	-	'Nakamoto et al, 2005 TR *'	'hsa-miR-30a-3p'	-	-
miR-196		'HOXC8'			'221350_at'	-	'Yekta et al, 2004 TR' 		'hsa-miR-196a'	-	-
miR-196		'HOXD8'			'231906_at'	-	'Yekta et al, 2004 TR' 		'hsa-miR-196a'	-	-
miR-143		'ERK5 (MAPK7)'		'35617_at, 207292_s_at'	2	'Esau et al, 2004 TR' 		'hsa-miR-143'	?	?
miR-1		'Hand2'			'220480_at'	1	'Zhao et al, 2005 TR *' 	'hsa-miR-1'	-	-
miR-1		'TMSB4X'		'210795_s_at'	1	'Zhao et al, 2005 TR *' 	'hsa-miR-1'	-	-
miR-23		'POU4F2'		'207725_at'	4	'Lewis et al, 2003 TR *' 	'hsa-miR-23a'	-	-
miR-101		'Enx-1 (EXH1,2)'	'203249_at, 211310_at, 239197_s_at, 239198_at, 32259_at, 203358_s_at'	2	'Lewis et al, 2003 TR *' 	'hsa-miR-101'	-	-
miR-101		'MYCN'			'242026_at, 209756_s_at, 209757_s_at, 211377_x_at, 234276_at'	2	'Lewis et al, 2003 TR *' 	'hsa-miR-101'	-	-
miR-19a		'PTEN'			'204053_x_at, 204054_at, 211711_s_at, 217492_s_at, 222176_at, 225363_at, 227469_at, 228006_at, 233254_x_at, 233314_at, 240964_at'	 3	 'Lewis et al, 2003 TR *' 	 'hsa-miR-19a'	?	? 
miR-34		'DLL1'			'224215_s_at, 227938_s_at'	3	'Lewis et al, 2003 TR *' 	'hsa-miR-34c'	?	?
miR-34		'Notch1'		'231660_at, 218902_at, 223508_at'	3	'Lewis et al, 2003 TR *' 	'hsa-miR-34c'	?	?
miR-1b		'G6PD'			'202275_at'	3	'Lewis et al, 2003 TR *' 	'hsa-miR-1'	-	-
miR-1b		'BDNF'			'239367_at, 244503_at, 1565265_at, 1567359_at, 1567575_at, 1567576_at, 206382_s_at'	3	'Lewis et al, 2003 TR *' 	'hsa-miR-1'	?	?
miR-130		'MCSF (CSF1)'		'207082_at, 209716_at, 210557_x_at, 211839_s_at'	2	'Lewis et al, 2003 TR *' 	'hsa-miR-130a, -130b'	-	-
miR-26		'SMAD1'			'227798_at, 208015_at, 210993_s_at'	2	'Lewis et al, 2003 TR *' 	'hsa-miR-26a, -26b'	?	?
miR-23a		'CXCL12'		'203666_at, 209687_at'	3	'Lewis et al, 2003 TR *' 	'hsa-miR-23a'	-	-
let-7		'KRAS'			'204009_s_at, 204010_s_at, 214352_s_at, 1559203_s_at, 1559204_x_at'	8	'Johnson et al, 2005 TR' 	'hsa-let-7a, -7b, -7c, -7d, -7e, -7f' 	?	?
let-7		'NRAS'			'202647_s_at'	9	'Johnson et al, 2005 TR'  	'hsa-let-7a, -7b, -7c, -7d, -7e, -7f' 	?	?
miR-375		'Jak2'			'205841_at, 205842_s_at, 1562031_at'	-	'Krek et al, 2005 TR *' 	'hsa-miR-375'	?	?
miR-375		'C1qbp'			'208910_s_at, 214214_s_at, 1556088_at'	-	'Krek et al, 2005 TR *' 	'hsa-miR-375'	-	-
miR-375		'Usp1'			'202412_s_at, 202413_s_at'	-	'Krek et al, 2005 TR *'		'hsa-miR-375'	-	-
miR-375		'Adipor2'		'201346_at'	-	'Krek et al, 2005 TR *'		'hsa-miR-375'	-	-
miR-124		'MAPK14'		'210449_x_at, 211087_x_at, 211561_x_at, 202530_at'	-	'Krek et al, 2005 TR *' 	'hsa-miR-124a'	?	?
miR-15		'BCL2'			'237837_at, 244035_at, 203684_s_at, 203685_at, 207004_at, 207005_s_at'	1	'Cimmino et al, 2005 TR *'	'hsa-miR-15a'	?	?
miR-16		'BCL2'			'237837_at, 244035_at, 203684_s_at, 203685_at, 207004_at, 207005_s_at'	1	'Cimmino et al, 2005 TR *' 	'hsa-miR-16'	?	?
miR-30a-3p	'tmem2'			'218113_at'	-	'Nakamoto et al, 2005 TR *'	'hsa-miR-30a-3p'	-	-
miR-30a-3p	'thbs1'			'215775_at, 235086_at, 239336_at, 201107_s_at, 201108_s_at, 201109_s_at, 201110_s_at'	-	'Nakamoto et al, 2005 TR *'	'hsa-miR-30a-3p'	?	?
miR-30a-3p	'slc7a6'		'203578_s_at, 203579_s_at, 203580_s_at'	-	'Nakamoto et al, 2005 TR *'	'hsa-miR-30a-3p'	-	-
miR-30a-3p	'pro2730 (TMEM113)'	'201934_at'	-	'Nakamoto et al, 2005 TR *'	'hsa-miR-30a-3p'	-	-
miR-30a-3p	'tuba3'			'209118_s_at'	-	'Nakamoto et al, 2005 TR *'	'hsa-miR-30a-3p'	-	-
miR-30a-3p	'cyr61'			'210764_s_at, 201289_at'	-	'Nakamoto et al, 2005 TR *'	'hsa-miR-30a-3p'	-	-
miR-30a-3p	'cdk6'			'207143_at, 224847_at, 224848_at, 224851_at, 231198_at, 235287_at, 243000_at'	-	'Nakamoto et al, 2005 TR *'	'hsa-miR-30a-3p'	?	?
miR-132		'RICS/p250GAP'		'203431_s_at, 210791_s_at, 229648_at, 242196_at'	1	'Vo et al, 2005 TR'		'hsa-miR-132'	-	-
miR-223		'NFIA'			'224970_at, 224975_at, 224976_at, 234228_at, 236522_at, 242824_at'	1	'Fazi et al, 2005 TR *'		'hsa-miR-223'	-	-
miR-221		'KIT'			'205051_s_at'	1	'Felli et al, 2005 TR *'	'hsa-miR-221'	?	?
miR-222		'KIT'			'205051_s_at'	1	'Felli et al, 2005 TR *'	'hsa-miR-222'	?	?
miR-1		'HDAC4'			'204225_at, 228813_at, 240870_at, 1554322_a_at'	2	'Chen et al, 2006 TR *'		'hsa-miR-1'	-	-
miR-133		'SRF'			'202400_s_at, 202401_s_at'	2	'Chen et al, 2006 TR *'		'hsa-miR-133a'	?	?
miR-26a		'PLAG1'			'205372_at'	-	'Volinia et al, 2006 TR *'	'hsa-miR-26a'	-	-
miR-20a		'TGFBR2'		'207334_s_at, 208944_at, 236419_at'	-	'Volinia et al, 2006 TR *'	'hsa-miR-20'	?	?
miR-106a	'RB1'			'211540_s_at, 203132_at'	-	'Volinia et al, 2006 TR *'	'hsa-miR-106a'	?	?
miR-130		'MAFB'			'218559_s_at, 222670_s_at'	-	'Garzon et al, 2006 TR'		'hsa-miR-130a, -130b'	-	-
miR-10a		'HOXA1'			'214639_s_at'	1	'Garzon et al, 2006 TR'		'hsa-miR-10a'	-	-
miR-372		'LATS2'			'223379_s_at, 223380_s_at, 227013_at, 230348_at'	-	'Voorhoeve et al, 2006 TR *'	'hsa-miR-372'	-	-
miR-373		'LATS2'			'223379_s_at, 223380_s_at, 227013_at, 230348_at'	-	'Voorhoeve et al, 2006 TR *'	'hsa-miR-373'	-	-
miR-155		'AGTR1'			'205357_s_at, 208016_s_at'	1	'Martin et al, 2006 TR'		'hsa-miR-155'	-	-
miR-21		'PTEN'			'211711_s_at, 217492_s_at, 222176_at, 225363_at, 227469_at, 228006_at, 233254_x_at, 2333314_at, 240964_at, 204053_x_at, 204054_at'	-	 'Meng et al, 2006 TR'		 'hsa-miR-21' 	?	? 
miR-127		'BCL6'			'215990_s_at, 236439_at, 239249_at, 203140_at'	1	'Saito et al, 2006 TR'		'hsa-miR-127'	-	-
miR-140		'HDAC4'			'204225_at, 228813_at, 240870_at, 1554322_a_at'	1	'Tuddenham et al, 2006 TR'	'hsa-miR-140'	-	-
miR-17-5p	'AIB1 (NCOA3)'		'207700_s_at, 209060_x_at, 209061_at, 209062_x_at, 211352_s_at, 1562439_at'	1	'Hossain et al, 2006 TR'	'hsa-miR-17-5p'	-	-
miR-27b		'CYP1B1'		'233410_at, 202434_s_at, 202435_s_at, 202436_s_at, 202437_s_at'	1	'Tsuchiya et al, 2006 TR'	'hsa-miR-27b'	-	-
miR-206		'Fstl1'			'240891_at, 208782_at'	1	'Rosenberg et al, 2006 TR'	'hsa-miR-206'	-	-
miR-206		'Utrn'			'213023_at, 225093_at'	1	'Rosenberg et al, 2006 TR'	'hsa-miR-206'	-	-
miR-189		'SLITRK1'		'236734_at'	1	'Abelson et al, 2005 TR'	'hsa-miR-189'	-	-
miR-206		'GJA1'			'201667_at'	2	'Anderson et al, 2006 TR'	'hsa-miR-206'	-	-
miR-1		'GJA1'			'201667_at'	2	'Anderson et al, 2006 TR'	'hsa-miR-1'	-	-
miR-29		'Tcl1 (Tcl1a)'		'209995_s_at, 39318_at'	1	'Pekarsky et al, 2006 TR'	'hsa-miR-29a'	-	-
miR-181		'Tcl1'			'209995_s_at, 39318_at'	1	'Pekarsky et al, 2006 TR'	'hsa-miR-181a, -181b'	-	-
miR-122		'CAT-1 (SLC7A1)'	'212290_at, 212292_at, 212295_s_at, 215979_s_at, 1554971_at, 206566_at'	3	'Chang et al, 2004 TR'		'hsa-miR-122a' 	-	-
miR-23b		'Notch1'		'231660_at, 218902_at, 223508_at'	-	'Fukuda et al, 2005 TR'		'hsa-miR-23b'	?	?
miR-24		'Notch1'		'231660_at, 218902_at, 223508_at'	-	'Fukuda et al, 2005 TR'		'hsa-miR-24'	?	?
miR-27b		'Notch1'		'231660_at, 218902_at, 223508_at'	-	'Fukuda et al, 2005 TR'		'hsa-miR-27b'	?	?
miR-125a	'ERBB2'			'210930_s_at, 216836_s_at, 234354_x_at'	1	'Scott et al, 2007 TR'		'hsa-miR-125a'	?	?
miR-125a	'ERBB3'			'215638_at, 226213_at, 1563252_at, 1563253_s_at, 202454_s_at'	1	'Scott et al, 2007 TR'		'hsa-miR-125a'	?	?
miR-133		'PTBP2'			'218683_at, 236962_at, 1554614_a_at, 1560271_at'	2	'Boutz et al, 2007 TR'		'hsa-miR-133a'	-	-
miR-124		'VAMP3'			'201336_at, 201337_s_at, 211749_s_at'	-	'Wang et al, 2006 C/D *'	'hsa-miR-124a'	-	-
miR-124		'ACAA2'			'202002_at, 202003_s_at, 237505_at'	-	'Wang et al, 2006 C/D *'	'hsa-miR-124a'	-	-
miR-124		'SLC16A1'		'202234_s_at, 202235_at, 202236_s_at, 209900_s_at, 1557918_s_at'	-	'Wang et al, 2006 C/D *'	'hsa-miR-124a'	-	-
miR-124		'LAMC1'			'243591_at, 200770_s_at, 200771_at'	-	'Wang et al, 2006 C/D *'	'hsa-miR-124a'	?	?
miR-124		'ATP6V0E'		'200096_s_at, 201171_at, 201172_x_at, 214149_s_at, 214150_x_at, 214244_s_at, 236527_at'	-	'Wang et al, 2006 C/D *'	'hsa-miR-124a' 	-	-
miR-124		'CD164'			'208405_s_at, 208653_s_at, 208654_s_at'	-	'Wang et al, 2006 C/D *'	'hsa-miR-124a'	-	-
miR-196		'HOXB8'			'221278_at, 229667_s_at, 230114_at'	1	'Yekta et al, 2004 C/D'		'hsa-miR-196a'	-	-
miR-125a	'Lin28'			'219823_at'	2 	'Wu et al, 2005	C/D'		'hsa-miR-125a'	-	-
miR-125b	'Lin28'			'219823_at'	2 	'Wu et al, 2005	C/D'		'hsa-miR-125b'	-	-
miR-124		'SURF4'			'222977_at, 222978_at, 222979_s_at'	- 	'Wang et al, 2006 C/D *'	'hsa-miR-124a'	-	-
miR-124		'GAS2L1'		'31874_at, 208258_s_at, 209729_at'	-	'Wang et al, 2006 C/D *'	'hsa-miR-124a'	-	-
miR-124		'ELOVL5'		'1566079_at, 1567222_x_at, 208788_at, 214153_at, 215082_at'	-	'Wang et al, 2006 C/D *'	'hsa-miR-124a'	-	-
miR-124		'SUCLG2'		'1566666_at, 212459_x_at, 214835_s_at, 215772_x_at'	-	'Wang et al, 2006 C/D *'	'hsa-miR-124a'	-	-
miR-124		'NM_014445 (SERP1)'	'200969_at, 200970_s_at, 200971_s_at'	-	'Wang et al, 2006 C/D *'	'hsa-miR-124a'	-	-
miR-124		'NM_018211 (RAVER2)'	'220680_at, 231851_at, 234193_at, 234783_at, '	-	'Wang et al, 2006 C/D *'	'hsa-miR-124a'	-	-
miR-98		'HMGA2'			'1567223_at, 1567224_at, 1568286_at, 1568287_at, 208025_s_at, 1558682_at, 1558683_a_at, 1559891_at, 1561633_at'	4 	 'Hebert et al, 2007 C/D'	 'hsa-miR-98' 	-	-
