# Supplementary material for: Statistical Use of Argonaute Expression and RISC Assembly in microRNA Target Identification
Source: PLoS Comput Biol. 2009 Sep 25;5(9):e1000516. doi: 10.1371/journal.pcbi.1000516 (PMC2739424; doi:10.1371/journal.pcbi.1000516)
Supplement: Dataset S1 — Data and statistical codes. Expression data and supporting R codes for Stanhope et al (2009) “Statistical use of Argonaute expression and RISC assembly in microRNA target identification.” (6.80 MB CDX) [file pcbi.1000516.s004.cdx › Source/Read.Me]

This file contains scripts and data used to perform the analyses described 
in Stanhope et al (2009), "Statistical control of Argonaute expression and
RISC assembly in microRNA target detection" as well as sample results from
running the scripts.

Note that all scripts are written in the R programming language, and can 
be sourced from inside an R shell.


Madison - this directory provides materials related to the analysis of 
the Madison data.

gene_concentrations.dat - mRNA concentration levels for all mRNAs measured
in the Madison dataset.

mRNA_matrix_gene_conc_tarbase.Rdata - Expression levels for all genes
represented in tarbase_targets.dat.

miRNA_matrix_gene_conc_tarbase.Rdata - Expression levels for all miRNAs 
represented in tarbase_targets.dat.

microRNAraw.dat - Expression levels for all miRNAs measured in the Madison
dataset.

pcr.dat - PCR measurements of EBV genes.

perturb2_dat.dat - Results for the no-targeting null randomization analysis.

perturb_dat.dat - Results for the random pairs null randomization analysis.

regression_analysis.R - This script runs the Madison data analysis and 
related randomization tests. It is divided into a number of portions, and is
commented appropriately.

results.Rdata - Identification results for the targets analyzed in
regression_analysis.R.

tarbase_targets.dat - The set of TarBase targets represented in the
Madison data.


Broad - this directory provides materials related to the analysis of the
Broad data.

broad_test_subset5.txt - target mRNA, targeting miRNA and associated 
expression data from miRNA pathway related genes from the Broad dataset.

regression_analysis.R - This script runs the Broad data analysis and the
related randomization tests. It is divided into a number of portions, and is
commented appropriately.

tarbase_targets_broad.Rdata - The set of TarBase targets represented in the
Broad data.

results.Rdata - Identification results for the targets analyzed in 
regression_analysis.R.

perturb_dat.Rdata - Results for the no-targeting null randomization analysis.

perturb2_dat.Rdata - Results for the random pairs null randomization analysis.
	


Combined - this directory provides materials related to the combined data
analysis.

tarbase_targets_broad.Rdata - The set of TarBase targets represented in the 
Broad data. This is a subset of the targets in tarbase_targets_madison.Rdata.

tarbase_targets_madison.Rdata - The set of TarBase targets represented in 
the Madison data.

mRNA_broad.Rdata - mRNA expression data from the Broad dataset specific to 
the target pairs described in tarbase_targets_broad.Rdata.

mRNA_madison.Rdata - mRNA expression data from the Madison dataset specific 
to the target pairs described in tarbase_targets_Madison.Rdata.

miRNA_broad.Rdata - miRNA expression data from the Broad dataset specific 
to the target pairs described in tarbase_targets_broad.Rdata.

miRNA_madison.Rdata - miRNA expression data from the Madison dataset specific 
to the target pairs described in tarbase_targets_madison.Rdata.

regression_analysis.R - This script runs the combined data analysis and the 
related randomization tests. It is divided into a number of portions, and is 
commented appropriately.

results.Rdata - Identification results for the targets analyzed in 
regression_analysis.R.

perturb_dat.Rdata - Results for the no-targeting null randomization analysis.

perturb2_dat.Rdata - Results for the random pairs null randomization analysis.
	
